# Supplementary material for: The antagonistic transcription factors, EspM and EspN, regulate the ESX-1 secretion system in M. marinum
Source: mBio. 2024 Mar 6;15(4):e03357-23. doi: 10.1128/mbio.03357-23 (PMC11005418; doi:10.1128/mbio.03357-23)
Supplement: Data Set S1 — Proteomics data. [file mbio.03357-23-s0001.xlsx]

## Sheet: S01
S01: Modified from Sanchez et al., mBio 2020 Feb 4;(11)(1) PMID 32019792
Proteins enriched on whiB6-espM DNA
Strain		WT	DespM pespM*	EspM required†
Portein Name	Uniprot ID	Fold-Enriched whiB6-espM / rpoA	Fold-Enriched whiB6-espM / rpoA	for detection
MMAR_5438	B2HMS6	64	>64	++++
Lsr2	B2HJ42	17.7	48.4	+
MMAR_0226	B2HKJ0	22.2	26.5	+
MMAR_0025	B2HI70	8.5	10	++
MutM	B2HJJ6	8.1	64	++
MMAR_5265	B2HLD7	64	64	++
MMAR_4813	B2HGA5	64	64	++
yrbe4A	B2HHZ3	64		+
MMAR_4865	B2HH14	64	64	++
MMAR_1626	B2HHE4	-64	-64	--
List of proteins enriched on whiB6-espM DNA probe vs. rpoA control probe. Shown here is the subset of identified proteins which had >2-fold enrichement in normalized abundance in whiB6-espM DNA vs rpoA control DNA. If the protein did not enrich in DespM background then we described it as dependent on EspM for binding†. MMAR_1626 was specifically only enriched in the DespM lysate. Fold enrichment …

## Sheet: Reanalysis for Nicholson et al
Taken from Sanchez et al., mBio 2020 Feb 4;(11)(1) PMID 32019792
Protein IDs	Majority protein IDs	Fasta headers	Score	Intensity	Intensity 1_W6Fl_RpoA_1	Intensity 1_W6Fl_RpoA_2	Intensity 3_dEspM_RpoA_1	Intensity 3_dEspM_RpoA_2	Intensity 4_CompEspM_RpoA_1	Intensity 4_CompEspM_RpoA_2	Intensity A_W6FL_Whi6_1	Intensity A_W6FL_Whi6_2	Intensity C_dEspM_Whi6_1	Intensity C_dEspM_Whi6_2	Intensity D_CompEspM_Whi6_1	Intensity D_CompEspM_Whi6_2	WhiB6_RpoA	dEspM_RpoA	CompEspM_RpoA	WhiB6_WhiB6	dEspM_WhiB6	CompEspM_WhiB6	6/A 1	3	4	6/6 5	d/6 7	C/6 8	1	3	4	5	7	8
B2HMS6	B2HMS6	tr|B2HMS6|B2HMS6_MYCMM Conserved hypothetical regulatory protein OS=Mycobacterium marinum (strain ATCC BAA-535 / M) OX=216594 GN=MMAR_5438 PE=4 SV=1	175.61	233190000								1007600			116760000	115420000	0	0	0	1007600	0	116090000	0	0	0	19.9425	0	26.7907	0	0	0	1	0	1.3434
B2HII3	B2HII3	tr|B2HII3|B2HII3_MYCMM DNA-binding protein Hu, HupB OS=Mycobacterium marinum (strain ATCC BAA-535 / M) OX=216594 GN=hupB PE=3 SV=1	174.41	4130800000	267920000	237040000	525390000	382560000	242610000	306580000	343080000	330520000	22805000	22589000	273930000	303890000	252480000	453975000	274595000	336800000	22697000	288910000	27.9116	28.758	28.0327	28.3273	24.436	28.106	0.985324	1.01521	0.989601	1	0.86263	0.992189
B2HQU0	B2HQU0	tr|B2HQU0|B2HQU0_MYCMM Iron-regulated heparin binding hemagglutinin HbhA OS=Mycobacterium marinum (strain ATCC BAA-535 / M) OX=216594 GN=hbhA PE=4 SV=1	156.5	1055400000	98178000	77958000	57190000	74791000	46837000	44366000	116030000	104310000	1514000	1544200	43751000	44363000	88068000	65990500	45601500	110170000	1529100	44057000	26.3921	25.9758	25.4426	26.7152	20.5443	25.3929	0.987908	0.972323	0.952365	1	0.769011	0.950504
B2HI51	B2HI51	tr|B2HI51|B2HI51_MYCMM DNA gyrase subunit A OS=Mycobacterium marinum (strain ATCC BAA-535 / M) OX=216594 GN=gyrA PE=3 SV=1	124.19	121070000	12370000	9121400	2833700	6777100	983720	3757800	12833000	17129000			4623500	5929200	10745700	4805400	2370760	14981000	0	5276350	23.3573	22.1962	21.1769	23.8366	0	22.3311	0.979889	0.931181	0.888419	1	0	0.93684
B2HJ42	B2HJ42	tr|B2HJ42|B2HJ42_MYCMM Iron-regulated Lsr2 protein OS=Mycobacterium marinum (strain ATCC BAA-535 / M) OX=216594 GN=lsr2 PE=4 SV=1	83.923	219520000	1531100	1111600	789580		629630	486610	21946000	24821000	1930400	4152800	25494000	28577000	1321350	789580	558120	23383500	3041600	27035500	20.3336	19.5907	19.0902	24.479	21.5364	24.6884	0.830655	0.800308	0.779861	1	0.879791	1.00855
B2HKJ0	B2HKJ0	tr|B2HKJ0|B2HKJ0_MYCMM Uncharacterized protein OS=Mycobacterium marinum (strain ATCC BAA-535 / M) OX=216594 GN=MMAR_0226 PE=4 SV=1	66.361	400590000	3345400	3944100	2766900	3305100	2390500	2726900	75106000	86676000	3383400	5552600	71604000	64330000	3644750	3036000	2558700	80891000	4468000	67967000	21.7974	21.5337	21.287	26.2695	22.0912	26.0183	0.829761	0.819725	0.810331	1	0.840946	0.99044
B2HI70	B2HI70	tr|B2HI70|B2HI70_MYCMM Uncharacterized protein OS=Mycobacterium marinum (strain ATCC BAA-535 / M) OX=216594 GN=MMAR_0025 PE=4 SV=1	63.122	76649000	2949400	1485300	775520	1828600	1043800	746300	18431000	19138000			8384800	9498600	2217350	1302060	895050	18784500	0	8941700	21.0804	20.3124	19.7716	24.163	0	23.0921	0.872424	0.840638	0.818258	1	0	0.955679
B2HQZ6	B2HQZ6	tr|B2HQZ6|B2HQZ6_MYCMM DNA polymerase I OS=Mycobacterium marinum (strain ATCC BAA-535 / M) OX=216594 GN=polA PE=3 SV=1	47.477	38635000							6504500	13087000			11890000	7154000	0	0	0	9795750	0	9522000	0	0	0	23.2237	0	23.1828	0	0	0	1	0	0.998239
B2HH14	B2HH14	tr|B2HH14|B2HH14_MYCMM Transcriptional regulatory protein OS=Mycobacterium marinum (strain ATCC BAA-535 / M) OX=216594 GN=MMAR_4865 PE=4 SV=1	33.26	131200000							26818000	26848000			20624000	24413000	0	0	0	26833000	0	22518500	0	0	0	24.6775	0	24.4246	0	0	0	1	0	0.989752
B2HK71	B2HK71	tr|B2HK71|B2HK71_MYCMM Endonuclease III OS=Mycobacterium marinum (strain ATCC BAA-535 / M) OX=216594 GN=nth PE=3 SV=1	33.092	161460000	11132000	5960900	5008600	10315000	3639600	5386600	26396000	26157000	701220	920720	19233000	19954000	8546450	7661800	4513100	26276500	810970	19593500	23.0269	22.8693	22.1057	24.6473	19.6293	24.2239	0.934257	0.927861	0.896882	1	0.796408	0.982822
B2HF11	B2HF11	tr|B2HF11|B2HF11_MYCMM Molecular chaperone (Small heat shock protein) OS=Mycobacterium marinum (strain ATCC BAA-535 / M) OX=216594 GN=MMAR_2991 PE=3 SV=1	30.474	198580000	26481000	22573000	19855000	20822000	6921900	8764600	8664800	10362000	7685400	9922100	7221800	7342200	24527000	20338500	7843250	9513400	8803750	7282000	24.5479	24.2777	22.903	23.1815	23.0697	22.7959	1.05894	1.04729	0.987986	1	0.995175	0.983365
B2HP46	B2HP46	tr|B2HP46|B2HP46_MYCMM Integration host factor MihF OS=Mycobacterium marinum (strain ATCC BAA-535 / M) OX=216594 GN=mihF PE=4 SV=1	30.193	67908000	18855000	15821000	5348900	9431900	473010	966200	1631900	1938400	520980	623620		776530	17338000	7390400	719605	1785150	572300	776530	24.0474	22.8172	19.4568	20.7676	19.1264	19.5667	1.15793	1.09869	0.936884	1	0.920973	0.942173
CON__Streptavidin	CON__Streptavidin		26.655	71690000	10149000	7698400	2421200	3548800	1530100	2318500	20238000	16382000			2129900	1461000	8923700	2985000	1924300	18310000	0	1795450	23.0892	21.5093	20.8759	24.1261	0	20.7759	0.957021	0.891535	0.865282	1	0	0.861138
B2HHE4	B2HHE4	tr|B2HHE4|B2HHE4_MYCMM Transcriptional regulator OS=Mycobacterium marinum (strain ATCC BAA-535 / M) OX=216594 GN=MMAR_1626 PE=4 SV=1	3.3034	1680200									1183600	496600							840100

## Sheet: S02
S02: Trimmed LFQ Data
Protein IDs	Majority protein IDs	Fasta headers		Gene Name	Score	Sequence coverage dEccCb1_1 [%]	Sequence coverage dEccCb1_2 [%]	Sequence coverage dEspM_1 [%]	Sequence coverage dEspM_2 [%]	Sequence coverage dEspM_Comp_EspM_1 [%]	Sequence coverage dEspM_Comp_EspM_2 [%]	Sequence coverage Whi6_FL_1 [%]	id	Sequence coverage Whi6_FL_2 [%]	Intensity	Intensity Whi6_FL_1	Intensity Whi6_FL_2	Intensity ΔeccCb1_1	Intensity ΔeccCb1_2	Intensity ΔespM_1	Intensity ΔespM_2	Intensity ΔespM_Comp_espM_1	Intensity ΔespM_Comp_espM_2	LFQ intensity Whi6_FL_1	LFQ intensity Whi6_FL_2	LFQ intensity ΔeccCb1_1	LFQ intensity ΔeccCb1_2	LFQ intensity ΔespM_1	LFQ intensity ΔespM_2	LFQ intensity ΔespM_Comp_espM_1	LFQ intensity ΔespM_Comp_espM_2	Spacer	Av_W6FL	Av_ΔeccCb1	Av_ΔespM	Av_CompEspM	Spacer2	%CV W6FL	%CV ΔeccCb1	%CV ΔespM	%CV CompEspM	Log2_ΔeccCb1/WT	Log2_ΔespM/WT	Log2_CompEspM/WT	Log2_CompEspM/ΔespM	Log2_CompEspM/ΔEspM
B2HNU4	B2HNU4	tr|B2HNU4|B2HNU4_MYCMM Aminoglycoside 2-N-acetyltransferase Aac OS=Mycobacterium marinum (strain ATCC BAA-535 / M) OX=216594 GN=aac PE=4 SV=1		aac	15.923	12.2	21.5	6.6	6.6	6.6	6.6	6.6	1311	12.2	49901000	5895800	8494900	8563600	12998000	4119100	3960100	2719900	3149500		9638200	9523500	9971500					|	9638200	9747500			|		0.032499			0.0162685	-100.2	-100.2	0	0
B2HDA6	B2HDA6	tr|B2HDA6|B2HDA6_MYCMM D-amino acid oxidase Aao OS=Mycobacterium marinum (strain ATCC BAA-535 / M) OX=216594 GN=aao PE=4 SV=1		aao	26.98	18.7	13.8	6.7	11.9	5.5	3.1	20.8	87	15.3	143490000	32183000	24999000	37963000	26105000	6718300	10970000	2706900	1844400	19861000	19059000	23901000	23209000	20462000	21661000	21073000		|	19460000	23555000	21061500	21073000	|	0.0291418	0.0207734	0.0402545		0.275522	0.114096	0.114884	0.000787525	0.000787525
B2HNK6	B2HNK6	tr|B2HNK6|B2HNK6_MYCMM Acetyl-/propionyl-coenzyme A carboxylase alpha chain AccA1 OS=Mycobacterium marinum (strain ATCC BAA-535 / M) OX=216594 GN=accA1 PE=4 SV=1		accA1	57.989	11.1	8.7	8.1	6.7	9	6.6	12.4	1287	12.4	221970000	40958000	34317000	46240000	25186000	21979000	18918000	18746000	15623000	32984000	29355000	35985000	31948000	34663000	36413000	36878000	36282000	|	31169500	33966500	35538000	36580000	|	0.082327	0.0840413	0.0348201	0.0115209	0.123978	0.189227	0.23092	0.0416926	0.0416926
B2HDZ3	B2HDZ3	tr|B2HDZ3|B2HDZ3_MYCMM Bifunctional protein acetyl-/propionyl-coenzyme A carboxylase alpha chain AccA3 OS=Mycobacterium marinum (strain ATCC BAA-535 / M) OX=216594 GN=accA3 PE=4 SV=1		accA3	278.9	30.7	25.8	26.8	25.6	15.2	21.9	27.1	163	25.5	6550500000	840760000	1074500000	1346800000	1140200000	668880000	680050000	355810000	443510000	804890000	842070000	1013800000	1001700000	848630000	863080000	1282500000	1234500000	|	823480000	1007750000	855855000	1258500000	|	0.0319258	0.00849019	0.0119386	0.0269695	0.291332	0.0556328	0.6119	0.556267	0.556267
B2HNK7	B2HNK7	tr|B2HNK7|B2HNK7_MYCMM Acetyl-/propionyl-CoA carboxylase (Beta subunit) AccD1 OS=Mycobacterium marinum (strain ATCC BAA-535 / M) OX=216594 GN=accD1 PE=4 SV=1		accD1	82.516	23.4	15.8	8.2	14.6	7.6	3.2	16.7	1288	15	265550000	36204000	30618000	78516000	43937000	22728000	29139000	15254000	9157800	30209000	27552000	50418000	44696000	35111000	37839000	51671000	31867000	|	28880500	47557000	36475000	41769000	|	0.0650537	0.0850782	0.0528852	0.335262	0.719562	0.336812	0.532337	0.195525	0.195525
B2HF67	B2HF67	tr|B2HF67|B2HF67_MYCMM Acetyl-coenzyme A carboxylase carboxyl transferase (Subunit beta) AccD3 OS=Mycobacterium marinum (strain ATCC BAA-535 / M) OX=216594 GN=accD3 PE=4 SV=1		accD3	21.217	3	0	0	0	3	0	0	295	0	4847400	0	0	3240200	0	0	0	1607200	0							3405500		|				3405500	|					0	0	100.2	#DIV/0!	#DIV/0!
B2HMJ8	B2HMJ8	tr|B2HMJ8|B2HMJ8_MYCMM Propionyl-CoA carboxylase beta chain 4 AccD4_1 OS=Mycobacterium marinum (strain ATCC BAA-535 / M) OX=216594 GN=accD4_1 PE=4 SV=1		accD4_1	79.078	13.3	16.3	8	5.7	8	5.7	10.5	1150	18.8	399960000	60168000	82898000	75117000	81586000	38263000	39349000	7089100	15494000	61968000	67109000	58933000	64766000	67943000	70586000		44708000	|	64538500	61849500	69264500	44708000	|	0.0563266	0.0666869	0.0269818		-0.0613981	0.101956	-0.529627	-0.631583	-0.631583
B2HEK7	B2HEK7	tr|B2HEK7|B2HEK7_MYCMM Propionyl-CoA carboxylase beta chain 5 AccD5 OS=Mycobacterium marinum (strain ATCC BAA-535 / M) OX=216594 GN=accD5 PE=4 SV=1		accD5	156.36	20	20	15.6	15.6	11.7	9.3	15.6	230	20	2226300000	350170000	374620000	458460000	449140000	211670000	204880000	91256000	86114000	301420000	300830000	373390000	368250000	320350000	329000000	281550000	278720000	|	301125000	370820000	324675000	280135000	|	0.00138545	0.00980133	0.0188388	0.00714339	0.300357	0.108634	-0.10424	-0.212874	-0.212874
B2HHR8	B2HHR8	tr|B2HHR8|B2HHR8_MYCMM Acetyl/propionyl-CoA carboxylase (Beta subunit) AccD6 OS=Mycobacterium marinum (strain ATCC BAA-535 / M) OX=216594 GN=accD6 PE=4 SV=1		accD6	260.21	31.9	32.6	29.8	29.8	20.3	13.5	33.6	559	35.7	1487100000	210630000	247870000	276390000	274690000	186020000	178350000	65555000	47601000	226310000	205610000	238860000	238090000	276760000	264690000	155710000	137090000	|	215960000	238475000	270725000	146400000	|	0.067777	0.00228314	0.0315256	0.0899339	0.143074	0.326064	-0.560849	-0.886913	-0.886913
B2HDC4	B2HDC4	tr|B2HDC4|B2HDC4_MYCMM Isocitrate lyase AceAb OS=Mycobacterium marinum (strain ATCC BAA-535 / M) OX=216594 GN=aceAb PE=4 SV=1		aceAb	323.31	32.9	39.4	26.2	30.1	23.4	26.2	33.1	89	37.5	4679500000	596090000	701110000	883610000	848570000	492760000	521240000	328030000	308140000	616560000	611020000	714270000	693880000	709720000	691710000	841970000	800960000	|	613790000	704075000	700715000	821465000	|	0.00638227	0.0204778	0.0181743	0.0353009	0.197984	0.191083	0.420454	0.229371	0.229371
B2HHR2	B2HHR2	tr|B2HHR2|B2HHR2_MYCMM Pyruvate dehydrogenase E1 component OS=Mycobacterium marinum (strain ATCC BAA-535 / M) OX=216594 GN=aceE PE=4 SV=1		aceE	111.86	18.4	17.8	12.3	16.3	7.5	7.1	17.1	554	15.7	1899800000	268170000	324070000	345750000	329590000	158550000	196950000	147730000	129050000	249960000	243090000	309990000	293960000	229760000	222310000	359920000	396660000	|	246525000	301975000	226035000	378290000	|	0.0197052	0.037536	0.0233059	0.0686751	0.292695	-0.125188	0.617759	0.742946	0.742946
B2HQG1	B2HQG1	tr|B2HQG1|B2HQG1_MYCMM Pyruvate dehydrogenase E1 component AceE_1 OS=Mycobacterium marinum (strain ATCC BAA-535 / M) OX=216594 GN=aceE_1 PE=4 SV=1		aceE_1	7.4554	4.9	2.2	2.3	3.5	0	0	2.5	1509	2.2	39156000	4675500	4802500	13161000	6023100	5013100	5481400	0	0		6061900	9527000	7536500					|	6061900	8531750			|		0.164972			0.493072	-100.2	-100.2	0	0
B2HPZ3	B2HPZ3	sp|B2HPZ3|ACKA_MYCMM Acetate kinase OS=Mycobacterium marinum (strain ATCC BAA-535 / M) OX=216594 GN=ackA PE=1 SV=1		ackA	16.194	10.1	10.1	3.4	3.4	4.1	4.1	10.1	1438	10.1	76422000	13119000	13464000	18866000	18292000	1850500	2279100	4721000	3830700	13129000	13216000	18071000	17696000					|	13172500	17883500			|	0.00467021	0.0148274			0.4411	-100.2	-100.2	0	0
B2HPC7	B2HPC7	tr|B2HPC7|B2HPC7_MYCMM Aconitate hydratase Acn OS=Mycobacterium marinum (strain ATCC BAA-535 / M) OX=216594 GN=acn PE=4 SV=1		acn	316.46	17.9	18.8	17	19.6	16.7	18.3	17.8	1388	20.6	5480500000	757550000	873770000	1077600000	978740000	553550000	543000000	338550000	357760000	723240000	721520000	951430000	995770000	746050000	715570000	844650000	802130000	|	722380000	973600000	730810000	823390000	|	0.00168363	0.0322033	0.0294914	0.0365151	0.430571	0.0167384	0.188818	0.17208	0.17208
B2HHR5	B2HHR5	tr|B2HHR5|B2HHR5_MYCMM Acyl carrier protein OS=Mycobacterium marinum (strain ATCC BAA-535 / M) OX=216594 GN=acpM PE=3 SV=1		acpM	58.022	33	33	33	33	42.6	33	33	556	33	6673200000	737050000	745190000	1146500000	1112900000	688390000	673390000	932070000	637650000	743210000	756450000	1208600000	1266600000	1051400000	1038900000	1410000000	1394500000	|	749830000	1237600000	1045150000	1402250000	|	0.0124856	0.0331385	0.008457	0.00781612	0.72291	0.479075	0.903108	0.424034	0.424034
B2HPL7	B2HPL7	sp|B2HPL7|ACPS_MYCMM Holo-[acyl-carrier-protein] synthase OS=Mycobacterium marinum (strain ATCC BAA-535 / M) OX=216594 GN=acpS PE=3 SV=1		acpS	2.2206	0	10	0	0	0	0	0	1403	0	0	0	0	0	0	0	0	0	0									|					|					0	0	0	0	0
B2HK64	B2HK64	tr|B2HK64|B2HK64_MYCMM Acetyl-coenzyme A synthetase OS=Mycobacterium marinum (strain ATCC BAA-535 / M) OX=216594 GN=acs PE=3 SV=1		acs	116.97	23.8	25.3	17.5	18.4	14.9	19.2	22.6	862	21	1706000000	251220000	239770000	334290000	330440000	173270000	162980000	102730000	111310000	216500000	220400000	293040000	298730000	246170000	236690000	251090000	266650000	|	218450000	295885000	241430000	258870000	|	0.012624	0.013598	0.0277653	0.0425023	0.437733	0.144302	0.244925	0.100623	0.100623
B2HJW5	B2HJW5	tr|B2HJW5|B2HJW5_MYCMM Acetyl-coenzyme A synthetase Acs_1 OS=Mycobacterium marinum (strain ATCC BAA-535 / M) OX=216594 GN=acs_1 PE=4 SV=1		acs_1	2.1082	1.7	1.7	0	0	0	0	0	838	0	5282600	0	0	2400800	2881800	0	0	0	0				2781300					|		2781300			|					100.2	0	0	0	0
B2HDU8	B2HDU8	sp|B2HDU8|ADD_MYCMM Adenosine deaminase OS=Mycobacterium marinum (strain ATCC BAA-535 / M) OX=216594 GN=add PE=3 SV=1		add	16.671	14.9	14.9	10.5	7.7	2.2	4.7	10.5	141	7.5	128450000	17519000	12971000	33818000	31952000	14541000	13020000	3502300	1122700	18072000	18632000	23881000	24003000	22359000	25686000			|	18352000	23942000	24022500		|	0.0215769	0.00360317	0.0979309		0.383606	0.388449	-100.2	#NUM!	#NUM!
B2HHG7	B2HHG7	tr|B2HHG7|B2HHG7_MYCMM NADP-dependent alcohol dehydrogenase Adh OS=Mycobacterium marinum (strain ATCC BAA-535 / M) OX=216594 GN=adh PE=3 SV=1		adh	148.88	29.8	35.3	32.9	34.4	21.7	16.8	36.7	519	32.1	1353100000	186060000	209560000	270820000	329810000	132130000	141970000	42713000	40047000	179810000	203200000	245240000	263900000	180980000	195630000	133330000	133550000	|	191505000	254570000	188305000	133440000	|	0.0863645	0.051831	0.0550124	0.00116579	0.41068	-0.0243108	-0.521191	-0.49688	-0.49688
B2HD44	B2HD44	tr|B2HD44|B2HD44_MYCMM Alcohol dehydrogenase AdhA OS=Mycobacterium marinum (strain ATCC BAA-535 / M) OX=216594 GN=adhA PE=4 SV=1		adhA	9.2568	2.1	2.1	2.1	3.6	0	0	2.1	64	6.3	19593000	2178800	6667500	3567500	4062300	1765500	1351900	0	0		6609200							|	6609200				|					-100.2	-100.2	-100.2	0	0
B2HH84	B2HH84	tr|B2HH84|B2HH84_MYCMM Zinc-containing alcohol dehydrogenase NAD-dependent AdhB OS=Mycobacterium marinum (strain ATCC BAA-535 / M) OX=216594 GN=adhB PE=3 SV=1		adhB	14.087	7.7	7.7	2.7	2.7	0	0	5.1	499	7.7	57363000	9680200	15413000	16086000	13721000	1202800	1260300	0	0	15598000	12763000	13301000	11881000					|	14180500	12591000			|	0.141367	0.0797468			-0.171516	-100.2	-100.2	0	0
B2HJC8	B2HJC8	tr|B2HJC8|B2HJC8_MYCMM Zinc-containing alcohol dehydrogenase NAD-dependent, AdhD_1 OS=Mycobacterium marinum (strain ATCC BAA-535 / M) OX=216594 GN=adhD_1 PE=3 SV=1		adhD_1	23.062	4.3	6.5	4.3	4.3	7	4.3	7.3	774	4.3	108250000	17084000	13287000	16895000	25011000	10245000	9135900	8333000	8259300				24139000					|		24139000			|					100.2	0	0	0	0
B2HLX3	B2HLX3	tr|B2HLX3|B2HLX3_MYCMM Zinc-type alcohol dehydrogenase (E subunit) AdhE OS=Mycobacterium marinum (strain ATCC BAA-535 / M) OX=216594 GN=adhE PE=3 SV=1		adhE	2.4747	2.1	2.1	0	0	0	0	2.1	1050	2.1	14870000	3708400	3770200	3978300	3413300	0	0	0	0		3737200							|	3737200				|					-100.2	-100.2	-100.2	0	0
B2HHS8	B2HHS8	tr|B2HHS8|B2HHS8_MYCMM Zinc-dependent alcohol dehydrogenase AdhE2 OS=Mycobacterium marinum (strain ATCC BAA-535 / M) OX=216594 GN=adhE2 PE=3 SV=1		adhE2	80.985	3	7.8	3	3	6.1	6.1	7.8	565	7.8	101490000	14787000	17422000	10415000	13666000	10418000	10870000	12103000	11814000	16030000	17888000	13152000	12196000	19760000	20413000	18680000	18122000	|	16959000	12674000	20086500	18401000	|	0.0774694	0.0533371	0.0229876	0.0214426	-0.420179	0.244175	0.117733	-0.126442	-0.126442
B2HHQ6	B2HHQ6	tr|B2HHQ6|B2HHQ6_MYCMM Zinc-dependent alcohol dehydrogenase AdhE2_1 OS=Mycobacterium marinum (strain ATCC BAA-535 / M) OX=216594 GN=adhE2_1 PE=4 SV=1		adhE2_1	3.6025	4.4	7.5	0	0	0	0	0	552	1.9	25946000	0	4033600	8156100	13757000	0	0	0	0			9902600	11153000					|		10527800			|		0.083984			100.2	0	0	0	0
B2HH60	B2HH60	tr|B2HH60|B2HH60_MYCMM Zn-dependent alcohol dehydrogenase, AdhX OS=Mycobacterium marinum (strain ATCC BAA-535 / M) OX=216594 GN=adhX PE=3 SV=1		adhX	6.9935	8.8	8.8	2.8	2.8	0	0	5.9	490	5.9	36247000	4983500	4868700	9643600	9728200	3521100	3501900	0	0				9389100					|		9389100			|					100.2	0	0	0	0
B2HCV5;A3E816	B2HCV5;A3E816	sp|B2HCV5|KAD_MYCMM Adenylate kinase OS=Mycobacterium marinum (strain ATCC BAA-535 / M) OX=216594 GN=adk PE=3 SV=1;tr|A3E816|A3E816_MYCMM Adenylate kinase (Fragment) OS=Mycobacterium marinum (strain ATCC BAA-535 / M) OX=216594 GN=adk PE=3 SV=1		adk	91.809	24.9	24.9	24.9	24.9	24.9	38.1	24.9	20	21	1340600000	185390000	175200000	212910000	210410000	134420000	145700000	112850000	163720000	196570000	209730000	224030000	222870000	223870000	228920000	227550000	217590000	|	203150000	223450000	226395000	222570000	|	0.0458062	0.00367082	0.0157728	0.031643	0.137407	0.156297	0.131714	-0.0245829	-0.0245829
B2HGJ0	B2HGJ0	tr|B2HGJ0|B2HGJ0_MYCMM Alkyldihydroxyacetonephosphate synthase AgpS OS=Mycobacterium marinum (strain ATCC BAA-535 / M) OX=216594 GN=agpS PE=4 SV=1		agpS	18.755	6.2	9.1	4.2	4.2	2.1	2.1	9.1	415	6.2	57748000	14276000	10491000	11586000	12134000	2994700	3244900	1539500	1482000	15350000		11741000	9946200					|	15350000	10843600			|		0.117038			-0.501395	-100.2	-100.2	0	0
B2HEP6	B2HEP6	sp|B2HEP6|SAHH_MYCMM Adenosylhomocysteinase OS=Mycobacterium marinum (strain ATCC BAA-535 / M) OX=216594 GN=ahcY PE=3 SV=1		ahcY	102.28	26.4	26.2	21.7	21.7	24	19.5	27	246	31.9	4454400000	701400000	836290000	893790000	792700000	430780000	419770000	184890000	194830000	744000000	763280000	802350000	849970000	566630000	532040000	423610000	404020000	|	753640000	826160000	549335000	413815000	|	0.0180896	0.0407578	0.0445244	0.0334744	0.132546	-0.456189	-0.86489	-0.4087	-0.4087
B2HD60	B2HD60	tr|B2HD60|B2HD60_MYCMM Alkyl hydroperoxide reductase C protein AhpC OS=Mycobacterium marinum (strain ATCC BAA-535 / M) OX=216594 GN=ahpC PE=4 SV=1		ahpC	91.779	27.7	27.7	36.4	36.4	36.4	21.5	38.5	73	32.3	2480600000	317250000	403300000	431050000	420660000	320210000	334450000	134120000	119550000	393690000	326950000	293730000	307190000	431680000	460590000	394730000	382050000	|	360320000	300460000	446135000	388390000	|	0.130973	0.031677	0.0458212	0.0230853	-0.262106	0.308202	0.108227	-0.199974	-0.199974
B2HD59	B2HD59	sp|B2HD59|AHPD_MYCMM Alkyl hydroperoxide reductase AhpD OS=Mycobacterium marinum (strain ATCC BAA-535 / M) OX=216594 GN=ahpD PE=3 SV=1		ahpD	8.4123	4.5	15.2	10.7	10.7	4.5	9	4.5	72	15.2	208180000	13800000	47089000	17149000	52179000	24481000	25838000	7907700	19733000		35494000		40123000	38778000	40847000		55334000	|	35494000	40123000	39812500	55334000	|			0.0367474		0.176854	0.165646	0.640591	0.474945	0.474945
B2HNC1	B2HNC1	sp|B2HNC1|SYA_MYCMM Alanine--tRNA ligase OS=Mycobacterium marinum (strain ATCC BAA-535 / M) OX=216594 GN=alaS PE=3 SV=1		alaS	141.77	22.1	22.2	11.7	15.9	9.9	9.1	16.1	1246	16.6	1116600000	157360000	149050000	219660000	246820000	90582000	120850000	72434000	59832000	153990000	148820000	148400000	151920000	163750000	166350000	193570000	183260000	|	151405000	150160000	165050000	188415000	|	0.0241455	0.0165758	0.0111389	0.0386926	-0.0119123	0.12449	0.315501	0.191011	0.191011
B2HDV2	B2HDV2	tr|B2HDV2|B2HDV2_MYCMM Probable allantoicase OS=Mycobacterium marinum (strain ATCC BAA-535 / M) OX=216594 GN=alc PE=3 SV=1		alc	31.419	16.9	17.6	19.4	13.8	3.4	11.3	14.4	143	11.3	466320000	71067000	56167000	92213000	87760000	54938000	59446000	17096000	27636000	66312000	63363000	67113000	63945000	71476000	75344000		105360000	|	64837500	65529000	73410000	105360000	|	0.0321613	0.0341851	0.0372577		0.0153051	0.179148	0.700427	0.521279	0.521279
B2HKV6	B2HKV6	tr|B2HKV6|B2HKV6_MYCMM Alanine dehydrogenase OS=Mycobacterium marinum (strain ATCC BAA-535 / M) OX=216594 GN=ald PE=3 SV=1		ald	208.58	44.2	38.3	25.9	26.4	17	19.9	42.6	938	40.7	13942000000	2943500000	2211000000	2631100000	2775900000	560960000	732860000	1049600000	1037500000	2589400000	2503800000	2400100000	2494100000	1037900000	1032100000	2194000000	2148400000	|	2546600000	2447100000	1035000000	2171200000	|	0.0237683	0.027162	0.00396253	0.0148508	-0.0574993	-1.29894	-0.23008	1.06886	1.06886
B2HH77	B2HH77	tr|B2HH77|B2HH77_MYCMM NAD-dependent aldehyde dehydrogenase, AldA OS=Mycobacterium marinum (strain ATCC BAA-535 / M) OX=216594 GN=aldA PE=3 SV=1		aldA	4.3978	4.3	0	0	0	0	0	0	497	2	5213100	0	1339300	3873900	0	0	0	0	0			3694500						|		3694500			|					100.2	0	0	0	0
B2HS76	B2HS76	tr|B2HS76|B2HS76_MYCMM NAD-dependent aldehyde dehydrogenase, AldA_1 OS=Mycobacterium marinum (strain ATCC BAA-535 / M) OX=216594 GN=aldA_1 PE=3 SV=1		aldA_1	18.009	2.9	2.9	0	0	0	0	2.9	1708	2.9	16799000	4329400	4289500	4387000	3793100	0	0	0	0		4252000							|	4252000				|					-100.2	-100.2	-100.2	0	0
B2HD03	B2HD03	tr|B2HD03|B2HD03_MYCMM Alanine racemase OS=Mycobacterium marinum (strain ATCC BAA-535 / M) OX=216594 GN=alr PE=3 SV=1		alr	15.61	5.9	5.9	7.7	2.6	7.7	7.7	5.7	49	2.6	72968000	10389000	4314400	12216000	12684000	9197800	5218100	9664300	9284300					19920000		17344000	16080000	|			19920000	16712000	|				0.0534815	0	100.2	100.2	-0.253333	-0.253333
B2HDW3	B2HDW3	tr|B2HDW3|B2HDW3_MYCMM N-acyl-L-amino acid amidohydrolase AmiA1 OS=Mycobacterium marinum (strain ATCC BAA-535 / M) OX=216594 GN=amiA1 PE=4 SV=1		amiA1	3.2614	2.3	2.3	2.3	2.3	2.3	2.3	2.3	149	2.3	32865000	7339300	0	3155000	3938200	4988300	5639400	4115100	3689700	7339300								|	7339300				|					-100.2	-100.2	-100.2	0	0
B2HLB3	B2HLB3	tr|B2HLB3|B2HLB3_MYCMM Amidase AmiA2 OS=Mycobacterium marinum (strain ATCC BAA-535 / M) OX=216594 GN=amiA2 PE=3 SV=1		amiA2	2.7653	1.6	4.6	0	0	0	0	0	983	3	6458200	0	2298900	0	4159300	0	0	0	0				4014300					|		4014300			|					100.2	0	0	0	0
B2HDW2	B2HDW2	tr|B2HDW2|B2HDW2_MYCMM Peptidase M20 domain-containing protein 2 OS=Mycobacterium marinum (strain ATCC BAA-535 / M) OX=216594 GN=amiB1 PE=3 SV=1		amiB1	10.553	8.4	2.5	2.5	2.5	0	5.1	2.5	148	5.1	37825000	5157800	9318700	7989900	4490500	3594600	3611800	0	3661800		9296000						7743000	|	9296000			7743000	|					-100.2	-100.2	-0.263717	#DIV/0!	#DIV/0!
B2HJN4	B2HJN4	tr|B2HJN4|B2HJN4_MYCMM Amidase AmiC OS=Mycobacterium marinum (strain ATCC BAA-535 / M) OX=216594 GN=amiC PE=3 SV=1		amiC	2.8097	0	0	0	0	0	0	4.2	816	0	5548100	5548100	0	0	0	0	0	0	0	5548100								|	5548100				|					-100.2	-100.2	-100.2	0	0
B2HK40	B2HK40	tr|B2HK40|B2HK40_MYCMM Amidase AmiC_1 OS=Mycobacterium marinum (strain ATCC BAA-535 / M) OX=216594 GN=amiC_1 PE=3 SV=1		amiC_1	33.773	4.8	4.8	2.3	2.3	9.8	7.9	4.2	857	4.2	91171000	10437000	10487000	11887000	13096000	4319200	4671000	19422000	16852000	22177000	22075000					29097000	24542000	|	22126000			26819500	|	0.00325973			0.120094	-100.2	-100.2	0.27754	#DIV/0!	#DIV/0!
B2HHV8	B2HHV8	tr|B2HHV8|B2HHV8_MYCMM Amidase, AmiC_2 OS=Mycobacterium marinum (strain ATCC BAA-535 / M) OX=216594 GN=amiC_2 PE=3 SV=1		amiC_2	19.101	8.2	8.2	3.6	3.6	3.6	5.4	5.8	577	5.4	121290000	22199000	21182000	25115000	24423000	9012100	10023000	3485600	5849300	18584000	17363000	18041000	18596000	18186000	21115000		18344000	|	17973500	18318500	19650500	18344000	|	0.0480361	0.0214234	0.105398		0.02743	0.128695	0.0294369	-0.0992578	-0.0992578
B2HSI2	B2HSI2	tr|B2HSI2|B2HSI2_MYCMM Amidase, AmiD OS=Mycobacterium marinum (strain ATCC BAA-535 / M) OX=216594 GN=amiD PE=4 SV=1		amiD	8.497	4.7	4.7	2.1	2.1	2.1	2.1	1.9	1745	0	17392000	2533100	0	5864700	3353400	0	2443500	1407300	1790200			5593200						|		5593200			|					100.2	0	0	0	0
B2HJK0	B2HJK0	tr|B2HJK0|B2HJK0_MYCMM Ammonium transporter OS=Mycobacterium marinum (strain ATCC BAA-535 / M) OX=216594 GN=amt PE=3 SV=1		amt	1.6662	0	0	0	1.7	0	0	0	799	0	5133400	0	0	0	0	0	5133400	0	0						7284900			|			7284900		|					0	100.2	0	#NUM!	#NUM!
B2HQ66	B2HQ66	tr|B2HQ66|B2HQ66_MYCMM L-aparaginase AnsA OS=Mycobacterium marinum (strain ATCC BAA-535 / M) OX=216594 GN=ansA PE=4 SV=1		ansA	10.188	7.2	11	2.5	2.5	2.5	2.5	7.2	1470	7.2	79259000	13910000	14270000	15342000	22471000	2960900	3671300	3357200	3275700	15196000	15681000	16279000	17220000					|	15438500	16749500			|	0.0222137	0.0397258			0.117585	-100.2	-100.2	0	0
B2HHU0	B2HHU0	tr|B2HHU0|B2HHU0_MYCMM Flavin-containing monoamine oxidase AofH_1 OS=Mycobacterium marinum (strain ATCC BAA-535 / M) OX=216594 GN=aofH_1 PE=4 SV=1		aofH_1	21.057	16.2	9.6	7.9	6.3	5.5	5.5	7.9	570	6.6	127970000	13143000	12093000	38802000	20875000	9325200	12381000	11139000	10211000	19771000	17113000	22165000	24305000	19546000	17249000	19898000	18430000	|	18442000	23235000	18397500	19164000	|	0.101914	0.0651263	0.0882851	0.0541658	0.333305	-0.00348539	0.0554036	0.058889	0.058889
B2HD42	B2HD42	tr|B2HD42|B2HD42_MYCMM Alanine and proline rich secreted protein Apa OS=Mycobacterium marinum (strain ATCC BAA-535 / M) OX=216594 GN=apa PE=4 SV=1		apa	36.186	3.3	3.3	3.3	3.3	3.3	3.3	3.3	63	3.3	428360000	64019000	62140000	58808000	56723000	47995000	47330000	47345000	44003000		61597000							|	61597000				|					-100.2	-100.2	-100.2	0	0
B2HN75	B2HN75	sp|B2HN75|APT_MYCMM Adenine phosphoribosyltransferase OS=Mycobacterium marinum (strain ATCC BAA-535 / M) OX=216594 GN=apt PE=3 SV=1		apt	2.8776	0	0	4.9	4.9	4.9	0	0	1226	4.3	5078700	0	0	0	0	1697800	2460200	920750	0							1951000		|				1951000	|					0	0	100.2	#DIV/0!	#DIV/0!
B2HDL4	B2HDL4	sp|B2HDL4|ARCA_MYCMM Arginine deiminase OS=Mycobacterium marinum (strain ATCC BAA-535 / M) OX=216594 GN=arcA PE=3 SV=1		arcA	88.795	23.1	24.1	12.9	10.7	12.9	12.9	29.1	118	24.9	339650000	60113000	64958000	59843000	61649000	36309000	31257000	13087000	12436000	44761000	48882000	40495000	44870000	69991000	70800000	36463000	35053000	|	46821500	42682500	70395500	35758000	|	0.0622361	0.0724792	0.00812622	0.0278824	-0.133526	0.588312	-0.388905	-0.977217	-0.977217
B2HR28	B2HR28	sp|B2HR28|ARGB_MYCMM Acetylglutamate kinase OS=Mycobacterium marinum (strain ATCC BAA-535 / M) OX=216594 GN=argB PE=3 SV=1		argB	47.301	20.5	11.6	8.5	11.6	14.3	17.1	19.1	1601	23.5	156660000	26027000	37987000	28097000	15441000	10548000	12114000	9615400	16830000	19833000	25152000	21836000	21441000	19682000	24606000	31621000	29638000	|	22492500	21638500	22144000	30629500	|	0.167216	0.0129079	0.157234	0.0457792	-0.0558435	-0.0225282	0.445478	0.468006	0.468006
B2HR26	B2HR26	tr|B2HR26|B2HR26_MYCMM N-acetyl-gamma-glutamyl-phosphate reductase OS=Mycobacterium marinum (strain ATCC BAA-535 / M) OX=216594 GN=argC PE=3 SV=1		argC	16.313	18.9	10.9	2.6	2.6	10.6	10.6	16	1599	13.7	199710000	30679000	33899000	52570000	24630000	9455200	8051000	25138000	15286000	35140000	36520000	36032000	36201000			43258000	36871000	|	35830000	36116500		40064500	|	0.0272344	0.00330877		0.112726	0.01149	-100.2	0.161156	#DIV/0!	#DIV/0!
B2HR29	B2HR29	tr|B2HR29|B2HR29_MYCMM Acetylornithine aminotransferase OS=Mycobacterium marinum (strain ATCC BAA-535 / M) OX=216594 GN=argD PE=3 SV=1		argD	73.574	18.9	18.9	15.4	15.4	2.3	2.3	18.9	1602	18.9	324450000	61222000	59146000	72383000	69276000	24012000	25655000	6649600	6104600	57594000	57050000	67973000	67405000	38045000	38246000			|	57322000	67689000	38145500		|	0.00671062	0.00593356	0.00372596		0.239832	-0.587576	-100.2	#NUM!	#NUM!
B2HPL3	B2HPL3	tr|B2HPL3|B2HPL3_MYCMM Acetylornithine deacetylase ArgE OS=Mycobacterium marinum (strain ATCC BAA-535 / M) OX=216594 GN=argE PE=4 SV=1		argE	43.209	10.4	10.4	10.4	6.6	2.3	2.3	10.4	1402	10.4	227180000	41497000	42434000	44453000	44373000	26379000	23024000	0	5019000	43869000	40533000	41838000	39994000	36848000	35903000			|	42201000	40916000	36375500		|	0.055897	0.0318678	0.0183699		-0.0446121	-0.21431	-100.2	#NUM!	#NUM!
B2HR30	B2HR30	tr|B2HR30|B2HR30_MYCMM Ornithine carbamoyltransferase OS=Mycobacterium marinum (strain ATCC BAA-535 / M) OX=216594 GN=argF PE=3 SV=1		argF	36.144	10.4	10.4	4.9	4.9	7.5	7.5	10.4	1603	10.4	74173000	13622000	13581000	10159000	11091000	3285400	7945900	6718900	7769500	12952000	12900000	9415100	10014000			16434000		|	12926000	9714550		16434000	|	0.00284462	0.043593			-0.412057	-100.2	0.346408	#DIV/0!	#DIV/0!
B2HR32	B2HR32	sp|B2HR32|ASSY_MYCMM Argininosuccinate synthase OS=Mycobacterium marinum (strain ATCC BAA-535 / M) OX=216594 GN=argG PE=3 SV=1		argG	45.485	6.8	9.5	2.3	2.3	6.3	2.3	6.8	1604	14.3	170440000	24603000	45424000	10088000	24419000	16563000	18935000	15334000	15072000		25060000	29589000						|	25060000	29589000			|					0.239675	-100.2	-100.2	0	0
B2HR33	B2HR33	sp|B2HR33|ARLY_MYCMM Argininosuccinate lyase OS=Mycobacterium marinum (strain ATCC BAA-535 / M) OX=216594 GN=argH PE=3 SV=1		argH	35.431	8.3	7.9	6.6	4.7	5.5	3.6	7.9	1605	4.3	97658000	21668000	3984300	22460000	15075000	6283800	6525900	11585000	10076000	15570000		20684000	16660000	14963000	15221000	19581000	19174000	|	15570000	18672000	15092000	19377500	|		0.152388	0.0120881	0.0148519	0.262108	-0.0449849	0.315614	0.360598	0.360598
B2HR27	B2HR27	tr|B2HR27|B2HR27_MYCMM Arginine biosynthesis bifunctional protein ArgJ OS=Mycobacterium marinum (strain ATCC BAA-535 / M) OX=216594 GN=argJ PE=3 SV=1		argJ	7.2606	6.7	8.7	2.7	2.7	2.7	2.7	4.7	1600	2.7	56656000	3372700	4133700	15431000	19670000	2882500	3059900	4326800	3779300			17054000	16647000					|		16850500			|		0.0170792			100.2	0	0	0	0
B2HR81	B2HR81	sp|B2HR81|SYR_MYCMM Arginine--tRNA ligase OS=Mycobacterium marinum (strain ATCC BAA-535 / M) OX=216594 GN=argS PE=3 SV=1		argS	38.864	12.9	12.9	15.1	16.5	10.9	8	19.3	1622	23.6	608220000	122010000	141430000	91944000	89174000	64706000	57917000	23539000	17497000	90802000	87761000	104860000	105310000	90405000	85180000	73590000	59444000	|	89281500	105085000	87792500	66517000	|	0.0240846	0.00302801	0.0420837	0.150379	0.235124	-0.0242636	-0.424638	-0.400375	-0.400375
B2HES1	B2HES1	sp|B2HES1|AROA_MYCMM 3-phosphoshikimate 1-carboxyvinyltransferase OS=Mycobacterium marinum (strain ATCC BAA-535 / M) OX=216594 GN=aroA PE=3 SV=1		aroA	21.646	8.6	11.8	6.7	7.2	3.9	1.6	12.5	253	9.3	168510000	29097000	26682000	33026000	37793000	15472000	13977000	9733500	2729400	23758000	22683000	24893000	25676000	27118000	29002000	32862000		|	23220500	25284500	28060000	32862000	|	0.0327357	0.0218974	0.0474764		0.122854	0.273116	0.501021	0.227905	0.227905
B2HNC8	B2HNC8	tr|B2HNC8|B2HNC8_MYCMM 3-dehydroquinate synthase OS=Mycobacterium marinum (strain ATCC BAA-535 / M) OX=216594 GN=aroB PE=3 SV=1		aroB	23.405	10.2	10.2	10.2	12.4	6.1	6.1	10.2	1248	12.4	200820000	32249000	36288000	38097000	39996000	20364000	18899000	7142100	7790000	28973000	26282000	33547000	31907000	26372000	28294000	25535000	29765000	|	27627500	32727000	27333000	27650000	|	0.0688743	0.0354342	0.0497223	0.108176	0.244376	-0.0154612	0.00117446	0.0166357	0.0166357
B2HQ35	B2HQ35	tr|B2HQ35|B2HQ35_MYCMM 3-dehydroquinate synthase AroB_2 OS=Mycobacterium marinum (strain ATCC BAA-535 / M) OX=216594 GN=aroB_2 PE=4 SV=1		aroB_2	24.361	9.4	6.4	11.7	9.4	5.6	3.1	13.9	1455	13.9	203050000	44046000	38468000	38860000	25044000	28048000	21057000	7521400	0	32827000	34168000	34243000	33599000	35876000	42486000			|	33497500	33921000	39181000		|	0.0283075	0.0134246	0.119292		0.0181253	0.226101	-100.2	#NUM!	#NUM!
B2HNC6	B2HNC6	sp|B2HNC6|AROC_MYCMM Chorismate synthase OS=Mycobacterium marinum (strain ATCC BAA-535 / M) OX=216594 GN=aroC PE=3 SV=1		aroC	31.886	11.3	11.3	11.3	11.3	2.5	2.5	11.3	1247	11.3	173960000	30438000	25874000	29587000	29378000	24293000	23103000	5867300	5417800	33218000	33232000	25454000	26309000	31078000	30714000			|	33225000	25881500	30896000		|	0.000297953	0.0233594	0.00833075		-0.360348	-0.104849	-100.2	#NUM!	#NUM!
B2HNC9	B2HNC9	tr|B2HNC9|B2HNC9_MYCMM 3-dehydroquinate dehydratase OS=Mycobacterium marinum (strain ATCC BAA-535 / M) OX=216594 GN=aroD PE=3 SV=1		aroD	26.194	23.3	37.7	32.2	32.2	8.2	8.2	23.3	1249	13.7	152180000	27325000	13211000	22558000	40723000	15017000	17586000	7226000	8529800	30840000		24066000	36872000	19521000	23165000			|	30840000	30469000	21343000		|		0.297194	0.120728		-0.0174606	-0.53104	-100.2	#NUM!	#NUM!
B2HGU5;B2HJR7	B2HGU5;B2HJR7	tr|B2HGU5|B2HGU5_MYCMM Phospho-2-dehydro-3-deoxyheptonate aldolase OS=Mycobacterium marinum (strain ATCC BAA-535 / M) OX=216594 GN=aroG PE=3 SV=1;tr|B2HJR7|B2HJR7_MYCMM Phospho-2-dehydro-3-deoxyheptonate aldolase OS=Mycobacterium marinum (strain ATCC BAA-5		aroG	76.397	24.2	26.4	15.6	19.5	14.1	10.6	26.4	441	19.5	1480800000	275150000	256530000	223340000	260770000	118710000	168190000	91272000	86869000	213930000	210300000	201850000	200530000	195350000	228970000	262820000	254860000	|	212115000	201190000	212160000	258840000	|	0.012101	0.0046393	0.112052	0.0217454	-0.076288	0.000306034	0.287214	0.286908	0.286908
B2HKC9	B2HKC9	tr|B2HKC9|B2HKC9_MYCMM Aspartate-semialdehyde dehydrogenase OS=Mycobacterium marinum (strain ATCC BAA-535 / M) OX=216594 GN=asd PE=3 SV=1		asd	54.171	23.3	18.2	13.6	21.6	18.2	13.6	22.7	889	18.2	479920000	91314000	73063000	85527000	67421000	41353000	63536000	30165000	27542000	71908000	74520000	64423000	63540000	85029000	78148000	65830000	78578000	|	73214000	63981500	81588500	72204000	|	0.0252269	0.00975868	0.0596359	0.124843	-0.194465	0.156246	-0.0200408	-0.176287	-0.176287
B2HKD0	B2HKD0	tr|B2HKD0|B2HKD0_MYCMM Aspartokinase OS=Mycobacterium marinum (strain ATCC BAA-535 / M) OX=216594 GN=ask PE=3 SV=1		ask	242.78	22.6	24.5	23.3	21.1	13.8	13.8	17.6	890	19.7	1069600000	158110000	155750000	230290000	177210000	121200000	104540000	54027000	68504000	170720000	161840000	159320000	141570000	147970000	139330000	155280000	167150000	|	166280000	150445000	143650000	161215000	|	0.0377623	0.0834268	0.0425298	0.0520631	-0.144378	-0.211057	-0.0446287	0.166428	0.166428
B2HT96	B2HT96	tr|B2HT96|B2HT96_MYCMM Arylsulfatase, AslA OS=Mycobacterium marinum (strain ATCC BAA-535 / M) OX=216594 GN=aslA PE=4 SV=1		aslA	74.326	10.3	12.4	6.2	8.9	6.2	5.8	10.3	1853	10.3	697860000	95620000	97094000	139780000	196820000	26817000	48078000	42649000	51005000	84099000	80763000	111220000	121340000	71955000	78944000	132490000	139730000	|	82431000	116280000	75449500	136110000	|	0.0286168	0.0615404	0.0655004	0.0376126	0.496344	-0.127676	0.723514	0.85119	0.85119
B2HGW9	B2HGW9	tr|B2HGW9|B2HGW9_MYCMM Asparagine synthetase AsnB OS=Mycobacterium marinum (strain ATCC BAA-535 / M) OX=216594 GN=asnB PE=4 SV=1		asnB	2.9708	2.9	2.9	1.7	2.9	1.2	1.7	1.7	452	2.9	33127000	3961800	7014100	6598000	6541200	2467400	4017700	1291100	1235700		6926900	6256200	6307300		5769600			|	6926900	6281750	5769600		|		0.00575208			-0.141043	-0.263739	-100.2	#NUM!	#NUM!
B2HIZ5	B2HIZ5	tr|B2HIZ5|B2HIZ5_MYCMM Aminotransferase OS=Mycobacterium marinum (strain ATCC BAA-535 / M) OX=216594 GN=aspB PE=3 SV=1		aspB	40.195	12	12	14.1	11	9	11.8	12	719	14.8	495120000	37937000	112960000	40226000	37406000	89963000	57526000	45721000	73385000	68896000	72526000	73953000	65883000	84254000	77987000	114560000	116750000	|	70711000	69918000	81120500	115655000	|	0.0362998	0.0816149	0.0546278	0.0133895	-0.0162707	0.198132	0.709821	0.511689	0.511689
B2HP30	B2HP30	tr|B2HP30|B2HP30_MYCMM Aspartate aminotransferase AspC OS=Mycobacterium marinum (strain ATCC BAA-535 / M) OX=216594 GN=aspC PE=4 SV=1		aspC	17.621	6.1	7.7	3.7	7.7	4	4	7.7	1337	7.7	87500000	13703000	12134000	17342000	20571000	6692900	8845400	4073800	4137500	12818000	11023000	14821000	14465000	12198000	12843000	11617000	11862000	|	11920500	14643000	12520500	11739500	|	0.106477	0.0171912	0.036427	0.0147571	0.296766	0.0708474	-0.0220738	-0.0929212	-0.0929212
B2HNA9	B2HNA9	tr|B2HNA9|B2HNA9_MYCMM Aspartate--tRNA(Asp/Asn) ligase OS=Mycobacterium marinum (strain ATCC BAA-535 / M) OX=216594 GN=aspS PE=3 SV=1		aspS	51.576	10.3	9.4	9.6	9.6	6.1	4.4	11.1	1237	15	583880000	91428000	108750000	96487000	95891000	59611000	60680000	34897000	36139000	78560000	76840000	91644000	93474000	78650000	76845000	100050000	109600000	|	77700000	92559000	77747500	104825000	|	0.0156528	0.0139803	0.0164163	0.0644204	0.252459	0.000881687	0.431996	0.431115	0.431115
B2HQK4	B2HQK4	sp|B2HQK4|ATPA_MYCMM ATP synthase subunit alpha OS=Mycobacterium marinum (strain ATCC BAA-535 / M) OX=216594 GN=atpA PE=3 SV=1		atpA	267.53	27.3	27.9	28.1	31.5	25.7	25.9	27.5	1523	27.3	5203300000	758540000	725870000	872610000	979860000	517550000	688580000	328410000	331840000	705950000	687590000	768910000	791720000	797950000	814490000	888660000	817340000	|	696770000	780315000	806220000	853000000	|	0.0186324	0.02067	0.0145066	0.0591218	0.163374	0.210491	0.291863	0.0813722	0.0813722
B2HQK2	B2HQK2	sp|B2HQK2|ATPB_MYCMM ATP synthase subunit beta OS=Mycobacterium marinum (strain ATCC BAA-535 / M) OX=216594 GN=atpD PE=3 SV=1		atpD	183.99	29.4	29.4	26.1	29	21.7	26.9	29.4	1521	24.4	6754800000	1025200000	920570000	1256400000	1213000000	697650000	787570000	444250000	410190000	884840000	859990000	1062800000	1024900000	987430000	1029300000	1137600000	1070800000	|	872415000	1043850000	1008365000	1104200000	|	0.0201413	0.0256736	0.029361	0.0427773	0.258828	0.208931	0.339915	0.130984	0.130984
B2HQK6	B2HQK6	sp|B2HQK6|ATPF_MYCMM ATP synthase subunit b OS=Mycobacterium marinum (strain ATCC BAA-535 / M) OX=216594 GN=atpF PE=3 SV=1		atpF	17.858	5.9	25.9	5.9	17.6	12.9	12.9	25.9	1525	17.6	117530000	26240000	20574000	5812600	26381000	6281700	15907000	8728200	7608000	22705000	23432000		23258000		25275000			|	23068500	23258000	25275000		|	0.0222844				0.0118028	0.131787	-100.2	#NUM!	#NUM!
B2HQK5	B2HQK5	sp|B2HQK5|ATPFD_MYCMM ATP synthase subunit b-delta OS=Mycobacterium marinum (strain ATCC BAA-535 / M) OX=216594 GN=atpFH PE=3 SV=1		atpFH	157.44	16.6	20.9	17.3	18.2	9	9	18	1524	20.9	492930000	87920000	105070000	79068000	80247000	46003000	58029000	19767000	16818000	75133000	67350000	60804000	52333000	85514000	76136000	81683000	68195000	|	71241500	56568500	80825000	74939000	|	0.0772501	0.105888	0.0820445	0.12727	-0.332719	0.182084	0.0729988	-0.109085	-0.109085
B2HQK3	B2HQK3	sp|B2HQK3|ATPG_MYCMM ATP synthase gamma chain OS=Mycobacterium marinum (strain ATCC BAA-535 / M) OX=216594 GN=atpG PE=3 SV=1		atpG	323.31	33.2	36.5	28	28	33.2	33.2	33.2	1522	36.8	1428600000	181610000	205870000	238870000	237130000	148440000	146700000	138200000	131820000	179260000	177840000	222330000	198830000	216050000	216230000	276350000	261990000	|	178550000	210580000	216140000	269170000	|	0.00562359	0.0789107	0.000588874	0.0377236	0.23804	0.275638	0.592189	0.316552	0.316552
B2HSP1	B2HSP1	tr|B2HSP1|B2HSP1_MYCMM Arylsulfatase AtsA OS=Mycobacterium marinum (strain ATCC BAA-535 / M) OX=216594 GN=atsA PE=4 SV=1		atsA	57.285	13.2	14.4	15	12.3	11	11	16.2	1774	16.7	707380000	109860000	114280000	116270000	137400000	73839000	66898000	44465000	44376000	90988000	93181000	114420000	118070000	105590000	108110000	116090000	108950000	|	92084500	116245000	106850000	112520000	|	0.0168398	0.0222026	0.0166767	0.0448697	0.336138	0.214557	0.289151	0.0745945	0.0745945
B2HDX4	B2HDX4	tr|B2HDX4|B2HDX4_MYCMM Arylsulfatase AtsB (Aryl-sulfate sulphohydrolase) OS=Mycobacterium marinum (strain ATCC BAA-535 / M) OX=216594 GN=atsB PE=4 SV=1		atsB	1.8166	1.2	1.6	1.6	0	0	0	0	154	0	11167000	0	0	3215300	4899100	3053100	0	0	0					4343700				|			4343700		|					0	100.2	0	#NUM!	#NUM!
B2HE00	B2HE00	tr|B2HE00|B2HE00_MYCMM Arylsulfatase AtsD_2 OS=Mycobacterium marinum (strain ATCC BAA-535 / M) OX=216594 GN=atsD_2 PE=4 SV=1		atsD_2	97.075	16.4	15.2	11.5	11.5	10.3	11.6	16.4	167	14.1	741640000	130240000	118990000	115320000	134620000	84943000	79937000	38763000	38812000	110860000	119460000	111690000	121310000	127350000	121870000	85564000	89131000	|	115160000	116500000	124610000	87347500	|	0.0528058	0.0583894	0.0310966	0.028876	0.0166903	0.11378	-0.398801	-0.512582	-0.512582
B2HPL2	B2HPL2	tr|B2HPL2|B2HPL2_MYCMM Bacterioferritin comigratory protein Bcp OS=Mycobacterium marinum (strain ATCC BAA-535 / M) OX=216594 GN=bcp PE=4 SV=1		bcp	49.075	33.8	33.8	26.8	26.8	26.8	33.8	28	1401	35	747080000	83339000	121870000	161010000	151050000	62483000	65843000	40081000	61415000	92359000	86623000	121740000	111330000	114420000	116550000	100230000	99810000	|	89491000	116535000	115485000	100020000	|	0.0453226	0.0631654	0.0130418	0.00296925	0.380949	0.367891	0.160474	-0.207417	-0.207417
B2HQB7	B2HQB7	tr|B2HQB7|B2HQB7_MYCMM Peroxidoxin BcpB OS=Mycobacterium marinum (strain ATCC BAA-535 / M) OX=216594 GN=bcpB PE=4 SV=1		bcpB	12.39	0	6.6	6.6	6.6	6.6	6.6	6.6	1501	6.6	54282000	11957000	11214000	0	5797000	7332900	7543600	5132500	5305200		11116000							|	11116000				|					-100.2	-100.2	-100.2	0	0
B2HD66	B2HD66	tr|B2HD66|B2HD66_MYCMM Bacterioferritin OS=Mycobacterium marinum (strain ATCC BAA-535 / M) OX=216594 GN=bfrA PE=3 SV=1		bfrA	91.686	42.1	42.1	37.1	42.1	10.7	25.2	34	77	32.1	1699200000	294300000	152750000	346750000	353820000	176600000	169850000	113830000	91352000	188780000	174820000	232220000	236470000	180240000	169180000	412080000	239160000	|	181800000	234345000	174710000	325620000	|	0.0542971	0.0128238	0.0447633	0.375508	0.366282	-0.05739	0.840837	0.898227	0.898227
B2HMM8	B2HMM8	tr|B2HMM8|B2HMM8_MYCMM Ferritin OS=Mycobacterium marinum (strain ATCC BAA-535 / M) OX=216594 GN=bfrB PE=4 SV=1		bfrB	54.959	29.6	29.6	24.5	29.6	5.1	5.1	12.2	1164	11.7	290710000	29976000	14024000	65333000	70712000	41773000	44342000	12402000	12148000	45474000	38790000	56574000	59529000	48248000	48175000			|	42132000	58051500	48211500		|	0.112178	0.0359939	0.00107067		0.462417	0.194461	-100.2	#NUM!	#NUM!
B2HMV8	B2HMV8	tr|B2HMV8|B2HMV8_MYCMM Beta-glucosidase BglS OS=Mycobacterium marinum (strain ATCC BAA-535 / M) OX=216594 GN=bglS PE=4 SV=1		bglS	-2	0	1.1	0	0	0	0	0	1193	0	6933800	0	0	0	6933800	0	0	0	0				6692100					|		6692100			|					100.2	0	0	0	0
B2HQ93	B2HQ93	sp|B2HQ93|BIOB_MYCMM Biotin synthase OS=Mycobacterium marinum (strain ATCC BAA-535 / M) OX=216594 GN=bioB PE=3 SV=1		bioB	3.0314	0	0	2.9	3.7	2.9	0	0	1484	2.9	15437000	0	4983600	0	0	4911400	1000500	4541100	0						1419900			|			1419900		|					0	100.2	0	#NUM!	#NUM!
B2HEK8	B2HEK8	tr|B2HEK8|B2HEK8_MYCMM Bifunctional protein BirA OS=Mycobacterium marinum (strain ATCC BAA-535 / M) OX=216594 GN=birA PE=4 SV=1		birA	27.574	12.7	12.7	12.7	12.7	3.3	3.3	9.4	231	5.8	122150000	29574000	15812000	19540000	19713000	15092000	17510000	2367800	2542400	39851000		17802000	12602000	20576000	22725000			|	39851000	15202000	21650500		|		0.241873	0.0701865		-1.39035	-0.880216	-100.2	#NUM!	#NUM!
B2HFS3	B2HFS3	tr|B2HFS3|B2HFS3_MYCMM Beta-lactamase OS=Mycobacterium marinum (strain ATCC BAA-535 / M) OX=216594 GN=blaC PE=3 SV=1		blaC	2.455	0	0	5.5	0	0	0	0	340	0	2589000	0	0	0	0	2589000	0	0	0					3683300				|			3683300		|					0	100.2	0	#NUM!	#NUM!
B2HJ04	B2HJ04	tr|B2HJ04|B2HJ04_MYCMM Biphenyl-2,3-diol 1,2-dioxygenase BphC OS=Mycobacterium marinum (strain ATCC BAA-535 / M) OX=216594 GN=bphC PE=3 SV=1		bphC	4.0005	3.3	3.3	3.3	0	0	3.3	3.3	723	3.3	12011000	3273900	3180000	0	0	3290900	0	0	2266400		3152200							|	3152200				|					-100.2	-100.2	-100.2	0	0
B2HJ05	B2HJ05	tr|B2HJ05|B2HJ05_MYCMM 2-hydroxy-6-OXO-6-phenylhexa-2,4-dienoate hydrolase BphD OS=Mycobacterium marinum (strain ATCC BAA-535 / M) OX=216594 GN=bphD PE=4 SV=1		bphD	51.062	30.5	29.2	25.4	16.6	21.7	23.7	25.4	724	20.3	464540000	68030000	49773000	101850000	90421000	46993000	35203000	35050000	37223000	62535000	58757000	83787000	82129000	67707000	66814000	72675000	77760000	|	60646000	82958000	67260500	75217500	|	0.0440499	0.0141322	0.00938807	0.0478032	0.451969	0.149347	0.310656	0.161309	0.161309
B2HRP5	B2HRP5	tr|B2HRP5|B2HRP5_MYCMM Bromoperoxidase BpoC OS=Mycobacterium marinum (strain ATCC BAA-535 / M) OX=216594 GN=bpoC PE=4 SV=1		bpoC	17.926	18.7	21.4	13	6.5	10.3	12.6	21.4	1662	17.9	176030000	34653000	26817000	17635000	53900000	12354000	8250700	13631000	8794000	25743000	26912000	20509000	21465000	22173000	23446000	33989000	32741000	|	26327500	20987000	22809500	33365000	|	0.0313971	0.0322101	0.0394637	0.026449	-0.327075	-0.206936	0.341765	0.548701	0.548701
B2HM43	B2HM43	tr|B2HM43|B2HM43_MYCMM VOC domain-containing protein OS=Mycobacterium marinum (strain ATCC BAA-535 / M) OX=216594 GN=cadI PE=4 SV=1		cadI	1.8103	0	6.4	0	0	0	0	0	1085	0	2316900	0	0	0	2316900	0	0	0	0				2236100					|		2236100			|					100.2	0	0	0	0
B2HN69	B2HN69	sp|B2HN69|CAR_MYCMM Carboxylic acid reductase OS=Mycobacterium marinum (strain ATCC BAA-535 / M) OX=216594 GN=car PE=1 SV=1		car	45.198	6	5	3.5	3.8	0.9	0.9	8.7	1224	6	184980000	48590000	46050000	30531000	26818000	19091000	9938800	1696200	2265000	34419000	35443000	27935000	27086000	32601000	33019000			|	34931000	27510500	32810000		|	0.0207288	0.021822	0.00900855		-0.344526	-0.0903724	-100.2	#NUM!	#NUM!
B2HP43	B2HP43	tr|B2HP43|B2HP43_MYCMM Carbamoyl-phosphate synthase small chain OS=Mycobacterium marinum (strain ATCC BAA-535 / M) OX=216594 GN=carA PE=3 SV=1		carA	26.435	13.9	13.9	15.5	18.4	13.1	13.1	14.9	1340	13.9	511070000	84687000	69257000	81893000	79489000	66525000	71097000	32521000	25602000	83005000	75898000	86629000	84401000	88201000	82305000	66678000	60038000	|	79451500	85515000	85253000	63358000	|	0.0632513	0.0184229	0.0489027	0.0741057	0.106103	0.101676	-0.326548	-0.428224	-0.428224
B2HP44	B2HP44	tr|B2HP44|B2HP44_MYCMM Carbamoyl-phosphate synthase large chain OS=Mycobacterium marinum (strain ATCC BAA-535 / M) OX=216594 GN=carB PE=3 SV=1		carB	178.6	19.9	20	15.2	17.6	12.3	11	19	1341	17.6	1658200000	250040000	238450000	304760000	284640000	171920000	192010000	114210000	102180000	227120000	226820000	255320000	250020000	263970000	262360000	259110000	271510000	|	226970000	252670000	263165000	265310000	|	0.000934626	0.0148323	0.00432596	0.0330486	0.154753	0.213466	0.225177	0.0117114	0.0117114
B2HGX0	B2HGX0	tr|B2HGX0|B2HGX0_MYCMM Carbohydrate kinase CbhK OS=Mycobacterium marinum (strain ATCC BAA-535 / M) OX=216594 GN=cbhK PE=4 SV=1		cbhK	101.04	26.9	21.9	17.9	17.3	7.4	2.5	26.9	453	21.9	1273800000	246770000	248020000	289600000	264000000	79860000	86005000	31062000	28482000	204260000	226030000	237000000	246850000	122830000	113190000	174950000		|	215145000	241925000	118010000	174950000	|	0.0715504	0.0287899	0.0577621		0.169251	-0.8664	-0.298367	0.568034	0.568034
B2HT76	B2HT76	tr|B2HT76|B2HT76_MYCMM Cystathionine beta-synthase Cbs OS=Mycobacterium marinum (strain ATCC BAA-535 / M) OX=216594 GN=cbs PE=4 SV=1		cbs	113.77	26.9	27.2	27.2	30.4	21.8	21.6	33.2	1843	27.2	2079300000	334510000	275310000	390250000	422260000	205870000	209580000	108400000	133160000	257600000	284300000	342400000	342510000	273400000	286600000	352110000	351920000	|	270950000	342455000	280000000	352015000	|	0.0696798	0.00022713	0.033335	0.000381661	0.337888	0.0474002	0.37761	0.33021	0.33021
B2HDU6	B2HDU6	tr|B2HDU6|B2HDU6_MYCMM Cytidine deaminase Cdd OS=Mycobacterium marinum (strain ATCC BAA-535 / M) OX=216594 GN=cdd PE=1 SV=1		cdd	12.309	12.1	19.7	12.1	12.1	12.1	12.1	15.2	139	22.7	38565000	4132300	10318000	3546800	9709400	3029900	3087400	1964800	2776100				9371000					|		9371000			|					100.2	0	0	0	0
B2HM09	B2HM09	tr|B2HM09|B2HM09_MYCMM TRK system potassium uptake protein CeoB OS=Mycobacterium marinum (strain ATCC BAA-535 / M) OX=216594 GN=ceoB PE=4 SV=1		ceoB	157.57	31.7	29.1	28.2	31.7	14.1	14.1	32.2	1071	17.6	348760000	60666000	42767000	46347000	59357000	38124000	45844000	27518000	28132000	46846000	49855000	40348000	40838000	51990000	53001000	78429000	80786000	|	48350500	40593000	52495500	79607500	|	0.0440054	0.00853552	0.013618	0.0209359	-0.2523	0.118663	0.719374	0.600711	0.600711
B2HM08	B2HM08	tr|B2HM08|B2HM08_MYCMM TRK system potassium uptake protein CeoC OS=Mycobacterium marinum (strain ATCC BAA-535 / M) OX=216594 GN=ceoC PE=4 SV=1		ceoC	44.909	23.2	30.9	18.6	19.1	8.2	8.2	18.6	1070	18.6	244210000	37810000	36665000	50800000	52190000	26317000	14875000	12636000	12918000	29515000	29106000	28865000	30586000	31477000	31306000	51870000	53097000	|	29310500	29725500	31391500	52483500	|	0.009867	0.040939	0.00385185	0.0165313	0.0202835	0.0989564	0.840446	0.74149	0.74149
B2HH42	B2HH42	tr|B2HH42|B2HH42_MYCMM 29 kDa antigen Cfp29 OS=Mycobacterium marinum (strain ATCC BAA-535 / M) OX=216594 GN=cfp29 PE=4 SV=1		cfp29	42.02	21.6	28.7	21.3	26.9	17.2	22.4	34	483	34	1145700000	177110000	173960000	193830000	195060000	123830000	124300000	58783000	98790000	173020000	175350000	205200000	190440000	182260000	172590000	169810000	141610000	|	174185000	197820000	177425000	155710000	|	0.00945867	0.0527596	0.0385387	0.128061	0.183568	0.0265889	-0.161759	-0.188348	-0.188348
B2HD25	B2HD25	tr|B2HD25|B2HD25_MYCMM Cholesterol oxidase ChoD OS=Mycobacterium marinum (strain ATCC BAA-535 / M) OX=216594 GN=choD PE=4 SV=1		choD	23.537	9	5.5	6.5	2.9	4.3	4.3	5.3	57	5.3	140740000	20888000	19937000	42154000	26591000	12728000	7002900	5610500	5828000	22697000	23093000	22387000	22859000	17861000	18907000	15568000	15495000	|	22895000	22623000	18384000	15531500	|	0.0122304	0.0147529	0.0402325	0.00332349	-0.0172423	-0.316582	-0.559835	-0.243254	-0.243254
B2HNI1	B2HNI1	tr|B2HNI1|B2HNI1_MYCMM Cholesterol oxidase ChoD_1 OS=Mycobacterium marinum (strain ATCC BAA-535 / M) OX=216594 GN=choD_1 PE=4 SV=1		choD_1	2.4512	0	1.4	2.9	0	0	0	1.4	1274	0	6170000	2237100	0	0	1883000	2049900	0	0	0					2916500				|			2916500		|					0	100.2	0	#NUM!	#NUM!
B2HF84	B2HF84	tr|B2HF84|B2HF84_MYCMM Citrate synthase II CitA OS=Mycobacterium marinum (strain ATCC BAA-535 / M) OX=216594 GN=citA PE=3 SV=1		citA	156.89	21.4	24.1	16.4	16.4	15.3	9.1	26.3	302	17.2	642780000	112110000	78188000	117380000	147010000	63848000	63047000	29372000	31827000	79125000	78667000	108210000	109510000	99250000	96605000	81021000	101410000	|	78896000	108860000	97927500	91215500	|	0.00410483	0.00844423	0.0190988	0.158056	0.46445	0.311762	0.209327	-0.102435	-0.102435
B2HNK3	B2HNK3	tr|B2HNK3|B2HNK3_MYCMM Citrate (Pro-3s)-lyase (Beta subunit) CitE OS=Mycobacterium marinum (strain ATCC BAA-535 / M) OX=216594 GN=citE PE=3 SV=1		citE	41.868	11	6.2	7.7	13.6	3.7	3.7	6.2	1284	12.5	143520000	18306000	24441000	30201000	25947000	13770000	23692000	3515300	3646700	20827000	22301000	26512000	26740000					|	21564000	26626000			|	0.048334	0.006055			0.304211	-100.2	-100.2	0	0
B2HHA3	B2HHA3	tr|B2HHA3|B2HHA3_MYCMM Citrate lyase beta subunit, CitE_2 OS=Mycobacterium marinum (strain ATCC BAA-535 / M) OX=216594 GN=citE_2 PE=3 SV=1		citE_2	49.666	14.1	14.1	10.3	14.1	2.9	2.9	18.3	505	10.3	241310000	47331000	35101000	53832000	49432000	24019000	28872000	1286900	1438700	38722000	38899000	46359000	42422000	47296000	42622000			|	38810500	44390500	44959000		|	0.00322485	0.0627134	0.0735118		0.193804	0.212163	-100.2	#NUM!	#NUM!
B2HPS9	B2HPS9	tr|B2HPS9|B2HPS9_MYCMM Chaperone protein ClpB OS=Mycobacterium marinum (strain ATCC BAA-535 / M) OX=216594 GN=clpB PE=3 SV=1		clpB	119.55	20.2	22.4	21.5	22.1	16.9	18.3	21.1	1412	19.1	1338200000	192550000	185900000	178230000	192890000	182350000	194250000	105930000	106140000	173960000	180830000	165230000	177790000	267760000	266300000	242440000	231390000	|	177395000	171510000	267030000	236915000	|	0.0273842	0.0517828	0.00386614	0.0329803	-0.0486727	0.590036	0.417404	-0.172632	-0.172632
B2HJ41	B2HJ41	tr|B2HJ41|B2HJ41_MYCMM ATP-dependent protease ATP-binding subunit ClpC1 OS=Mycobacterium marinum (strain ATCC BAA-535 / M) OX=216594 GN=clpC1 PE=3 SV=1		clpC1	307.71	39.3	38.6	33.6	32.4	21.6	16.5	42.8	742	39.2	7135800000	1301500000	1258300000	1162400000	1162200000	837230000	714160000	394670000	305370000	1130900000	1127700000	1013900000	1011400000	1001600000	1016100000	1012900000	925160000	|	1129300000	1012650000	1008850000	969030000	|	0.00200367	0.00174568	0.0101631	0.0640244	-0.157293	-0.162717	-0.220816	-0.0580984	-0.0580984
B2HNG5	B2HNG5	tr|B2HNG5|B2HNG5_MYCMM ATP-dependent Clp protease proteolytic subunit OS=Mycobacterium marinum (strain ATCC BAA-535 / M) OX=216594 GN=clpP1 PE=3 SV=1		clpP1	44.604	11.1	11.1	18.7	11.1	3.5	3.5	11.1	1266	11.1	121370000	18372000	20320000	21504000	20006000	19474000	15592000	3166400	2938300	19391000	20965000	21486000	20285000	22004000	24034000			|	20178000	20885500	23019000		|	0.0551584	0.0406615	0.0623583		0.0497185	0.190042	-100.2	#NUM!	#NUM!
B2HNG4	B2HNG4	tr|B2HNG4|B2HNG4_MYCMM ATP-dependent Clp protease proteolytic subunit OS=Mycobacterium marinum (strain ATCC BAA-535 / M) OX=216594 GN=clpP2 PE=3 SV=1		clpP2	56.212	15.2	15.2	18.5	15.2	15.2	8.1	19.9	1265	19.9	1618200000	289300000	290490000	272000000	262530000	180670000	171840000	78302000	73056000	229280000	228780000	216320000	204810000	190100000	193810000	263470000	291220000	|	229030000	210565000	191955000	277345000	|	0.0015437	0.0386522	0.0136666	0.0707502	-0.121271	-0.254768	0.276145	0.530914	0.530914
B2HNG2	B2HNG2	sp|B2HNG2|CLPX_MYCMM ATP-dependent Clp protease ATP-binding subunit ClpX OS=Mycobacterium marinum (strain ATCC BAA-535 / M) OX=216594 GN=clpX PE=3 SV=1		clpX	17.277	6.8	9.4	10.8	11	7.5	8.7	10.1	1264	6.8	189400000	35582000	28969000	17179000	24049000	31911000	25284000	10470000	15960000	26408000	27215000	26949000	27745000	32646000	31442000	31158000	37801000	|	26811500	27347000	32044000	34479500	|	0.0212832	0.020582	0.0265684	0.136235	0.0285306	0.257202	0.362887	0.105685	0.105685
B2HRU8	B2HRU8	tr|B2HRU8|B2HRU8_MYCMM Cytidylate kinase OS=Mycobacterium marinum (strain ATCC BAA-535 / M) OX=216594 GN=cmk PE=3 SV=1		cmk	21.788	12.3	11.5	8.7	8.7	8.7	13.1	15.5	1676	11.9	86372000	17461000	12620000	13635000	10993000	8823800	9397400	4991000	8451300	13916000	11966000	12437000	12118000	15647000	16572000	11824000	13576000	|	12941000	12277500	16109500	12700000	|	0.10655	0.0183724	0.0406017	0.0975473	-0.0759323	0.315963	-0.0271206	-0.343083	-0.343083
B2HT62	B2HT62	sp|B2HT62|COAA_MYCMM Pantothenate kinase OS=Mycobacterium marinum (strain ATCC BAA-535 / M) OX=216594 GN=coaA PE=3 SV=1		coaA	6.3163	12.2	8	0	0	2.6	2.6	8	1836	8	54005000	9547800	10717000	16715000	13416000	0	0	1896100	1712500	10627000	11970000	12509000	13955000					|	11298500	13232000			|	0.0840505	0.077273			0.2279	-100.2	-100.2	0	0
B2HIK6	B2HIK6	sp|B2HIK6|COAD_MYCMM Phosphopantetheine adenylyltransferase OS=Mycobacterium marinum (strain ATCC BAA-535 / M) OX=216594 GN=coaD PE=3 SV=1		coaD	82.832	24.2	24.2	25.5	9.6	6.4	6.4	30.6	674	36.3	177790000	38091000	33952000	34673000	37820000	16744000	6568000	4509800	5433100	32570000	32349000	37547000	41577000	21095000				|	32459500	39562000	21095000		|	0.00481433	0.0720297			0.285475	-0.62174	-100.2	#NUM!	#NUM!
B2HQZ8	B2HQZ8	tr|B2HQZ8|B2HQZ8_MYCMM Dephospho-CoA kinase OS=Mycobacterium marinum (strain ATCC BAA-535 / M) OX=216594 GN=coaE PE=3 SV=1		coaE	27.464	7.8	11.8	3.7	3.7	0	0	7.8	1588	7.8	101940000	22761000	22027000	24154000	27072000	3152800	2774900	0	0	24317000	23598000	24423000	21423000					|	23957500	22923000			|	0.0212213	0.0925411			-0.0636815	-100.2	-100.2	0	0
B2HJ44	B2HJ44	sp|B2HJ44|COAX_MYCMM Type III pantothenate kinase OS=Mycobacterium marinum (strain ATCC BAA-535 / M) OX=216594 GN=coaX PE=3 SV=1		coaX	11.895	13.6	15.4	7	7	7.7	7.7	7.7	745	7.7	146510000	8485700	8924600	42508000	55660000	11020000	8622300	5365100	5920000							11419000	12562000	|				11990500	|				0.0674053	0	0	100.2	#DIV/0!	#DIV/0!
B2HF65	B2HF65	tr|B2HF65|B2HF65_MYCMM Bifunctional protein: CobI-CobJ fusion protein OS=Mycobacterium marinum (strain ATCC BAA-535 / M) OX=216594 GN=cobI PE=3 SV=1		cobI	5.7276	0	2	2	2	0	0	2	293	2.9	14821000	5708200	3067600	0	4159400	1885600	0	0	0	5708200								|	5708200				|					-100.2	-100.2	-100.2	0	0
B2HFS7	B2HFS7	tr|B2HFS7|B2HFS7_MYCMM Precorrin-6y methyltransferase, CobL OS=Mycobacterium marinum (strain ATCC BAA-535 / M) OX=216594 GN=cobL PE=4 SV=1		cobL	2.0341	0	2.6	0	2.6	0	2.6	2.6	342	0	5655900	1716100	0	0	1422600	0	1456800	0	1060400	1716100								|	1716100				|					-100.2	-100.2	-100.2	0	0
B2HF56	B2HF56	tr|B2HF56|B2HF56_MYCMM Cobalamin biosynthesis protein, CobN OS=Mycobacterium marinum (strain ATCC BAA-535 / M) OX=216594 GN=cobN PE=4 SV=1		cobN	33.371	5.6	7.7	3	3.9	1.6	0.8	4.4	290	5.1	240430000	14190000	61727000	18815000	80166000	51922000	7767700	3867400	1971700	34351000	35165000	46083000	46337000	31865000	31785000	38196000		|	34758000	46210000	31825000	38196000	|	0.0165598	0.00388672	0.00177749		0.41086	-0.127185	0.136076	0.263261	0.263261
B2HGX6	B2HGX6	sp|B2HGX6|COBT_MYCMM Nicotinate-nucleotide--dimethylbenzimidazole phosphoribosyltransferase OS=Mycobacterium marinum (strain ATCC BAA-535 / M) OX=216594 GN=cobT PE=3 SV=1		cobT	2.4915	2.8	2.8	2.8	2.8	2.8	2.8	2.8	457	2.8	20178000	2799200	3297000	3679000	3212900	2039600	1923800	1386600	1839400		3268200							|	3268200				|					-100.2	-100.2	-100.2	0	0
B2HRH6	B2HRH6	tr|B2HRH6|B2HRH6_MYCMM Magnesium transport protein CorA OS=Mycobacterium marinum (strain ATCC BAA-535 / M) OX=216594 GN=corA PE=3 SV=1		corA	2.032	0	0	0	3.8	0	3.8	3.8	1645	0	6112900	2707300	0	0	0	0	2242500	0	1163200	2707300								|	2707300				|					-100.2	-100.2	-100.2	0	0
B2HPU1	B2HPU1	tr|B2HPU1|B2HPU1_MYCMM Carbon monoxyde dehydrogenase (Large chain), CoxL OS=Mycobacterium marinum (strain ATCC BAA-535 / M) OX=216594 GN=coxL PE=4 SV=1		coxL	1.5294	0	2.5	0	0	0	0	0	1418	0	5601500	0	0	0	5601500	0	0	0	0				5406300					|		5406300			|					100.2	0	0	0	0
B2HQB2	B2HQB2	tr|B2HQB2|B2HQB2_MYCMM Cyanophycinase CphB OS=Mycobacterium marinum (strain ATCC BAA-535 / M) OX=216594 GN=cphB PE=3 SV=1		cphB	2.4914	3	3	0	0	1.1	0	1.9	1498	0	11164000	1541600	0	4776800	4239700	0	0	606040	0				4091900					|		4091900			|					100.2	0	0	0	0
B2HPB4	B2HPB4	tr|B2HPB4|B2HPB4_MYCMM Cysteine desulfurase OS=Mycobacterium marinum (strain ATCC BAA-535 / M) OX=216594 GN=csd PE=3 SV=1		csd	97.763	31.4	24.5	31.4	21.8	15.3	15.3	24	1381	21.8	1156700000	148460000	137490000	273360000	241700000	150640000	116090000	46157000	42819000	150400000	127830000	199030000	195840000	201250000	199600000	124650000	112650000	|	139115000	197435000	200425000	118650000	|	0.114721	0.0114249	0.00582126	0.0715152	0.5051	0.526784	-0.229566	-0.75635	-0.75635
B2HKB9	B2HKB9	tr|B2HKB9|B2HKB9_MYCMM Probable hercynylcysteine sulfoxide lyase OS=Mycobacterium marinum (strain ATCC BAA-535 / M) OX=216594 GN=csdB PE=3 SV=1		csdB	58.26	12	14.4	14.9	14.9	10.2	7.3	12.5	883	16.2	207090000	23562000	32517000	22402000	63017000	17227000	21932000	16381000	10053000	25983000	25678000	32163000	31312000	26321000	28048000	42517000	37721000	|	25830500	31737500	27184500	40119000	|	0.00834934	0.0189602	0.0449217	0.0845306	0.297113	0.0737087	0.63521	0.561501	0.561501
B2HGB5	B2HGB5	tr|B2HGB5|B2HGB5_MYCMM Cold shock protein a, CspA OS=Mycobacterium marinum (strain ATCC BAA-535 / M) OX=216594 GN=cspA PE=4 SV=1		cspA	15.87	62.7	62.7	62.7	62.7	40.3	40.3	62.7	388	80.6	2670900000	396340000	579750000	371310000	373560000	275840000	278990000	205210000	189900000	347710000	379270000	314150000	277100000	389830000	362250000	640700000	602450000	|	363490000	295625000	376040000	621575000	|	0.0613945	0.0886201	0.0518615	0.0435134	-0.298147	0.0489705	0.774013	0.725042	0.725042
B2HJ81	B2HJ81	tr|B2HJ81|B2HJ81_MYCMM Cold shock protein A CspA_1 OS=Mycobacterium marinum (strain ATCC BAA-535 / M) OX=216594 GN=cspA_1 PE=4 SV=1		cspA_1	12.206	25.4	25.4	25.4	25.4	25.4	25.4	25.4	764	25.4	2660200000	423340000	365960000	545750000	485230000	357820000	342970000	74098000	65035000	388410000		474160000	457740000	532580000	508100000			|	388410000	465950000	520340000		|		0.0249183	0.0332667		0.262595	0.421874	-100.2	#NUM!	#NUM!
B2HFA2	B2HFA2	tr|B2HFA2|B2HFA2_MYCMM Cold shock-like protein B CspB OS=Mycobacterium marinum (strain ATCC BAA-535 / M) OX=216594 GN=cspB PE=4 SV=1		cspB	42.405	29.9	29.9	29.9	29.9	29.9	29.9	29.9	308	29.9	1404900000	227510000	230780000	188890000	184770000	154690000	162840000	130170000	125290000	223770000	226510000	184250000	182700000	221780000	235920000	269690000	264050000	|	225140000	183475000	228850000	266870000	|	0.00860563	0.00597365	0.0436901	0.0149439	-0.295239	0.0235799	0.245315	0.221735	0.221735
B2HGW8	B2HGW8	tr|B2HGW8|B2HGW8_MYCMM Transmembrane cytochrome C oxidase (Subunit II) CtaC OS=Mycobacterium marinum (strain ATCC BAA-535 / M) OX=216594 GN=ctaC PE=4 SV=1		ctaC	11.239	12.8	12.8	17.7	12.8	4.1	4.4	19.6	451	18	282230000	46653000	57569000	33388000	36643000	46542000	26500000	17608000	17324000	44906000	46592000	38205000	43068000	43201000	50273000	45814000		|	45749000	40636500	46737000	45814000	|	0.0260592	0.08462	0.106996		-0.170964	0.0308249	0.00204832	-0.0287766	-0.0287766
B2HHG9;B2HHM4	B2HHG9;B2HHM4	tr|B2HHG9|B2HHG9_MYCMM Cytochrome c oxidase subunit 1 OS=Mycobacterium marinum (strain ATCC BAA-535 / M) OX=216594 GN=ctaD PE=3 SV=1;tr|B2HHM4|B2HHM4_MYCMM Cytochrome c oxidase subunit 1 OS=Mycobacterium marinum (strain ATCC BAA-535 / M) OX=216594 GN=ctaD_		ctaD	25.693	1.4	3.7	1.4	1.4	1.4	1.4	1.4	520	1.4	86680000	15151000	14728000	12707000	14255000	11024000	10196000	4135700	4484300				13758000					|		13758000			|					100.2	0	0	0	0
B2HEM2;B2HN98	B2HEM2	tr|B2HEM2|B2HEM2_MYCMM Metal cation-transporting P-type ATPase C CtpC OS=Mycobacterium marinum (strain ATCC BAA-535 / M) OX=216594 GN=ctpC PE=3 SV=1		ctpC	15.581	7.5	8.6	4.1	7.5	3.8	2.7	7.5	236	7.5	84422000	11789000	14297000	13371000	22576000	9611000	6638000	1718600	4421500	13564000	16607000	14837000	14255000	14204000	10129000			|	15085500	14546000	12166500		|	0.142635	0.028292	0.236836		-0.05254	-0.310248	-100.2	#NUM!	#NUM!
B2HRK6	B2HRK6	tr|B2HRK6|B2HRK6_MYCMM Metal cation-transporting P-type ATPase F, CtpF OS=Mycobacterium marinum (strain ATCC BAA-535 / M) OX=216594 GN=ctpF PE=4 SV=1		ctpF	2.6739	0	1	0	0	0	0	0	1652	1	14278000	0	8581600	0	5696000	0	0	0	0		8506700							|	8506700				|					-100.2	-100.2	-100.2	0	0
B2HKQ9	B2HKQ9	tr|B2HKQ9|B2HKQ9_MYCMM Cation-transporter ATPase I CtpI OS=Mycobacterium marinum (strain ATCC BAA-535 / M) OX=216594 GN=ctpI PE=4 SV=1		ctpI	8.2529	1.4	1.9	0	0	0	1	2.2	919	0.9	31449000	10079000	4309800	7941400	7351700	0	0	0	1767800			7573800						|		7573800			|					100.2	0	0	0	0
B2HCY2	B2HCY2	tr|B2HCY2|B2HCY2_MYCMM Cutinase OS=Mycobacterium marinum (strain ATCC BAA-535 / M) OX=216594 GN=cut3 PE=3 SV=1		cut3	3.4042	3.7	6.4	6.4	6.4	0	0	10.1	40	0	89015000	29410000	0	17085000	21175000	11086000	10260000	0	0	29410000								|	29410000				|					-100.2	-100.2	-100.2	0	0
B2HCY1	B2HCY1	tr|B2HCY1|B2HCY1_MYCMM Cutinase OS=Mycobacterium marinum (strain ATCC BAA-535 / M) OX=216594 GN=cut4 PE=3 SV=1		cut4	5.2313	0	0	0	0	0	4.3	6.5	39	11.7	11251000	4587000	5291000	0	0	0	0	0	1373400		5244800							|	5244800				|					-100.2	-100.2	-100.2	0	0
B2HI55	B2HI55	tr|B2HI55|B2HI55_MYCMM Cell wall synthesis protein CwsA OS=Mycobacterium marinum (strain ATCC BAA-535 / M) OX=216594 GN=cwsA PE=3 SV=1		cwsA	41.129	22.5	23.2	22.5	23.2	9.9	9.9	23.2	611	23.2	557940000	100210000	95837000	103400000	107990000	53411000	59533000	18706000	18863000	100190000	91807000	102630000	102010000	78769000	83102000			|	95998500	102320000	80935500		|	0.0617476	0.00428466	0.037856		0.0920044	-0.246239	-100.2	#NUM!	#NUM!
B2HJF8	B2HJF8	tr|B2HJF8|B2HJF8_MYCMM Adenylate cyclase, CyaA OS=Mycobacterium marinum (strain ATCC BAA-535 / M) OX=216594 GN=cyaA PE=4 SV=1		cyaA	2.2078	3.7	3.7	0	0	0	0	3.7	783	3.7	20622000	4910600	5197600	5443700	5069800	0	0	0	0		5152200							|	5152200				|					-100.2	-100.2	-100.2	0	0
B2HCX7	B2HCX7	tr|B2HCX7|B2HCX7_MYCMM D-serine/D-alanine/glycine transporter, CycA OS=Mycobacterium marinum (strain ATCC BAA-535 / M) OX=216594 GN=cycA PE=4 SV=1		cycA	10.525	3.7	0	3.7	0	0	0	3.7	38	3.7	34370000	10913000	10490000	7367900	0	5599700	0	0	0		10398000							|	10398000				|					-100.2	-100.2	-100.2	0	0
B2HQZ0	B2HQZ0	tr|B2HQZ0|B2HQZ0_MYCMM Integral membrane cytochrome D ubiquinol oxidase (Subunit I) CydA OS=Mycobacterium marinum (strain ATCC BAA-535 / M) OX=216594 GN=cydA PE=3 SV=1		cydA	33.523	3.3	5.4	5.2	8.5	2.1	2.1	5.4	1582	2.1	34009000	4667400	3432900	2182600	5490500	5475100	8390100	2029600	2341300	5818300			6716800	7064000	10063000			|	5818300	6716800	8563500		|			0.247634		0.207176	0.557603	-100.2	#NUM!	#NUM!
B2HQY7	B2HQY7	tr|B2HQY7|B2HQY7_MYCMM Cytochrome transmembrane ATP-binding protein ABC transporter CydC OS=Mycobacterium marinum (strain ATCC BAA-535 / M) OX=216594 GN=cydC PE=4 SV=1		cydC	1.823	0	0	1.6	0	0	0	0	1581	0	4068300	0	0	0	0	4068300	0	0	0					5788000				|			5788000		|					0	100.2	0	#NUM!	#NUM!
B2HSF9	B2HSF9	tr|B2HSF9|B2HSF9_MYCMM Cyanate hydratase OS=Mycobacterium marinum (strain ATCC BAA-535 / M) OX=216594 GN=cynS PE=3 SV=1		cynS	6.0488	13.9	13.9	0	0	5.1	5.1	0	1730	13.9	127250000	0	29304000	31637000	32850000	0	0	16779000	16680000		28030000	30749000	32147000					|	28030000	31448000			|		0.031434			0.165997	-100.2	-100.2	0	0
B2HFN3	B2HFN3	tr|B2HFN3|B2HFN3_MYCMM Carbonic anhydrase, CynT OS=Mycobacterium marinum (strain ATCC BAA-535 / M) OX=216594 GN=cynT PE=4 SV=1		cynT	2.3509	4.3	4.3	0	0	0	0	0	335	0	6773400	0	0	3556000	3217500	0	0	0	0				3105300					|		3105300			|					100.2	0	0	0	0
B2HD88	B2HD88	tr|B2HD88|B2HD88_MYCMM Cytochrome P450 125A6 Cyp125A6 OS=Mycobacterium marinum (strain ATCC BAA-535 / M) OX=216594 GN=cyp125A6 PE=3 SV=1		cyp125A6	2.0945	0	2.3	2.8	2.8	0	0	2.8	82	2.8	31376000	9569800	9480100	0	0	6102200	6224000	0	0		9397300							|	9397300				|					-100.2	-100.2	-100.2	0	0
B2HI36	B2HI36	tr|B2HI36|B2HI36_MYCMM Cytochrome P450 125A7 Cyp125A7 OS=Mycobacterium marinum (strain ATCC BAA-535 / M) OX=216594 GN=cyp125A7 PE=3 SV=1		cyp125A7	5.8801	5.3	7.7	5.3	2.9	2.9	2.9	2.9	601	2.9	39467000	2414300	2567100	7787800	14240000	5941800	2971600	2239000	1304700			9540100	9213100	10872000				|		9376600	10872000		|		0.0246597			100.2	100.2	0	#NUM!	#NUM!
B2HRT3	B2HRT3	tr|B2HRT3|B2HRT3_MYCMM Cytochrome P450 135B4 Cyp135B4 OS=Mycobacterium marinum (strain ATCC BAA-535 / M) OX=216594 GN=cyp135B4 PE=3 SV=1		cyp135B4	7.8026	4.1	1.9	1.9	1.9	4.1	1.9	1.9	1671	4.1	32685000	3686300	4239700	8333500	4424300	2817300	2991000	3167300	3025200			7947700						|		7947700			|					100.2	0	0	0	0
B2HG05	B2HG05	tr|B2HG05|B2HG05_MYCMM Cytochrome P450 136B2 Cyp136B2 OS=Mycobacterium marinum (strain ATCC BAA-535 / M) OX=216594 GN=cyp136B2 PE=3 SV=1		cyp136B2	8.5992	3.7	4.7	4.5	7	0	0	4.7	371	7.2	23652000	2919300	5918600	4864600	3530200	2654800	3764300	0	0	3838900	4683000		4155200	4504900	4130100			|	4260950	4155200	4317500		|	0.140079		0.0613836		-0.0362572	0.0190211	-100.2	#NUM!	#NUM!
B2HST5	B2HST5	tr|B2HST5|B2HST5_MYCMM Cytochrome P450 143A4 Cyp143A4 OS=Mycobacterium marinum (strain ATCC BAA-535 / M) OX=216594 GN=cyp143A4 PE=3 SV=1		cyp143A4	5.4104	4.6	4.6	2.6	2.6	2.6	0	7.9	1792	4.6	36383000	10196000	7736900	5791200	6101500	2529600	2003200	2023800	0	7613100	8854500	6085300	6724800					|	8233800	6405050			|	0.10661	0.0705997			-0.362349	-100.2	-100.2	0	0
B2HE89	B2HE89	tr|B2HE89|B2HE89_MYCMM Cytochrome P450 147G1 Cyp147G1 OS=Mycobacterium marinum (strain ATCC BAA-535 / M) OX=216594 GN=cyp147G1 PE=3 SV=1		cyp147G1	21.481	19.2	15.6	8.8	8.8	9	8.8	8.3	186	14.7	199500000	21368000	24543000	43888000	41048000	20085000	18980000	15788000	13800000	28340000	26922000	29270000	30456000	29646000	28558000	36013000	36330000	|	27631000	29863000	29102000	36171500	|	0.0362881	0.0280825	0.0264357	0.00619695	0.112071	0.0748305	0.388566	0.313735	0.313735
B2HLE0	B2HLE0	tr|B2HLE0|B2HLE0_MYCMM Cytochrome P450 164A3 Cyp164A3 OS=Mycobacterium marinum (strain ATCC BAA-535 / M) OX=216594 GN=cyp164A3 PE=3 SV=1		cyp164A3	8.0869	2.7	2.7	2.7	0	2	2	5	987	2.3	28484000	9243100	3999700	3707000	4101400	3279800	0	1922600	2230300	9243100								|	9243100				|					-100.2	-100.2	-100.2	0	0
B2HH17	B2HH17	tr|B2HH17|B2HH17_MYCMM Sulfurtransferase OS=Mycobacterium marinum (strain ATCC BAA-535 / M) OX=216594 GN=cysA2 PE=4 SV=1		cysA2	94.1	39.6	33.9	20	25.4	17.9	11.8	33.2	471	31.8	880960000	116190000	123120000	234840000	128540000	77567000	66761000	82493000	51441000	86394000	93454000	148000000	109330000	159420000	143390000	193530000	142230000	|	89924000	128665000	151405000	167880000	|	0.0555155	0.212519	0.0748649	0.216074	0.516842	0.751635	0.900652	0.149018	0.149018
B2HRA9	B2HRA9	tr|B2HRA9|B2HRA9_MYCMM Sulfate adenylyltransferase subunit 2 OS=Mycobacterium marinum (strain ATCC BAA-535 / M) OX=216594 GN=cysD PE=3 SV=1		cysD	11.216	9.7	3.5	9.4	2.9	2.9	0	6.8	1629	9.7	57376000	10488000	13285000	15638000	8179000	5701400	2675300	1410300	0	11581000	12259000	13769000		9072500				|	11920000	13769000	9072500		|	0.0402197				0.20804	-0.393812	-100.2	#NUM!	#NUM!
B2HL86	B2HL86	tr|B2HL86|B2HL86_MYCMM Serine acetyltransferase CysE OS=Mycobacterium marinum (strain ATCC BAA-535 / M) OX=216594 GN=cysE PE=4 SV=1		cysE	8.9169	0	0	0	0	9.6	5.7	3.9	975	0	9502200	2290900	0	0	0	0	0	4223400	2987900							8949200		|				8949200	|					0	0	100.2	#DIV/0!	#DIV/0!
B2HKR4	B2HKR4	tr|B2HKR4|B2HKR4_MYCMM Multifunctional enzyme siroheme synthase CysG OS=Mycobacterium marinum (strain ATCC BAA-535 / M) OX=216594 GN=cysG PE=4 SV=1		cysG	28.443	16.2	19.7	12.2	10.2	10.2	10.2	14.5	921	10.2	199030000	29931000	20696000	38119000	36493000	26208000	15465000	12117000	19997000	24978000	25925000	28988000	27714000	30874000	33134000	34746000	43177000	|	25451500	28351000	32004000	38961500	|	0.02631	0.031775	0.0499332	0.153013	0.155649	0.330502	0.614299	0.283797	0.283797
B2HK82	B2HK82	tr|B2HK82|B2HK82_MYCMM Cysteine synthase CysK OS=Mycobacterium marinum (strain ATCC BAA-535 / M) OX=216594 GN=cysK PE=4 SV=1		cysK	33.183	13.3	11.1	9.2	13.3	7.1	7.1	11.1	874	13.3	453270000	83391000	90103000	59789000	75638000	41029000	49898000	26696000	26723000	68002000	68948000	55592000	64699000	69782000	72606000	72010000	73775000	|	68475000	60145500	71194000	72892500	|	0.00976886	0.107067	0.0280483	0.0171217	-0.187121	0.0561783	0.090193	0.0340147	0.0340147
B2HL85	B2HL85	tr|B2HL85|B2HL85_MYCMM Cysteine synthase OS=Mycobacterium marinum (strain ATCC BAA-535 / M) OX=216594 GN=cysK1 PE=1 SV=1		cysK1	54.938	20.6	17.4	11.9	17.4	11.9	11.9	11.9	974	17.4	948380000	92534000	148670000	173350000	213420000	65145000	109610000	84500000	61152000	156480000	152310000	149630000	129280000	123570000	123520000	150820000	144100000	|	154395000	139455000	123545000	147460000	|	0.019098	0.103185	0.000286174	0.032224	-0.146826	-0.321589	-0.0663024	0.255287	0.255287
B2HRA8	B2HRA8	tr|B2HRA8|B2HRA8_MYCMM Multifunctional fusion protein OS=Mycobacterium marinum (strain ATCC BAA-535 / M) OX=216594 GN=cysN PE=3 SV=1		cysN	73.736	7.8	6.8	7.5	1.9	0	0	9.3	1628	10.6	154080000	28208000	39536000	33914000	30499000	15818000	6103000	0	0	28229000	32518000	31611000	32567000	26758000				|	30373500	32089000	26758000		|	0.0998496	0.0210662			0.0792657	-0.182843	-100.2	#NUM!	#NUM!
B2HIX4	B2HIX4	tr|B2HIX4|B2HIX4_MYCMM Monophosphatase CysQ_1 OS=Mycobacterium marinum (strain ATCC BAA-535 / M) OX=216594 GN=cysQ_1 PE=4 SV=1		cysQ_1	10.55	2.9	0	0	0	0	0	6.6	711	0	7589700	7589700	0	0	0	0	0	0	0	7589700								|	7589700				|					-100.2	-100.2	-100.2	0	0
B2HJ21	B2HJ21	sp|B2HJ21|SYC_MYCMM Cysteine--tRNA ligase OS=Mycobacterium marinum (strain ATCC BAA-535 / M) OX=216594 GN=cysS PE=3 SV=1		cysS	85.398	25.4	17.3	18.4	12.4	3.6	4.1	23.1	733	22.2	646790000	142020000	145100000	122870000	101580000	88105000	31980000	7053800	8080600	119130000	85023000	127500000	127270000	118120000	80885000	28827000		|	102076500	127385000	99502500	28827000	|	0.236267	0.00127672	0.264608		0.319545	-0.0368461	-1.82416	-1.78731	-1.78731
B2HKZ1	B2HKZ1	tr|B2HKZ1|B2HKZ1_MYCMM 4-hydroxy-tetrahydrodipicolinate synthase OS=Mycobacterium marinum (strain ATCC BAA-535 / M) OX=216594 GN=dapA PE=3 SV=1		dapA	48.972	15	20	20	15	18.3	15.3	20	947	20	578170000	69585000	110850000	92054000	90897000	60246000	53043000	48713000	52782000	96700000	83978000	79788000	79646000	82929000	87186000	107140000	114280000	|	90339000	79717000	85057500	110710000	|	0.0995784	0.00125957	0.0353896	0.0456033	-0.180462	-0.0869105	0.293365	0.380275	0.380275
B2HKW6	B2HKW6	sp|B2HKW6|DAPB_MYCMM 4-hydroxy-tetrahydrodipicolinate reductase OS=Mycobacterium marinum (strain ATCC BAA-535 / M) OX=216594 GN=dapB PE=3 SV=1		dapB	11.222	13.1	5.3	5.3	13.1	5.3	5.3	13.1	940	13.1	225740000	43164000	41911000	42041000	23155000	17909000	23516000	16953000	17090000	43765000	42064000	40655000			31691000			|	42914500	40655000	31691000		|	0.0280276				-0.0780324	-0.437392	-100.2	#NUM!	#NUM!
B2HS66	B2HS66	tr|B2HS66|B2HS66_MYCMM 2,3,4,5-tetrahydropyridine-2,6-dicarboxylate N-succinyltransferase OS=Mycobacterium marinum (strain ATCC BAA-535 / M) OX=216594 GN=dapD PE=3 SV=1		dapD	134.72	22	19.1	17.8	15.6	12.1	19.4	19.1	1705	17.8	671390000	121560000	87758000	98912000	87537000	96071000	73811000	44506000	61240000	93114000	91191000	83574000	89057000	118120000	116890000	132920000	128710000	|	92152500	86315500	117505000	130815000	|	0.0147556	0.0449174	0.00740174	0.0227567	-0.0944037	0.350627	0.505433	0.154806	0.154806
B2HS65	B2HS65	tr|B2HS65|B2HS65_MYCMM Succinyl-diaminopimelate desuccinylase DapE OS=Mycobacterium marinum (strain ATCC BAA-535 / M) OX=216594 GN=dapE PE=4 SV=1		dapE	59.922	22.3	24.6	16.4	20.6	14.7	14.7	20.6	1704	18.9	303030000	47797000	45143000	49831000	56225000	36155000	39723000	14492000	13668000	48360000	43170000	39710000	43210000	49037000	45630000	47536000	45318000	|	45765000	41460000	47333500	46427000	|	0.0801898	0.059693	0.0508966	0.0337813	-0.142525	0.0486169	0.0207194	-0.0278975	-0.0278975
B2HL16	B2HL16	sp|B2HL16|DAPF_MYCMM Diaminopimelate epimerase OS=Mycobacterium marinum (strain ATCC BAA-535 / M) OX=216594 GN=dapF PE=3 SV=1		dapF	27.349	12.1	12.1	12.1	12.1	9	9	14.5	957	14.5	122540000	22904000	22146000	21737000	20174000	10697000	10518000	7185800	7176900	19093000	18960000	18418000	15939000	18947000	18580000	17732000	18051000	|	19026500	17178500	18763500	17891500	|	0.00494285	0.102041	0.0138305	0.0126075	-0.147406	-0.0200812	-0.0887359	-0.0686546	-0.0686546
B2HP20	B2HP20	sp|B2HP20|DCDB_MYCMM dCTP deaminase, dUMP-forming OS=Mycobacterium marinum (strain ATCC BAA-535 / M) OX=216594 GN=dcd PE=3 SV=1		dcd	24.961	8.9	8.9	12.6	8.9	16.8	16.8	8.9	1333	8.9	87433000	11314000	7541900	12220000	12531000	8409000	6802400	13409000	15206000					15315000		26924000	30534000	|			15315000	28729000	|				0.0888529	0	100.2	100.2	0.907562	0.907562
B2HII8	B2HII8	tr|B2HII8|B2HII8_MYCMM D-alanine--D-alanine ligase OS=Mycobacterium marinum (strain ATCC BAA-535 / M) OX=216594 GN=ddlA PE=3 SV=1		ddlA	12.721	9.9	11	9.9	9.9	6.7	6.7	5.9	664	9.9	90978000	13640000	14221000	14167000	15475000	11589000	11456000	5088900	5341800	14796000	12440000	11019000	13133000	14392000	14808000	14296000	16208000	|	13618000	12076000	14600000	15252000	|	0.122334	0.123785	0.0201477	0.0886433	-0.173372	0.100454	0.163484	0.0630301	0.0630301
B2HRG6	B2HRG6	tr|B2HRG6|B2HRG6_MYCMM ATP-dependent RNA helicase DeaD OS=Mycobacterium marinum (strain ATCC BAA-535 / M) OX=216594 GN=deaD PE=3 SV=1		deaD	35.738	10	11.4	9.8	9.6	10.2	8.4	10	1640	13.3	223600000	31809000	48581000	32413000	49236000	22619000	17232000	10671000	11039000	35920000	32531000	33204000	34974000	29459000	30594000	30904000	33577000	|	34225500	34089000	30026500	32240500	|	0.0700175	0.036715	0.0267286	0.0586249	-0.00576534	-0.188835	-0.0861975	0.102638	0.102638
B2HDU7	B2HDU7	tr|B2HDU7|B2HDU7_MYCMM Thymidine phosphorylase DeoA OS=Mycobacterium marinum (strain ATCC BAA-535 / M) OX=216594 GN=deoA PE=3 SV=1		deoA	13.352	4.8	11.1	0	5.3	0	0	5.3	140	5.3	46195000	9930300	8504600	5611000	15711000	0	6438500	0	0				15163000					|		15163000			|					100.2	0	0	0	0
B2HQU3	B2HQU3	sp|B2HQU3|DEOC_MYCMM Deoxyribose-phosphate aldolase OS=Mycobacterium marinum (strain ATCC BAA-535 / M) OX=216594 GN=deoC PE=3 SV=1		deoC	32.149	15.9	15.9	15.9	11.1	15.9	9.7	11.1	1559	11.1	158390000	21659000	25160000	28170000	24344000	21286000	13560000	13391000	10815000	26540000	25431000	19977000	17616000	23140000	26630000	24922000	33649000	|	25985500	18796500	24885000	29285500	|	0.0301777	0.0888186	0.0991683	0.210716	-0.467243	-0.0624304	0.17248	0.23491	0.23491
B2HRU9	B2HRU9	sp|B2HRU9|DER_MYCMM GTPase Der OS=Mycobacterium marinum (strain ATCC BAA-535 / M) OX=216594 GN=der PE=3 SV=1		der	43.186	9.6	15.8	11.3	9.2	5.1	6.2	12.2	1677	5.8	95666000	15177000	10608000	13878000	21406000	13858000	11648000	4651800	4438200	14405000	15442000	14236000	14627000	15295000	15045000	16641000		|	14923500	14431500	15170000	16641000	|	0.0491352	0.019158	0.011653		-0.0483647	0.0236352	0.157156	0.133521	0.133521
B2HH05	B2HH05	tr|B2HH05|B2HH05_MYCMM Acyl-[acyl-carrier protein] desaturase DesA1 OS=Mycobacterium marinum (strain ATCC BAA-535 / M) OX=216594 GN=desA1 PE=4 SV=1		desA1	105.55	38.5	38.5	27.8	26.9	12.4	12.4	42	468	41.1	1690800000	303070000	266800000	339520000	341720000	171050000	145480000	61902000	61229000	245800000	242230000	257530000	270930000	228310000	201960000	221530000	218960000	|	244015000	264230000	215135000	220245000	|	0.0103451	0.0358598	0.0866073	0.0082511	0.114824	-0.181728	-0.147861	0.033867	0.033867
B2HMA0	B2HMA0	tr|B2HMA0|B2HMA0_MYCMM Acyl-[acyl-carrier protein] desaturase DesA1_1 OS=Mycobacterium marinum (strain ATCC BAA-535 / M) OX=216594 GN=desA1_1 PE=4 SV=1		desA1_1	38.099	23.1	23.1	20.7	21.3	17.2	20.1	19.2	1103	25.1	358590000	40482000	57376000	59327000	59884000	42587000	52674000	21984000	24281000	40343000	40644000	52398000	49852000	64238000	73058000	57990000	54594000	|	40493500	51125000	68648000	56292000	|	0.00525613	0.0352136	0.0908502	0.0426585	0.336339	0.761527	0.47524	-0.286288	-0.286288
B2HT60	B2HT60	tr|B2HT60|B2HT60_MYCMM Acyl-[acyl-carrier protein] desaturase DesA2 OS=Mycobacterium marinum (strain ATCC BAA-535 / M) OX=216594 GN=desA2 PE=4 SV=1		desA2	28.019	19.6	10.9	10.9	17.1	5.1	10.9	15.6	1834	10.9	550850000	70316000	64989000	124030000	104070000	67929000	75193000	20414000	23911000	62438000	62347000	100010000	103930000	91634000	92753000	69206000	68701000	|	62392500	101970000	92193500	68953500	|	0.00103132	0.0271831	0.00858252	0.00517869	0.7087	0.563292	0.144251	-0.419041	-0.419041
B2HP95	B2HP95	tr|B2HP95|B2HP95_MYCMM 6-phosphogluconolactonase OS=Mycobacterium marinum (strain ATCC BAA-535 / M) OX=216594 GN=devB PE=3 SV=1		devB	31.404	15	15	10.1	15	10.1	10.1	10.1	1372	10.1	292240000	37808000	37882000	58042000	58273000	25255000	33114000	21919000	19945000	41040000	40703000	52199000	53556000	39010000	38240000	48919000	45153000	|	40871500	52877500	38625000	47036000	|	0.00583035	0.0181465	0.0140964	0.0566154	0.371559	-0.0815603	0.20267	0.28423	0.28423
B2HP49	B2HP49	tr|B2HP49|B2HP49_MYCMM Coenzyme A biosynthesis bifunctional protein CoaBC OS=Mycobacterium marinum (strain ATCC BAA-535 / M) OX=216594 GN=dfp PE=3 SV=1		dfp	7.013	5.3	4.6	2.2	2.2	2.2	2.2	7.7	1346	5.6	32660000	5495900	5104200	1126400	3675700	4847400	4790000	3760400	3860100		5059600							|	5059600				|					-100.2	-100.2	-100.2	0	0
B2HL91	B2HL91	tr|B2HL91|B2HL91_MYCMM Deoxyguanosinetriphosphate triphosphohydrolase-like protein OS=Mycobacterium marinum (strain ATCC BAA-535 / M) OX=216594 GN=dgt PE=3 SV=1		dgt	25.405	9.2	7.7	5.9	8.1	7	4.8	7.9	977	12.1	50199000	9396200	7995500	8900500	5505200	3867100	6177200	5223400	3133800	9215500	6176500	7883100		7261200	9542000			|	7696000	7883100	8401600		|	0.279223		0.19196		0.0346543	0.126555	-100.2	#NUM!	#NUM!
B2HJB4	B2HJB4	tr|B2HJB4|B2HJB4_MYCMM Haloalkane dehalogenase OS=Mycobacterium marinum (strain ATCC BAA-535 / M) OX=216594 GN=dhaA_1 PE=3 SV=1		dhaA_1	5.2418	10.5	5.5	3.4	0	3.4	0	10.5	770	8.3	55385000	12431000	8948700	18310000	9470200	3447000	0	2778500	0	11458000	10933000	16372000						|	11195500	16372000			|	0.033159				0.548312	-100.2	-100.2	0	0
B2HJU9	B2HJU9	sp|B2HJU9|DHMA_MYCMM Haloalkane dehalogenase OS=Mycobacterium marinum (strain ATCC BAA-535 / M) OX=216594 GN=dhmA PE=3 SV=1		dhmA	12.665	9.8	12.8	9.8	9.8	9.8	9.8	9.8	831	9.8	116190000	17223000	15118000	19118000	23616000	11890000	11053000	9282800	8888100	18327000	16068000	17667000	18828000	18282000	16768000	19327000	19175000	|	17197500	18247500	17525000	19251000	|	0.0928829	0.0449898	0.0610876	0.0055831	0.0855	0.0272156	0.162735	0.135519	0.135519
B2HJ27	B2HJ27	tr|B2HJ27|B2HJ27_MYCMM DNA integrity scanning protein DisA OS=Mycobacterium marinum (strain ATCC BAA-535 / M) OX=216594 GN=disA PE=3 SV=1		disA	28.309	11.5	12	5.3	5.9	2.2	2.2	11.5	738	3.1	111060000	23451000	12123000	26912000	26442000	8475900	6791600	3480900	3383200	22019000		23255000	27223000	14200000				|	22019000	25239000	14200000		|		0.111169			0.196906	-0.632858	-100.2	#NUM!	#NUM!
B2HQI0	B2HQI0	tr|B2HQI0|B2HQI0_MYCMM L-aminopeptidase/D-esterase DmpA OS=Mycobacterium marinum (strain ATCC BAA-535 / M) OX=216594 GN=dmpA PE=4 SV=1		dmpA	6.6715	3	0	3	0	3	3	3	1510	3	10558000	2355400	2521800	2458900	0	0	0	1517900	1703500		2499700							|	2499700				|					-100.2	-100.2	-100.2	0	0
B2HI46	B2HI46	sp|B2HI46|DNAA_MYCMM Chromosomal replication initiator protein DnaA OS=Mycobacterium marinum (strain ATCC BAA-535 / M) OX=216594 GN=dnaA PE=3 SV=1		dnaA	11.659	7.5	4.9	3.3	3.3	5.3	5.1	5.9	605	7.1	84165000	17270000	9873600	26235000	10631000	5684300	5616000	3958100	4896700	13001000		13745000	12124000	14974000	14763000			|	13001000	12934500	14868500		|		0.0886173	0.0100346		-0.00739831	0.193637	-100.2	#NUM!	#NUM!
B2HM79	B2HM79	tr|B2HM79|B2HM79_MYCMM Chaperone protein DnaJ OS=Mycobacterium marinum (strain ATCC BAA-535 / M) OX=216594 GN=dnaJ PE=3 SV=1		dnaJ	68.012	17.5	9.3	12.4	9.3	4	4	23.8	1099	21.2	241420000	50621000	50237000	37869000	28910000	26199000	24998000	11454000	11129000	43349000	47608000	37050000	37223000	34210000	37746000			|	45478500	37136500	35978000		|	0.0662196	0.00329405	0.0694961		-0.292347	-0.33807	-100.2	#NUM!	#NUM!
B2HPS3	B2HPS3	tr|B2HPS3|B2HPS3_MYCMM Chaperone protein DnaJ OS=Mycobacterium marinum (strain ATCC BAA-535 / M) OX=216594 GN=dnaJ PE=3 SV=1		dnaJ	49.077	18.2	15.2	12.6	15.2	15.7	20.7	9.8	1411	12.4	280940000	33783000	41127000	45498000	38856000	33335000	36378000	24535000	27432000	49190000	48633000	41027000	36101000	49681000	49580000	45070000	45647000	|	48911500	38564000	49630500	45358500	|	0.00805247	0.0903228	0.00143899	0.00899502	-0.342919	0.0210533	-0.108801	-0.129854	-0.129854
B2HPS1	B2HPS1	sp|B2HPS1|DNAK_MYCMM Chaperone protein DnaK OS=Mycobacterium marinum (strain ATCC BAA-535 / M) OX=216594 GN=dnaK PE=3 SV=1		dnaK	323.31	36	28.3	31.8	33.1	24.4	24.9	32	1409	30.7	11544000000	1606300000	1630600000	2007900000	1660400000	1213900000	1480400000	1008400000	935970000	1493000000	1568200000	1458100000	1503100000	1764100000	1894700000	2154400000	2103000000	|	1530600000	1480600000	1829400000	2128700000	|	0.0347409	0.0214912	0.05048	0.0170739	-0.0479154	0.257273	0.475875	0.218602	0.218602
B2HI47	B2HI47	tr|B2HI47|B2HI47_MYCMM Beta sliding clamp OS=Mycobacterium marinum (strain ATCC BAA-535 / M) OX=216594 GN=dnaN PE=1 SV=1		dnaN	236.65	36.1	29.1	35.6	36.1	35.6	35.6	33.1	606	38.3	3561200000	475030000	529600000	747480000	443550000	425040000	361740000	290160000	288640000	496650000	474240000	533510000	560250000	540440000	535620000	650030000	636680000	|	485445000	546880000	538030000	643355000	|	0.0326428	0.0345744	0.00633469	0.0146729	0.171916	0.148379	0.406307	0.257928	0.257928
B2HKE8	B2HKE8	tr|B2HKE8|B2HKE8_MYCMM DNA polymerase III subunit gamma/tau OS=Mycobacterium marinum (strain ATCC BAA-535 / M) OX=216594 GN=dnaZX PE=3 SV=1		dnaZX	46.728	9	11.1	11.5	7.6	5.5	7.4	12.2	897	9.3	102430000	19069000	15714000	13481000	17523000	15195000	10098000	4411700	6941600	15671000	16702000	16925000	14326000	15498000	15660000	14412000	15306000	|	16186500	15625500	15579000	14859000	|	0.0450392	0.117614	0.00735293	0.0425435	-0.0508887	-0.0551884	-0.123454	-0.0682656	-0.0682656
B2HIM6	B2HIM6	tr|B2HIM6|B2HIM6_MYCMM Daunorubicin-DIM-transport ATP-binding protein ABC transporter DrrA OS=Mycobacterium marinum (strain ATCC BAA-535 / M) OX=216594 GN=drrA PE=4 SV=1		drrA	40.227	13.6	9.1	13.6	13.6	9.1	9.1	13.6	687	13.6	230700000	47170000	46008000	29917000	17085000	28971000	25696000	18314000	17534000	38875000	37830000	21827000	21936000	42278000	33340000	49738000	45820000	|	38352500	21881500	37809000	47779000	|	0.0192667	0.00352237	0.167159	0.0579846	-0.809609	-0.0205909	0.317056	0.337647	0.337647
B2HIZ8	B2HIZ8	tr|B2HIZ8|B2HIZ8_MYCMM Conserved lipoprotein DsbF OS=Mycobacterium marinum (strain ATCC BAA-535 / M) OX=216594 GN=dsbF PE=4 SV=1		dsbF	6.0632	7.2	7.2	12.7	12.7	7.2	0	12.7	722	12.7	38234000	7925200	7568300	3523200	3353900	7235000	6918100	1710600	0	7706800	7218400			10201000	10412000			|	7462600		10306500		|	0.0462776		0.0144763		-100.2	0.465804	-100.2	#NUM!	#NUM!
B2HD97	B2HD97	sp|B2HD97|DTD_MYCMM D-aminoacyl-tRNA deacylase OS=Mycobacterium marinum (strain ATCC BAA-535 / M) OX=216594 GN=dtd PE=3 SV=1		dtd	2.355	0	10.5	0	10.5	0	0	10.5	85	0	3353300	1144000	0	0	1484800	0	724450	0	0	1144000								|	1144000				|					-100.2	-100.2	-100.2	0	0
B2HM03	B2HM03	sp|B2HM03|DUT_MYCMM Deoxyuridine 5-triphosphate nucleotidohydrolase OS=Mycobacterium marinum (strain ATCC BAA-535 / M) OX=216594 GN=dut PE=3 SV=1		dut	41.955	11.7	22.1	22.1	22.1	11.7	11.7	11.7	1067	22.1	135720000	14694000	17496000	18580000	21803000	16349000	17175000	13657000	15966000	15522000	16553000	18686000	19713000	21761000	22699000	30558000	35894000	|	16037500	19199500	22230000	33226000	|	0.0454577	0.0378238	0.0298365	0.113559	0.259619	0.471059	1.05086	0.579805	0.579805
B2HM18	B2HM18	tr|B2HM18|B2HM18_MYCMM 1-deoxy-D-xylulose-5-phosphate synthase OS=Mycobacterium marinum (strain ATCC BAA-535 / M) OX=216594 GN=dxs1 PE=3 SV=1		dxs1	47.692	15.7	13.5	7.5	15.5	3.5	2.2	16.5	1074	12.9	248480000	45051000	35700000	47349000	40388000	19564000	52826000	4703600	2893700	38202000	45737000	44058000	43215000	37044000	44633000	24454000		|	41969500	43636500	40838500	24454000	|	0.126951	0.0136604	0.131401		0.0561941	-0.0394114	-0.779271	-0.739859	-0.739859
B2HSU9	B2HSU9	sp|B2HSU9|ECCA5_MYCMM ESX-5 secretion system protein EccA5 OS=Mycobacterium marinum (strain ATCC BAA-535 / M) OX=216594 GN=eccA5 PE=3 SV=1		eccA5	20.725	4.6	3.6	6.1	3.9	0	0	7.2	1797	4.8	58037000	20117000	10534000	9195800	5353100	6510600	6326000	0	0	13157000	11969000			14696000				|	12563000		14696000		|	0.0668664				-100.2	0.226243	-100.2	#NUM!	#NUM!
B2HST3	B2HST3	sp|B2HST3|ECCB5_MYCMM ESX-5 secretion system ATPase EccB5 OS=Mycobacterium marinum (strain ATCC BAA-535 / M) OX=216594 GN=eccB5 PE=1 SV=1		eccB5	27.195	5.1	5.1	11.8	10.3	11	8.9	6.9	1790	3.7	137570000	16447000	18082000	12447000	13022000	27240000	19146000	17144000	14043000	23027000	21294000	16079000	17749000	28108000	27570000	28268000	28884000	|	22160500	16914000	27839000	28576000	|	0.0552973	0.069816	0.0136651	0.0152428	-0.389773	0.329117	0.366814	0.0376966	0.0376966
B2HST4	B2HST4	sp|B2HST4|ECCC5_MYCMM ESX-5 secretion system protein EccC5 OS=Mycobacterium marinum (strain ATCC BAA-535 / M) OX=216594 GN=eccC5 PE=1 SV=1		eccC5	81.758	5.5	7.4	7.8	8.2	5	4.3	7	1791	5.7	278790000	44983000	37589000	36067000	42274000	40725000	41654000	16481000	19018000	42443000	41185000	37528000	37921000	53750000	55304000	39807000	41997000	|	41814000	37724500	54527000	40902000	|	0.0212737	0.00736638	0.0201523	0.0378603	-0.148484	0.382985	-0.0318147	-0.414799	-0.414799
B2HSU6	B2HSU6	sp|B2HSU6|ECCD5_MYCMM ESX-5 secretion system protein EccD5 OS=Mycobacterium marinum (strain ATCC BAA-535 / M) OX=216594 GN=eccD5 PE=1 SV=1		eccD5	25.972	0	6.2	8.2	8	2	2	6.4	1794	7	112210000	18638000	24300000	0	16209000	26687000	19545000	4226200	2601700	23175000	19418000		19881000	30414000	31187000			|	21296500	19881000	30800500		|	0.124744		0.0177463		-0.099226	0.532337	-100.2	#NUM!	#NUM!
B2HSU8	B2HSU8	sp|B2HSU8|ECCE5_MYCMM ESX-5 secretion system protein EccE5 OS=Mycobacterium marinum (strain ATCC BAA-535 / M) OX=216594 GN=eccE5 PE=1 SV=1		eccE5	5.0452	0	6.2	4	6.2	4.2	0	2	1796	4	52878000	9330600	10446000	0	14075000	11544000	4948700	2534000	0		11052000			15726000				|	11052000		15726000		|					-100.2	0.508844	-100.2	#NUM!	#NUM!
B2HMZ1	B2HMZ1	tr|B2HMZ1|B2HMZ1_MYCMM Enoyl-CoA hydratase EchA1 OS=Mycobacterium marinum (strain ATCC BAA-535 / M) OX=216594 GN=echA1 PE=1 SV=1		echA1	6.9458	6.9	6.9	10.4	6.9	4.2	4.2	10.4	1204	6.9	62197000	12104000	9688700	10758000	12204000	6005000	5897000	2681000	2860500	9611400	10049000	10767000	12233000	9141700	8855100			|	9830200	11500000	8998400		|	0.0314775	0.0901407	0.0225214		0.226341	-0.127552	-100.2	#NUM!	#NUM!
B2HPC3	B2HPC3	tr|B2HPC3|B2HPC3_MYCMM Enoyl-CoA hydratase, EchA12 OS=Mycobacterium marinum (strain ATCC BAA-535 / M) OX=216594 GN=echA12 PE=3 SV=1		echA12	2.493	0	0	0	0	0	0	3.3	1386	3.3	3281700	1541700	1740000	0	0	0	0	0	0		1724800							|	1724800				|					-100.2	-100.2	-100.2	0	0
B2HM22	B2HM22	tr|B2HM22|B2HM22_MYCMM Enoyl-CoA hydratase EchA15 OS=Mycobacterium marinum (strain ATCC BAA-535 / M) OX=216594 GN=echA15 PE=1 SV=1		echA15	3.2095	5.9	5.9	0	0	5.2	0	0	1077	0	33648000	0	0	16667000	16097000	0	0	884810	0							1874900		|				1874900	|					0	0	100.2	#DIV/0!	#DIV/0!
B2HKT1	B2HKT1	tr|B2HKT1|B2HKT1_MYCMM Enoyl-CoA hydratase, EchA16_2 OS=Mycobacterium marinum (strain ATCC BAA-535 / M) OX=216594 GN=echA16_2 PE=4 SV=1		echA16_2	20.477	8	18.1	12	4.8	14.1	8	20.5	928	24.5	294210000	50972000	57249000	49052000	52183000	30539000	21519000	17402000	15299000	40207000	42429000	49742000	45955000	49869000		49510000	40069000	|	41318000	47848500	49869000	44789500	|	0.0380268	0.0559644		0.149048	0.211703	0.271373	0.11639	-0.154983	-0.154983
B2HHI0	B2HHI0	tr|B2HHI0|B2HHI0_MYCMM Enoyl-CoA hydratase EchA17 OS=Mycobacterium marinum (strain ATCC BAA-535 / M) OX=216594 GN=echA17 PE=1 SV=1		echA17	9.2817	4.3	4.3	4.3	4.3	0	4.3	4.3	524	4.3	26312000	4214500	3870700	3814000	4224600	3454800	3131700	0	3601400		3836900							|	3836900				|					-100.2	-100.2	-100.2	0	0
B2HQR8	B2HQR8	tr|B2HQR8|B2HQR8_MYCMM Enoyl-CoA hydratase EchA2 OS=Mycobacterium marinum (strain ATCC BAA-535 / M) OX=216594 GN=echA2 PE=3 SV=1		echA2	2.0234	3.3	3.3	3.3	3.3	3.3	3.3	3.3	1546	3.3	47268000	6403300	6005400	7261400	7031000	5530000	5412800	4954700	4669200		5953000							|	5953000				|					-100.2	-100.2	-100.2	0	0
B2HLK1	B2HLK1	tr|B2HLK1|B2HLK1_MYCMM Enoyl-CoA hydratase, EchA21 OS=Mycobacterium marinum (strain ATCC BAA-535 / M) OX=216594 GN=echA21 PE=4 SV=1		echA21	26.571	17.9	17.9	15	10.9	6.6	9.5	20.4	1002	16.1	319450000	67542000	48898000	64616000	60397000	30925000	27254000	9755300	10060000	46733000	45679000	31756000	29738000	43859000	58824000	49958000	51781000	|	46206000	30747000	51341500	50869500	|	0.0161297	0.0464091	0.206107	0.0253404	-0.587635	0.152045	0.138721	-0.0133245	-0.0133245
B2HSG1	B2HSG1	tr|B2HSG1|B2HSG1_MYCMM Enoyl-CoA hydratase, EchA3 OS=Mycobacterium marinum (strain ATCC BAA-535 / M) OX=216594 GN=echA3 PE=1 SV=1		echA3	121.1	29.4	32.9	32	32.9	26.4	32.9	26.8	1731	26.8	2641200000	409580000	417490000	438090000	508000000	272220000	260420000	153940000	181440000	357520000	361170000	421260000	428100000	357990000	350530000	457130000	467430000	|	359345000	424680000	354260000	462280000	|	0.00718234	0.0113888	0.0148902	0.015755	0.241007	-0.020561	0.363397	0.383958	0.383958
B2HKF1	B2HKF1	tr|B2HKF1|B2HKF1_MYCMM Enoyl-CoA hydratase, EchA3_1 OS=Mycobacterium marinum (strain ATCC BAA-535 / M) OX=216594 GN=echA3_1 PE=4 SV=1		echA3_1	74.647	15.3	18.1	15.3	11.3	10.9	15.3	6.9	899	10.9	146230000	10739000	16739000	25879000	33657000	19660000	15003000	8804400	15745000		22957000	22938000	23315000	23590000	28525000	24711000	29185000	|	22957000	23126500	26057500	26948000	|		0.011527	0.133918	0.117396	0.0106128	0.182765	0.231244	0.0484795	0.0484795
B2HSK1	B2HSK1	tr|B2HSK1|B2HSK1_MYCMM Enoyl-CoA hydratase, EchA4 OS=Mycobacterium marinum (strain ATCC BAA-535 / M) OX=216594 GN=echA4 PE=4 SV=1		echA4	8.1687	7.1	7.7	0	0	0	0	15.4	1754	10.6	29306000	14123000	6140800	3105200	5937700	0	0	0	0	14123000								|	14123000				|					-100.2	-100.2	-100.2	0	0
B2HSK3	B2HSK3	tr|B2HSK3|B2HSK3_MYCMM Enoyl-CoA hydratase, EchA5 OS=Mycobacterium marinum (strain ATCC BAA-535 / M) OX=216594 GN=echA5 PE=1 SV=1		echA5	21.875	16	7.8	4.7	12.1	12.1	12.1	12.5	1755	8.9	90720000	14742000	15909000	18306000	6710400	3380600	9396200	9911400	12364000	14224000	16242000	14598000	12350000		13713000	18937000	19834000	|	15233000	13474000	13713000	19385500	|	0.0936744	0.117974		0.032719	-0.177022	-0.151656	0.347778	0.499434	0.499434
B2HEK3	B2HEK3	tr|B2HEK3|B2HEK3_MYCMM Enoyl-CoA hydratase EchA6 OS=Mycobacterium marinum (strain ATCC BAA-535 / M) OX=216594 GN=echA6 PE=3 SV=1		echA6	38.739	24.3	11.5	27.6	31.3	9.1	14.8	22.2	226	18.5	226830000	42925000	48224000	18887000	10947000	28796000	40636000	9897300	26517000	29102000	35815000	40064000	35542000	31394000	35773000	37544000	42499000	|	32458500	37803000	33583500	40021500	|	0.146242	0.0845842	0.0922007	0.0875458	0.219904	0.0491563	0.302179	0.253023	0.253023
B2HT82	B2HT82	tr|B2HT82|B2HT82_MYCMM Enoyl-CoA hydratase EchA8 OS=Mycobacterium marinum (strain ATCC BAA-535 / M) OX=216594 GN=echA8 PE=3 SV=1		echA8	39.339	28.4	31.1	26.8	24.1	7	10.5	31.1	1847	23.7	1093000000	193230000	168670000	236240000	258300000	82109000	86948000	35239000	32254000	137410000	145430000	174730000	189460000	128850000	125230000	170710000	139710000	|	141420000	182095000	127040000	155210000	|	0.0401004	0.0571992	0.020149	0.14123	0.364705	-0.154703	0.134235	0.288939	0.288939
B2HPT0	B2HPT0	tr|B2HPT0|B2HPT0_MYCMM Enoyl-CoA hydratase, EchA8_1 OS=Mycobacterium marinum (strain ATCC BAA-535 / M) OX=216594 GN=echA8_1 PE=4 SV=1		echA8_1	1.7627	0	0	0	0	0	0	3.3	1413	0	813360	813360	0	0	0	0	0	0	0	813360								|	813360				|					-100.2	-100.2	-100.2	0	0
B2HFD3	B2HFD3	tr|B2HFD3|B2HFD3_MYCMM Enoyl-CoA hydratase, EchA8_2 OS=Mycobacterium marinum (strain ATCC BAA-535 / M) OX=216594 GN=echA8_2 PE=3 SV=1		echA8_2	25.725	19.7	19.7	11	7.5	7.5	3.5	19.7	320	19.7	146640000	30725000	32656000	27758000	26672000	8007200	6677100	10465000	3680800	27583000	27592000	24127000	23695000	23706000				|	27587500	23911000	23706000		|	0.000230683	0.0127753			-0.20634	-0.218762	-100.2	#NUM!	#NUM!
B2HJY7	B2HJY7	tr|B2HJY7|B2HJY7_MYCMM Enoyl-CoA hydratase, EchA8_5 OS=Mycobacterium marinum (strain ATCC BAA-535 / M) OX=216594 GN=echA8_5 PE=3 SV=1		echA8_5	53.795	26.7	26.7	7	0	7.4	7.4	14.3	842	24.8	193360000	31433000	50257000	42446000	44525000	9733200	0	6862700	8098900	24646000	24123000	22702000	26035000	26849000		39991000	46005000	|	24384500	24368500	26849000	42998000	|	0.0151661	0.0967145		0.0989009	-0.000946942	0.138904	0.818305	0.679401	0.679401
B2HD64	B2HD64	tr|B2HD64|B2HD64_MYCMM Enoyl-CoA hydratase, EchA8_6 OS=Mycobacterium marinum (strain ATCC BAA-535 / M) OX=216594 GN=echA8_6 PE=1 SV=1		echA8_6	4.7654	0	0	4.4	4	4	0	3.2	76	4.4	11852000	3195700	3358100	0	0	1195700	2440600	1662200	0		3328800							|	3328800				|					-100.2	-100.2	-100.2	0	0
B2HKK9	B2HKK9	tr|B2HKK9|B2HKK9_MYCMM Enoyl-CoA hydratase, EchA8_7 OS=Mycobacterium marinum (strain ATCC BAA-535 / M) OX=216594 GN=echA8_7 PE=4 SV=1		echA8_7	25.073	17.8	14.5	8.2	8.2	6.3	7.1	14.5	908	17.1	95174000	19452000	23093000	17258000	13575000	7620000	8257000	1659400	4259000	17396000	16981000	13858000	14197000	15469000	16562000			|	17188500	14027500	16015500		|	0.0170724	0.0170885	0.0482575		-0.293186	-0.101975	-100.2	#NUM!	#NUM!
B2HT81	B2HT81	tr|B2HT81|B2HT81_MYCMM Enoyl-CoA hydratase EchA9 OS=Mycobacterium marinum (strain ATCC BAA-535 / M) OX=216594 GN=echA9 PE=4 SV=1		echA9	55.811	22.9	18.3	15.7	15.7	15.7	15.7	18.3	1846	18.3	496220000	70451000	72863000	116070000	91074000	43955000	48677000	26497000	26627000	75504000	79035000	85798000	93030000	69486000	76581000	53043000	53290000	|	77269500	89414000	73033500	53166500	|	0.0323128	0.0571923	0.0686934	0.00328506	0.210602	-0.0813407	-0.539382	-0.458041	-0.458041
B2HND2	B2HND2	sp|B2HND2|EFP_MYCMM Elongation factor P OS=Mycobacterium marinum (strain ATCC BAA-535 / M) OX=216594 GN=efp PE=3 SV=1		efp	3.76	3.7	3.7	3.7	3.7	3.7	3.7	3.7	1252	3.7	205250000	37147000	28780000	24860000	28932000	26271000	23669000	17725000	17870000		28528000							|	28528000				|					-100.2	-100.2	-100.2	0	0
B2HKC2	B2HKC2	tr|B2HKC2|B2HKC2_MYCMM Hercynine oxygenase OS=Mycobacterium marinum (strain ATCC BAA-535 / M) OX=216594 GN=egtB PE=3 SV=1		egtB	8.2585	0	0	3	0	0	0	0	886	2.8	3602900	0	2122400	0	0	1480500	0	0	0					2106300				|			2106300		|					0	100.2	0	#NUM!	#NUM!
B2HKC1	B2HKC1	tr|B2HKC1|B2HKC1_MYCMM Gamma-glutamyl-hercynylcysteine sulfoxide hydrolase OS=Mycobacterium marinum (strain ATCC BAA-535 / M) OX=216594 GN=egtC PE=3 SV=1		egtC	8.0113	4.2	0	4.2	8	8.4	4.2	4.2	885	4.2	35008000	2785600	3432400	3193900	0	2572000	3715100	17145000	2164500							36328000		|				36328000	|					0	0	100.2	#DIV/0!	#DIV/0!
B2HKC0	B2HKC0	tr|B2HKC0|B2HKC0_MYCMM Histidine N-alpha-methyltransferase OS=Mycobacterium marinum (strain ATCC BAA-535 / M) OX=216594 GN=egtD PE=3 SV=1		egtD	39.371	10.6	13.1	13.1	13.1	14.6	9.7	8.4	884	9.7	197330000	18887000	36781000	38457000	23922000	25176000	30557000	16396000	7149900	29922000	32564000	27768000	24217000	36499000	31830000	32351000	25421000	|	31243000	25992500	34164500	28886000	|	0.059795	0.0966023	0.0966349	0.169641	-0.265438	0.128965	-0.113163	-0.242128	-0.242128
B2HMD6	B2HMD6	tr|B2HMD6|B2HMD6_MYCMM N-acetyltransferase Eis OS=Mycobacterium marinum (strain ATCC BAA-535 / M) OX=216594 GN=eis PE=3 SV=1		eis	18.355	11.6	6.5	8.1	2.3	8.1	7.1	14.4	1119	9.6	238500000	70083000	47728000	31701000	29667000	13356000	4888300	24868000	16212000	45390000	43403000	39042000	42144000	21215000		52773000	38528000	|	44396500	40593000	21215000	45650500	|	0.0316471	0.0540351		0.220649	-0.129215	-1.06536	0.0401847	1.10555	1.10555
B2HJF2	B2HJF2	tr|B2HJF2|B2HJF2_MYCMM N-acetyltransferase Eis OS=Mycobacterium marinum (strain ATCC BAA-535 / M) OX=216594 GN=eis1 PE=3 SV=1		eis1	4.0342	2	3.5	0	0	2	0	3.5	778	0	6972900	1661600	0	2564800	1526500	0	0	1220000	0	1661600								|	1661600				|					-100.2	-100.2	-100.2	0	0
B2HMJ2	B2HMJ2	tr|B2HMJ2|B2HMJ2_MYCMM Integral membrane indolylacetylinositol arabinosyltransferase EmbB OS=Mycobacterium marinum (strain ATCC BAA-535 / M) OX=216594 GN=embB PE=4 SV=1		embB	4.1451	0	1	1	1	1	1	1	1148	1	13212000	2207200	2413800	0	1824600	2104400	1962300	1351100	1348500		2392700							|	2392700				|					-100.2	-100.2	-100.2	0	0
B2HMJ0	B2HMJ0	tr|B2HMJ0|B2HMJ0_MYCMM Integral membrane indolylacetylinositol arabinosyltransferase EmbC OS=Mycobacterium marinum (strain ATCC BAA-535 / M) OX=216594 GN=embC PE=4 SV=1		embC	2.7512	0	0	0	0	0.8	0.8	0	1147	0.8	4389100	0	1710600	0	0	0	0	1450200	1228200								2616800	|				2616800	|					0	0	100.2	#DIV/0!	#DIV/0!
B2HRD1	B2HRD1	tr|B2HRD1|B2HRD1_MYCMM Transcriptional regulatory protein EmbR OS=Mycobacterium marinum (strain ATCC BAA-535 / M) OX=216594 GN=embR PE=4 SV=1		embR	17.85	2.6	5.4	2.3	8.3	2.8	2.8	3.4	1633	8.3	30579000	5654800	7301200	1740000	5288600	1329100	4912200	2252300	2101000		7237400							|	7237400				|					-100.2	-100.2	-100.2	0	0
B2HDI5	B2HDI5	sp|B2HDI5|ENO_MYCMM Enolase OS=Mycobacterium marinum (strain ATCC BAA-535 / M) OX=216594 GN=eno PE=3 SV=1		eno	188.11	17.3	22.7	21.5	21.5	15.7	13.8	13.8	104	21.5	3420700000	359610000	543400000	391990000	567800000	449580000	443710000	361910000	302660000	439580000	444480000	477730000	464650000	577950000	571880000	741320000	777060000	|	442030000	471190000	574915000	759190000	|	0.00783843	0.0196289	0.00746569	0.0332881	0.0921646	0.379204	0.780317	0.401112	0.401112
B2HEU4	B2HEU4	tr|B2HEU4|B2HEU4_MYCMM Isochorismate synthase EntC OS=Mycobacterium marinum (strain ATCC BAA-535 / M) OX=216594 GN=entC PE=4 SV=1		entC	6.1113	3	3	3	5.5	3.3	0	3	259	3	18004000	3045500	2963500	3860800	3174100	1601700	1641100	1717700	0		2937600							|	2937600				|					-100.2	-100.2	-100.2	0	0
B2HJ55	B2HJ55	tr|B2HJ55|B2HJ55_MYCMM Epoxide hydrolase EphA OS=Mycobacterium marinum (strain ATCC BAA-535 / M) OX=216594 GN=ephA PE=4 SV=1		ephA	112.54	18.3	18.3	14.6	12.4	8.7	11.8	5.6	752	17.7	246200000	20579000	47390000	47467000	46603000	21157000	19927000	13879000	29202000	34093000	28906000	46197000	45990000	37424000	34700000	40181000	40315000	|	31499500	46093500	36062000	40248000	|	0.116439	0.00317553	0.0534124	0.00235421	0.549234	0.19515	0.353588	0.158438	0.158438
B2HT20	B2HT20	tr|B2HT20|B2HT20_MYCMM Epoxide hydrolase EphC OS=Mycobacterium marinum (strain ATCC BAA-535 / M) OX=216594 GN=ephC PE=4 SV=1		ephC	5.5705	16.9	10	0	0	0	3.3	13.6	1818	3.3	46972000	13977000	3090100	19208000	9281900	0	0	0	1414500	12613000		14080000	14561000					|	12613000	14320500			|		0.0237505			0.18317	-100.2	-100.2	0	0
B2HGY3	B2HGY3	tr|B2HGY3|B2HGY3_MYCMM Short-chain dehydrogenase EphD OS=Mycobacterium marinum (strain ATCC BAA-535 / M) OX=216594 GN=ephD PE=4 SV=1		ephD	31.485	6.4	6.4	9.1	10.6	4	5.1	3.7	461	6.4	105860000	11526000	16264000	18713000	17685000	14955000	17288000	2295500	7132000	16896000	15266000	15737000	15779000	17559000	16525000	15251000	15420000	|	16081000	15758000	17042000	15335500	|	0.0716737	0.00188466	0.0429027	0.00779245	-0.0292727	0.0837375	-0.0684819	-0.152219	-0.152219
B2HK67	B2HK67	tr|B2HK67|B2HK67_MYCMM Epoxide hydrolase EphE OS=Mycobacterium marinum (strain ATCC BAA-535 / M) OX=216594 GN=ephE PE=4 SV=1		ephE	21.129	6.9	10.6	13.4	10.6	7.2	0	15	864	10.6	83100000	16577000	13696000	9704700	15752000	12894000	11688000	2788600	0	14630000	12752000	12416000	14645000	15103000	14923000	10983000		|	13691000	13530500	15013000	10983000	|	0.0969941	0.116488	0.00847793		-0.0170127	0.132984	-0.317956	-0.45094	-0.45094
B2HLR0	B2HLR0	tr|B2HLR0|B2HLR0_MYCMM Epoxide hydrolase EphF OS=Mycobacterium marinum (strain ATCC BAA-535 / M) OX=216594 GN=ephF PE=4 SV=1		ephF	2.5604	3	2.4	2.4	2.4	2.4	2.4	2.4	1023	2.4	16404000	2686200	2427700	3449300	2555400	2951500	2333700	0	0		2406500							|	2406500				|					-100.2	-100.2	-100.2	0	0
B2HFB2	B2HFB2	tr|B2HFB2|B2HFB2_MYCMM DNA helicase Ercc3 OS=Mycobacterium marinum (strain ATCC BAA-535 / M) OX=216594 GN=ercc3 PE=4 SV=1		ercc3	53.324	9.8	11.5	9.8	11.8	3.8	2.4	11.8	312	9.8	105100000	19527000	17939000	16238000	18946000	12592000	14807000	3601700	1446000	17047000	18430000	15675000	16657000	17686000	17215000	14929000		|	17738500	16166000	17450500	14929000	|	0.0551303	0.042953	0.0190853		-0.133921	-0.0236156	-0.248766	-0.225151	-0.225151
B2HNQ9	B2HNQ9	sp|B2HNQ9|ESPB_MYCMM ESX-1 secretion-associated protein EspB OS=Mycobacterium marinum (strain ATCC BAA-535 / M) OX=216594 GN=espB PE=1 SV=1		espB	71.733	15.9	14.1	13.4	15.2	6.4	9.9	15.9	1300	15.9	1294900000	318270000	341610000	127190000	93523000	137440000	163150000	40579000	73180000	288870000	291900000	134920000	136420000	203640000	193820000	142670000	145190000	|	290385000	135670000	198730000	143930000	|	0.00737825	0.00781794	0.0349408	0.0123804	-1.09787	-0.547157	-1.0126	-0.465442	-0.465442
B2HMS9	B2HMS9	sp|B2HMS9|ESPG1_MYCMM ESX-1 secretion-associated protein EspG1 OS=Mycobacterium marinum (strain ATCC BAA-535 / M) OX=216594 GN=espG1 PE=1 SV=1		espG1	41.924	6.8	14.7	25.8	20.8	3.2	3.2	22.2	1178	25.8	457320000	88471000	113860000	13419000	23001000	117970000	87187000	6973200	6435400	105010000	118500000		31510000	131150000	117890000			|	111755000	31510000	124520000		|	0.0853552		0.075299		-1.82646	0.156038	-100.2	#NUM!	#NUM!
B2HSU5	B2HSU5	sp|B2HSU5|ESPG5_MYCMM ESX-5 secretion-associated protein EspG5 OS=Mycobacterium marinum (strain ATCC BAA-535 / M) OX=216594 GN=espG5 PE=1 SV=1		espG5	60.015	16	12.7	19	21.7	16	16	12.7	1793	21.7	708670000	98951000	140210000	110520000	78594000	78323000	95374000	54548000	52147000	120290000	115030000	103590000	102090000	121920000	122920000	106480000	100330000	|	117660000	102840000	122420000	103405000	|	0.0316113	0.0103137	0.00577607	0.0420551	-0.194222	0.0572153	-0.186318	-0.243533	-0.243533
B2HNQ2	B2HNQ2	tr|B2HNQ2|B2HNQ2_MYCMM ESAT-6-like protein OS=Mycobacterium marinum (strain ATCC BAA-535 / M) OX=216594 GN=esxA PE=3 SV=1		esxA	139.7	48.4	48.4	48.4	14.7	14.7	14.7	48.4	1296	48.4	158820000	30965000	33841000	16884000	19299000	41649000	10273000	3590000	2315400	31836000	35250000	17595000	20966000	52847000				|	33543000	19280500	52847000		|	0.0719692	0.12363			-0.798869	0.65581	-100.2	#NUM!	#NUM!
B2HJI8	B2HJI8	tr|B2HJI8|B2HJI8_MYCMM ESAT-6-like protein OS=Mycobacterium marinum (strain ATCC BAA-535 / M) OX=216594 GN=esxB_1 PE=3 SV=1		esxB_1	323.31	49	49	49	49	49	49	49	793	49	15555000000	3146100000	2835500000	1153900000	1263000000	3201000000	2460300000	751450000	743870000	2693100000	2685800000	1425300000	1499100000	3559300000	3927500000	1731000000	1554400000	|	2689450000	1462200000	3743400000	1642700000	|	0.00191931	0.035689	0.0695509	0.0760182	-0.879171	0.477038	-0.711242	-1.18828	-1.18828
B2HSU3;B2HLA0;B2HL94;B2HDH6;B2HJ61	B2HSU3;B2HLA0;B2HL94;B2HDH6;B2HJ61	tr|B2HSU3|B2HSU3_MYCMM ESAT-6-like protein OS=Mycobacterium marinum (strain ATCC BAA-535 / M) OX=216594 GN=esxM PE=3 SV=1;tr|B2HLA0|B2HLA0_MYCMM ESAT-6-like protein OS=Mycobacterium marinum (strain ATCC BAA-535 / M) OX=216594 GN=esxP_3 PE=3 SV=1;tr|B2HL94|		esxM	91.723	14.3	23.5	14.3	14.3	13.3	13.3	23.5	98	22.4	320270000	39694000	35767000	87080000	59630000	27463000	29103000	22424000	19108000	41401000	39850000	77549000	60924000	37174000	39224000			|	40625500	69236500	38199000		|	0.0269959	0.16979	0.0379478		0.769147	-0.0888507	-100.2	#NUM!	#NUM!
B2HDH7	B2HDH7	tr|B2HDH7|B2HDH7_MYCMM ESAT-6-like protein OS=Mycobacterium marinum (strain ATCC BAA-535 / M) OX=216594 GN=esxN_1 PE=3 SV=1		esxN_1	58.905	16	16	31.9	31.9	16	16	16	99	31.9	738970000	62108000	132060000	88163000	81350000	135360000	133530000	54320000	52065000		132690000			191930000	188370000			|	132690000		190150000		|			0.0132385		-100.2	0.519078	-100.2	#NUM!	#NUM!
B2HL99	B2HL99	tr|B2HL99|B2HL99_MYCMM ESAT-6-like protein OS=Mycobacterium marinum (strain ATCC BAA-535 / M) OX=216594 GN=esxN_4 PE=3 SV=1		esxN_4	24.296	16	16	16	16	16	0	0	979	0	26607000	0	0	6998300	7342000	5508600	4665100	2093300	0							4435500		|				4435500	|					0	0	100.2	#DIV/0!	#DIV/0!
B2HPU8	B2HPU8	tr|B2HPU8|B2HPU8_MYCMM Ethanolamine ammonia-lyase large subunit, EutB OS=Mycobacterium marinum (strain ATCC BAA-535 / M) OX=216594 GN=eutB PE=4 SV=1		eutB	3.3766	3.2	3.2	0	3.2	0	0	3.2	1421	3.2	13899000	3326600	3512000	2878700	2707900	0	1473700	0	0		3481400							|	3481400				|					-100.2	-100.2	-100.2	0	0
B2HPU7	B2HPU7	tr|B2HPU7|B2HPU7_MYCMM Ethanolamine ammonia-lyase light chain OS=Mycobacterium marinum (strain ATCC BAA-535 / M) OX=216594 GN=eutC PE=3 SV=1		eutC	15.63	10.5	16	11.3	4.3	4.3	4.3	10.5	1420	16	43569000	8076200	10447000	7744700	9445000	3556100	1569300	1325100	1405900	8875200	8632300	8062300	7645600	6777900				|	8753750	7853950	6777900		|	0.0196209	0.0375163			-0.156483	-0.369063	-100.2	#NUM!	#NUM!
B2HQE8	B2HQE8	tr|B2HQE8|B2HQE8_MYCMM 3-oxoacyl-[acyl-carrier protein] reductase FabG OS=Mycobacterium marinum (strain ATCC BAA-535 / M) OX=216594 GN=fab PE=4 SV=1		fab	3.4237	0	0	0	0	0	0	4	1504	4	3355400	1767800	1587600	0	0	0	0	0	0		1573700							|	1573700				|					-100.2	-100.2	-100.2	0	0
B2HHR4	B2HHR4	tr|B2HHR4|B2HHR4_MYCMM Malonyl CoA-acyl carrier protein transacylase FabD OS=Mycobacterium marinum (strain ATCC BAA-535 / M) OX=216594 GN=fabD PE=4 SV=1		fabD	97.122	9.9	12.9	9.9	9.3	3.6	6.6	6.6	555	3.6	140420000	19568000	12723000	20731000	28449000	23166000	21274000	6456500	8051900	23980000		17498000	18690000	35356000	32926000		18650000	|	23980000	18094000	34141000	18650000	|		0.0465829	0.0503286		-0.40632	0.509674	-0.362656	-0.87233	-0.87233
B2HPD4	B2HPD4	tr|B2HPD4|B2HPD4_MYCMM 3-oxoacyl-[acyl-carrier protein] reductase, FabG1 OS=Mycobacterium marinum (strain ATCC BAA-535 / M) OX=216594 GN=fabG1 PE=4 SV=1		fabG1	24.702	16.5	16.5	16.5	16.5	16.5	16.5	16.5	1392	16.5	398100000	64250000	61245000	58959000	55623000	41465000	40159000	37988000	38415000	64563000	63476000	59268000	56302000	57228000	55544000	77664000	79153000	|	64019500	57785000	56386000	78408500	|	0.0120061	0.0362945	0.0211181	0.0134282	-0.147816	-0.183174	0.292499	0.475673	0.475673
B2HLV5	B2HLV5	tr|B2HLV5|B2HLV5_MYCMM 20-beta-hydroxysteroid dehydrogenase FabG3 OS=Mycobacterium marinum (strain ATCC BAA-535 / M) OX=216594 GN=fabG3 PE=4 SV=1		fabG3	12.124	4.5	4.5	4.5	7.7	8.1	4.5	7.7	1045	7.7	49160000	7609600	9348600	3978700	4023300	3249700	8425200	9423000	3102100	7493900	9112100				12227000			|	8303000		12227000		|	0.13781				-100.2	0.558366	-100.2	#NUM!	#NUM!
B2HF01	B2HF01	tr|B2HF01|B2HF01_MYCMM 20-beta-hydroxysteroid dehydrogenase FabG3_1 OS=Mycobacterium marinum (strain ATCC BAA-535 / M) OX=216594 GN=fabG3_1 PE=4 SV=1		fabG3_1	6.1619	4.2	4.2	0	4.2	4.2	4.2	4.2	276	4.2	17768000	3930600	0	2513700	2591700	0	3869300	2409600	2453400	3930600								|	3930600				|					-100.2	-100.2	-100.2	0	0
B2HN28	B2HN28	tr|B2HN28|B2HN28_MYCMM 3-oxoacyl-[acyl-carrier protein] reductase FabG4 OS=Mycobacterium marinum (strain ATCC BAA-535 / M) OX=216594 GN=fabG4 PE=4 SV=1		fabG4	82.143	20.3	13.9	17.2	18.3	13.4	9.7	20.9	1213	18.3	657750000	103340000	105750000	67524000	97670000	95297000	82763000	66874000	38533000	103100000	110760000	90304000	118960000	98468000	89768000	113610000	112730000	|	106930000	104632000	94118000	113170000	|	0.0506541	0.193658	0.0653629	0.0054984	-0.0313425	-0.184124	0.0818249	0.265949	0.265949
B2HRM4	B2HRM4	sp|B2HRM4|FABH_MYCMM 3-oxoacyl-[acyl-carrier-protein] synthase 3 OS=Mycobacterium marinum (strain ATCC BAA-535 / M) OX=216594 GN=fabH PE=3 SV=1		fabH	24.255	10.7	10.7	4.5	4.5	9.9	6.9	10.7	1656	10.7	180520000	31060000	31914000	31499000	35187000	9161300	12432000	14481000	14788000	24567000	23313000	29494000	31635000	18763000	20659000	33099000	34237000	|	23940000	30564500	19711000	33668000	|	0.0370389	0.0495318	0.0680166	0.0239007	0.352434	-0.280422	0.491955	0.772377	0.772377
B2HFB9	B2HFB9	tr|B2HFB9|B2HFB9_MYCMM Acyl-CoA thiolase FadA OS=Mycobacterium marinum (strain ATCC BAA-535 / M) OX=216594 GN=fadA PE=3 SV=1		fadA	98.452	18.9	18.7	10.1	10.1	10.1	10.1	20.4	315	18.9	1023700000	146610000	137410000	188150000	176900000	99484000	106410000	85632000	83146000	133680000	128250000	181460000	153140000	149340000	168980000	177080000	168090000	|	130965000	167300000	159160000	172585000	|	0.0293177	0.119697	0.0872554	0.0368334	0.353256	0.281296	0.398126	0.116829	0.116829
B2HN29	B2HN29	tr|B2HN29|B2HN29_MYCMM Acetyl-CoA acyltransferase FadA2 OS=Mycobacterium marinum (strain ATCC BAA-535 / M) OX=216594 GN=fadA2 PE=3 SV=1		fadA2	83.349	15.9	12.7	12.7	12.7	12.7	12.7	13.2	1214	10.2	1420100000	162030000	231050000	290220000	227960000	174070000	176980000	78922000	78885000	221230000	228150000	208480000	178500000	193430000	203010000	228610000	231800000	|	224690000	193490000	198220000	230205000	|	0.0217775	0.109562	0.0341746	0.00979853	-0.215677	-0.180833	0.0349833	0.215817	0.215817
B2HT79	B2HT79	tr|B2HT79|B2HT79_MYCMM Beta-ketoacyl CoA thiolase FadA3 OS=Mycobacterium marinum (strain ATCC BAA-535 / M) OX=216594 GN=fadA3 PE=3 SV=1		fadA3	156.23	20.5	15.9	20.5	15.9	20.5	20.5	18.5	1844	18.5	1530800000	217180000	226600000	307470000	190440000	190900000	123790000	139980000	134450000	195280000	204240000	254790000	263330000	248000000	248410000	247600000	279830000	|	199760000	259060000	248205000	263715000	|	0.0317164	0.02331	0.00116804	0.0864192	0.375019	0.313264	0.400712	0.0874475	0.0874475
B2HQJ0	B2HQJ0	tr|B2HQJ0|B2HQJ0_MYCMM Acetyl-CoA acetyltransferase FadA4 OS=Mycobacterium marinum (strain ATCC BAA-535 / M) OX=216594 GN=fadA4 PE=3 SV=1		fadA4	156.18	24.4	24.7	16.5	19.8	15.5	17.8	24.7	1516	15	1386700000	293850000	264480000	243760000	246750000	106670000	106610000	61199000	63420000	238360000	215350000	157970000	149030000	199790000	203300000	196210000	208680000	|	226855000	153500000	201545000	202445000	|	0.0717221	0.0411826	0.0123146	0.0435556	-0.563532	-0.170668	-0.16424	0.00642802	0.00642802
B2HI37	B2HI37	tr|B2HI37|B2HI37_MYCMM Acetyl-CoA acetyltransferase FadA5 OS=Mycobacterium marinum (strain ATCC BAA-535 / M) OX=216594 GN=fadA5 PE=3 SV=1		fadA5	6.1079	5.6	2.8	5.6	2.8	2.8	2.8	8.2	602	8.2	37908000	11251000	7624300	7182600	6557000	2382700	2910200	0	0	9577300	9231500							|	9404400				|	0.0260003				-100.2	-100.2	-100.2	0	0
B2HIY6	B2HIY6	tr|B2HIY6|B2HIY6_MYCMM Acetyl-CoA acetyltransferase FadA6_1 OS=Mycobacterium marinum (strain ATCC BAA-535 / M) OX=216594 GN=fadA6_1 PE=3 SV=1		fadA6_1	23.22	10.6	10.6	2.6	2.6	6	3.4	10.9	715	10.6	161160000	31204000	28337000	35103000	34563000	8862300	7956000	9382300	5748300	26848000	26494000	31387000	31937000			29345000		|	26671000	31662000		29345000	|	0.00938532	0.0122831			0.24748	-100.2	0.137843	#DIV/0!	#DIV/0!
B2HG32	B2HG32	tr|B2HG32|B2HG32_MYCMM Acetyl-CoA acetyltransferase FadA6_2 OS=Mycobacterium marinum (strain ATCC BAA-535 / M) OX=216594 GN=fadA6_2 PE=3 SV=1		fadA6_2	15.331	5.7	5.7	5.7	5.7	0	0	8	374	5.7	59384000	11545000	10436000	10700000	10811000	7495300	8395900	0	0	9999800	10723000	10368000	10431000	11265000	12320000			|	10361400	10399500	11792500		|	0.0493543	0.00428364	0.0632603		0.00529522	0.186651	-100.2	#NUM!	#NUM!
B2HT03	B2HT03	tr|B2HT03|B2HT03_MYCMM Acetyl-CoA acetyltransferase FadA6_3 OS=Mycobacterium marinum (strain ATCC BAA-535 / M) OX=216594 GN=fadA6_3 PE=3 SV=1		fadA6_3	9.6925	8.6	8.6	0	0	0	0	6	1816	8.6	57609000	12306000	12813000	24563000	7927500	0	0	0	0	17565000	17601000	10470000	10447000					|	17583000	10458500			|	0.00144775	0.00155505			-0.749505	-100.2	-100.2	0	0
B2HFB8	B2HFB8	tr|B2HFB8|B2HFB8_MYCMM Fatty oxidation protein FadB OS=Mycobacterium marinum (strain ATCC BAA-535 / M) OX=216594 GN=fadB PE=4 SV=1		fadB	104.09	27.5	23	16.5	19.9	16.9	16	27.2	314	23.8	4173200000	775180000	603000000	781100000	623260000	405420000	462370000	252560000	270330000	607360000	585610000	635940000	670740000	649110000	661900000	657690000	595080000	|	596485000	653340000	655505000	626385000	|	0.0257837	0.0376639	0.0137968	0.0706785	0.131348	0.136121	0.0705638	-0.0655571	-0.0655571
B2HQT3	B2HQT3	tr|B2HQT3|B2HQT3_MYCMM 3-hydroxybutyryl-CoA dehydrogenase FadB2 OS=Mycobacterium marinum (strain ATCC BAA-535 / M) OX=216594 GN=fadB2 PE=4 SV=1		fadB2	104.46	38.9	38.9	26	26	24	20.8	29.2	1553	38.9	1921600000	295200000	323970000	339220000	356770000	177870000	155620000	146260000	126740000	261710000	267460000	283090000	289920000	258440000	249570000	358000000	354570000	|	264585000	286505000	254005000	356285000	|	0.0153669	0.0168567	0.0246926	0.0068074	0.114829	-0.0588744	0.4293	0.488175	0.488175
B2HGG3	B2HGG3	tr|B2HGG3|B2HGG3_MYCMM NADPH quinone oxidoreductase FadB4 OS=Mycobacterium marinum (strain ATCC BAA-535 / M) OX=216594 GN=fadB4 PE=4 SV=1		fadB4	10.329	13.6	7.7	8.7	8.7	2.8	5.9	2.8	405	11.8	225640000	22975000	36750000	47132000	25942000	30272000	26400000	16021000	20151000		33626000	41124000	36838000	41263000	34097000			|	33626000	38981000	37680000		|		0.0777471	0.134478		0.213194	0.164222	-100.2	#NUM!	#NUM!
B2HDB7	B2HDB7	tr|B2HDB7|B2HDB7_MYCMM Oxidoreductase FadB5 OS=Mycobacterium marinum (strain ATCC BAA-535 / M) OX=216594 GN=fadB5 PE=4 SV=1		fadB5	16.201	10.5	10.8	5.1	3.6	3.6	4.5	13.2	88	13.2	91661000	20970000	22060000	14497000	17374000	5809000	5773700	2541600	2634900	17141000	17711000	14946000	16055000	15843000				|	17426000	15500500	15843000		|	0.0231293	0.0505907			-0.168927	-0.137396	-100.2	#NUM!	#NUM!
B2HSP7	B2HSP7	tr|B2HSP7|B2HSP7_MYCMM Fatty-acid-CoA ligase FadD1 OS=Mycobacterium marinum (strain ATCC BAA-535 / M) OX=216594 GN=fadD1 PE=4 SV=1		fadD1	4.7933	2.5	0	0	0	0	0	0	1778	0	2223200	0	0	2223200	0	0	0	0	0			2120300						|		2120300			|					100.2	0	0	0	0
B2HKM1	B2HKM1	tr|B2HKM1|B2HKM1_MYCMM Fatty-acid-CoA ligase FadD10 OS=Mycobacterium marinum (strain ATCC BAA-535 / M) OX=216594 GN=fadD10 PE=4 SV=1		fadD10	10.864	3.6	3.6	7	3.6	3.2	1.7	3.6	912	3.6	59132000	6874800	7084800	8264800	7496400	16168000	5806200	5386600	2050800	9350400	9491300	10347000	9721400	11173000	11239000	10349000		|	9420850	10034200	11206000	10349000	|	0.0105756	0.0440858	0.00416465		0.0909965	0.250342	0.135562	-0.11478	-0.11478
B2HQ76	B2HQ76	tr|B2HQ76|B2HQ76_MYCMM Fatty-acid-CoA ligase, FadD11 OS=Mycobacterium marinum (strain ATCC BAA-535 / M) OX=216594 GN=fadD11 PE=4 SV=1		fadD11	71.147	9.9	15	13.2	13.7	12	14	11.8	1476	13.7	267330000	38223000	48337000	20673000	46700000	34121000	36969000	18864000	23441000	45565000	44113000	33969000	35915000	46052000	47156000	44201000	44877000	|	44839000	34942000	46604000	44539000	|	0.0228979	0.0393804	0.0167506	0.0107323	-0.359792	0.0556997	-0.00968494	-0.0653846	-0.0653846
B2HP78	B2HP78	tr|B2HP78|B2HP78_MYCMM Long-chain-fatty-acid--CoA ligase FadD12 OS=Mycobacterium marinum (strain ATCC BAA-535 / M) OX=216594 GN=fadD12 PE=4 SV=1		fadD12	30.242	6.8	9.2	5.5	2.4	4.8	1.8	6.8	1365	6.2	65168000	9907900	12118000	15394000	16511000	2814900	1601000	4161200	2660600	13395000	14042000	12979000	12121000					|	13718500	12550000			|	0.033349	0.0483424			-0.128435	-100.2	-100.2	0	0
B2HT98	B2HT98	tr|B2HT98|B2HT98_MYCMM Medium chain fatty-acid-CoA ligase FadD14 OS=Mycobacterium marinum (strain ATCC BAA-535 / M) OX=216594 GN=fadD14 PE=4 SV=1		fadD14	23.136	6.6	6.3	10.7	8.7	3.3	7.4	6.6	1855	8.3	164350000	16383000	31003000	27410000	20964000	27967000	24098000	5332200	11188000	23512000	27080000	28040000	30185000	24775000	23692000	21427000	23900000	|	25296000	29112500	24233500	22663500	|	0.0997374	0.0520994	0.0316007	0.0771582	0.202729	-0.0619065	-0.158539	-0.0966321	-0.0966321
B2HGV4	B2HGV4	sp|B2HGV4|FAC15_MYCMM Long-chain-fatty-acid--CoA ligase FadD15 OS=Mycobacterium marinum (strain ATCC BAA-535 / M) OX=216594 GN=fadD15 PE=3 SV=1		fadD15	53.651	20.3	25.2	22.8	19.3	17	12.2	16.2	445	23.8	870140000	134090000	174100000	129010000	143140000	113400000	82050000	56925000	37425000	138610000	130170000	128870000	138410000	119110000	127800000	133240000	129780000	|	134390000	133640000	123455000	131510000	|	0.0444079	0.0504774	0.0497733	0.0186038	-0.0080739	-0.122441	-0.0312533	0.0911872	0.0911872
B2HLE7	B2HLE7	tr|B2HLE7|B2HLE7_MYCMM Long-chain-fatty-acid-CoA ligase FadD15_1 OS=Mycobacterium marinum (strain ATCC BAA-535 / M) OX=216594 GN=fadD15_1 PE=4 SV=1		fadD15_1	177.52	24.8	28.7	24.7	25.2	20.5	17.3	23.2	989	24.8	1864900000	245610000	295030000	271210000	363240000	227160000	214610000	129000000	119050000	268890000	266840000	287950000	299120000	270990000	280820000	309470000	317940000	|	267865000	293535000	275905000	313705000	|	0.00541157	0.0269078	0.0251929	0.0190918	0.132026	0.0426655	0.227902	0.185237	0.185237
B2HI05	B2HI05	sp|B2HI05|FAC19_MYCMM Long-chain-fatty-acid--CoA/3-oxocholest-4-en-26-oate--CoA ligase OS=Mycobacterium marinum (strain ATCC BAA-535 / M) OX=216594 GN=fadD19 PE=3 SV=1		fadD19	1.5383	4.9	3.1	0	0	0	0	1.8	588	0	8790600	1255400	0	4699100	2836200	0	0	0	0			4481500						|		4481500			|					100.2	0	0	0	0
B2HNV0	B2HNV0	tr|B2HNV0|B2HNV0_MYCMM Fatty-acid-CoA ligase FadD2 OS=Mycobacterium marinum (strain ATCC BAA-535 / M) OX=216594 GN=fadD2 PE=4 SV=1		fadD2	124.33	18.1	20.5	19.7	18.5	12.4	7.4	23.3	1313	23.9	1109100000	250880000	210230000	157300000	176640000	114640000	92123000	54348000	52946000	195060000	180280000	131140000	141020000	161840000	157940000	161910000	172390000	|	187670000	136080000	159890000	167150000	|	0.0556884	0.051339	0.0172476	0.0443343	-0.463743	-0.231118	-0.167055	0.0640636	0.0640636
B2HIL6	B2HIL6	sp|B2HIL6|FAA22_MYCMM p-hydroxybenzoic acid--AMP ligase FadD22 OS=Mycobacterium marinum (strain ATCC BAA-535 / M) OX=216594 GN=fadD22 PE=1 SV=1		fadD22	46.069	6.8	7.5	5.6	7.1	7.3	3.3	7.1	680	5.3	151140000	26193000	20279000	19938000	32220000	10003000	21961000	16723000	3818900	27138000	25668000	18781000	21174000	22825000	21971000	23930000	23886000	|	26403000	19977500	22398000	23908000	|	0.0393685	0.0847006	0.0269609	0.00130135	-0.402326	-0.237332	-0.143208	0.0941235	0.0941235
B2HQ47	B2HQ47	tr|B2HQ47|B2HQ47_MYCMM Fatty acyl-AMP ligase FadD25 OS=Mycobacterium marinum (strain ATCC BAA-535 / M) OX=216594 GN=fadD25 PE=4 SV=1		fadD25	137.61	24.4	24.4	21.2	22.7	18.6	15.9	23.4	1465	22.9	1131900000	179850000	167330000	186940000	186970000	140500000	142010000	65333000	62966000	169300000	171920000	157470000	159350000	200600000	203340000	160080000	156410000	|	170610000	158410000	201970000	158245000	|	0.0108588	0.0083919	0.00959287	0.0163991	-0.107039	0.243439	-0.108542	-0.351981	-0.351981
B2HIN2	B2HIN2	sp|B2HIN2|FAA26_MYCMM Long-chain-fatty-acid--AMP ligase FadD26 OS=Mycobacterium marinum (strain ATCC BAA-535 / M) OX=216594 GN=fadD26 PE=3 SV=1		fadD26	5.3172	2.1	2.1	4.6	4.6	0	2.6	2.1	693	2.1	48567000	8215400	9138600	8871000	6912500	7275600	7328200	0	825390					9989600	10761000			|			10375300		|			0.0525731		0	100.2	0	#NUM!	#NUM!
B2HIM0	B2HIM0	sp|B2HIM0|FAA28_MYCMM Long-chain-fatty-acid--AMP ligase FadD28 OS=Mycobacterium marinum (strain ATCC BAA-535 / M) OX=216594 GN=fadD28 PE=3 SV=1		fadD28	177.01	18.1	16.6	12.4	13.8	11	8.3	18.6	683	14.7	1030200000	225850000	152890000	166560000	148430000	100820000	102400000	68671000	64593000	156980000	134490000	137310000	147210000	171240000	171410000	174310000	158440000	|	145735000	142260000	171325000	166375000	|	0.109122	0.0492082	0.000701638	0.0674487	-0.0348173	0.233388	0.191091	-0.042297	-0.042297
B2HIL4	B2HIL4	sp|B2HIL4|FAA29_MYCMM 4-hydroxyphenylalkanoate adenylyltransferase OS=Mycobacterium marinum (strain ATCC BAA-535 / M) OX=216594 GN=fadD29 PE=1 SV=1		fadD29	60.234	6.3	11.1	7.4	6.3	7.7	7.6	10	679	11.3	316310000	50364000	55664000	43457000	66065000	33230000	24912000	20926000	21695000	50633000	45845000	30278000	36871000	47583000	51153000	52152000	63547000	|	48239000	33574500	49368000	57849500	|	0.0701844	0.138854	0.0511338	0.139284	-0.522834	0.0333762	0.262104	0.228728	0.228728
B2HDZ5	B2HDZ5	tr|B2HDZ5|B2HDZ5_MYCMM Acyl-CoA ligase FadD31 OS=Mycobacterium marinum (strain ATCC BAA-535 / M) OX=216594 GN=fadD31 PE=4 SV=1		fadD31	39.621	12.7	12.7	5.4	10.4	8.7	8.8	12.7	164	12.7	285320000	51378000	54191000	49842000	48503000	12945000	32496000	19559000	16406000	40318000	44580000	40945000	43178000	38255000	42143000	46029000	44926000	|	42449000	42061500	40199000	45477500	|	0.0709955	0.0375395	0.0683905	0.01715	-0.0132303	-0.078571	0.0994224	0.177993	0.177993
B2HMK0	B2HMK0	sp|B2HMK0|FAA32_MYCMM Long-chain-fatty-acid--AMP ligase FadD32 OS=Mycobacterium marinum (strain ATCC BAA-535 / M) OX=216594 GN=fadD32 PE=1 SV=1		fadD32	294.09	29.4	33.1	26.4	27	19.4	19.9	29.9	1152	29.7	4554900000	844400000	743210000	786400000	826650000	515870000	473130000	180880000	184370000	711910000	696720000	674790000	649860000	761950000	721200000	512220000	575720000	|	704315000	662325000	741575000	543970000	|	0.0152502	0.0266156	0.038856	0.0825437	-0.0886815	0.0743718	-0.372694	-0.447066	-0.447066
B2HS73	B2HS73	tr|B2HS73|B2HS73_MYCMM Fatty-acid-CoA synthetase, FadD36 OS=Mycobacterium marinum (strain ATCC BAA-535 / M) OX=216594 GN=fadD36 PE=4 SV=1		fadD36	8.594	5.1	5.1	6.6	3.6	0	0	5.1	1706	5.1	45919000	7768600	6914700	8663600	9087800	7291500	6193000	0	0	8611200	7069800	9815400	10294000	6475500	8552700			|	7840500	10054700	7514100		|	0.139013	0.033658	0.195473		0.358852	-0.0613453	-100.2	#NUM!	#NUM!
B2HMT7	B2HMT7	tr|B2HMT7|B2HMT7_MYCMM Fatty-acid-CoA ligase FadD5 OS=Mycobacterium marinum (strain ATCC BAA-535 / M) OX=216594 GN=fadD5 PE=4 SV=1		fadD5	25.403	3.3	3.3	1.8	1.8	6.6	3.3	6.6	1185	4.7	92707000	20633000	14635000	13160000	14097000	5138500	4693900	12684000	7664800	13214000	12766000	20853000	21852000			16641000	19177000	|	12990000	21352500		17909000	|	0.0243867	0.0330828		0.10013	0.717004	-100.2	0.463283	#DIV/0!	#DIV/0!
B2HS62	B2HS62	tr|B2HS62|B2HS62_MYCMM Fatty-acid-CoA ligase FadD6 OS=Mycobacterium marinum (strain ATCC BAA-535 / M) OX=216594 GN=fadD6 PE=4 SV=1		fadD6	45.256	11.3	9.8	9.8	9.8	11.5	9.4	9.3	1701	11.3	265650000	36073000	42993000	47983000	43669000	31143000	27785000	20440000	15565000	47492000	42147000	45509000	44354000	47547000	42322000	28975000	28464000	|	44819500	44931500	44934500	28719500	|	0.0843268	0.0181767	0.0822226	0.0125814	0.00360067	0.00369699	-0.642096	-0.645793	-0.645793
B2HLN7	B2HLN7	tr|B2HLN7|B2HLN7_MYCMM Fatty-acid-CoA ligase FadD7 OS=Mycobacterium marinum (strain ATCC BAA-535 / M) OX=216594 GN=fadD7 PE=4 SV=1		fadD7	20.663	5	2	2	4	2	2	5	1011	7	81629000	9294800	24303000	10571000	9809700	5131600	16316000	3658300	2544700	16635000	17375000	15661000			16950000			|	17005000	15661000	16950000		|	0.0307709				-0.118783	-0.00467373	-100.2	#NUM!	#NUM!
B2HQE9	B2HQE9	tr|B2HQE9|B2HQE9_MYCMM Acyl-CoA dehydrogenase FadE OS=Mycobacterium marinum (strain ATCC BAA-535 / M) OX=216594 GN=fadE PE=3 SV=1		fadE	1.8118	0	0	0	0	0	0	2.3	1505	2.3	4015300	2093700	1921600	0	0	0	0	0	0		1904800							|	1904800				|					-100.2	-100.2	-100.2	0	0
B2HLP9	B2HLP9	tr|B2HLP9|B2HLP9_MYCMM Acyl-CoA dehydrogenase FadE1 OS=Mycobacterium marinum (strain ATCC BAA-535 / M) OX=216594 GN=fadE1 PE=3 SV=1		fadE1	6.0658	5.3	2.3	0	2.3	0	0	5.3	1019	5.3	27596000	7388700	7932700	8705800	2521200	0	1047100	0	0	7582200	7769600	8203100						|	7675900	8203100			|	0.0172634				0.0958333	-100.2	-100.2	0	0
B2HFA1	B2HFA1	tr|B2HFA1|B2HFA1_MYCMM Acyl-CoA dehydrogenase FadE10 OS=Mycobacterium marinum (strain ATCC BAA-535 / M) OX=216594 GN=fadE10 PE=3 SV=1		fadE10	3.2221	4.5	0	0	0	1.4	1.4	0	307	2	20680000	0	1318700	19362000	0	0	0	0	0			18465000						|		18465000			|					100.2	0	0	0	0
B2HEB6	B2HEB6	tr|B2HEB6|B2HEB6_MYCMM Acyl-CoA dehydrogenase FadE12 OS=Mycobacterium marinum (strain ATCC BAA-535 / M) OX=216594 GN=fadE12 PE=3 SV=1		fadE12	6.871	6.2	6.2	0	0	0	3.1	6.2	196	6.2	30394000	4293600	8139700	10574000	5628600	0	0	0	1757600		8084900	10069000						|	8084900	10069000			|					0.316619	-100.2	-100.2	0	0
B2HG33	B2HG33	tr|B2HG33|B2HG33_MYCMM Acyl-CoA dehydrogenase FadE12_1 OS=Mycobacterium marinum (strain ATCC BAA-535 / M) OX=216594 GN=fadE12_1 PE=3 SV=1		fadE12_1	19.078	7.7	7.7	0	0	4.4	4.4	7.7	375	4.6	68550000	15455000	8034800	21779000	18063000	0	0	1714600	3502800	15682000		20749000	17229000					|	15682000	18989000			|		0.131077			0.276054	-100.2	-100.2	0	0
B2HGF6	B2HGF6	tr|B2HGF6|B2HGF6_MYCMM Acyl-CoA dehydrogenase FadE12_3 OS=Mycobacterium marinum (strain ATCC BAA-535 / M) OX=216594 GN=fadE12_3 PE=3 SV=1		fadE12_3	2.2589	0	0	0	0	0	0	0	402	2.7	1114700	0	1114700	0	0	0	0	0	0		1105000							|	1105000				|					-100.2	-100.2	-100.2	0	0
B2HPB8	B2HPB8	tr|B2HPB8|B2HPB8_MYCMM Acyl-CoA dehydrogenase FadE15 OS=Mycobacterium marinum (strain ATCC BAA-535 / M) OX=216594 GN=fadE15 PE=3 SV=1		fadE15	115.73	13.1	13.1	13	13.8	17.7	17.9	13.1	1384	15.1	2211300000	264000000	251790000	375700000	389060000	309920000	279920000	168150000	172760000	291630000	272590000	381140000	392130000	410710000	400040000	317690000	315550000	|	282110000	386635000	405375000	316620000	|	0.0477236	0.0200993	0.018612	0.00477926	0.454714	0.522999	0.166495	-0.356505	-0.356505
B2HMD3	B2HMD3	tr|B2HMD3|B2HMD3_MYCMM Acyl-CoA dehydrogenase FadE17_1 OS=Mycobacterium marinum (strain ATCC BAA-535 / M) OX=216594 GN=fadE17_1 PE=3 SV=1		fadE17_1	7.1554	14.4	3.9	6.4	6.7	2.6	0	0	1117	3.9	64666000	0	4555200	32442000	13197000	9440600	3806200	1225200	0			23367000		13622000	12783000			|		23367000	13202500		|			0.0449356		100.2	100.2	0	#NUM!	#NUM!
B2HKY3	B2HKY3	tr|B2HKY3|B2HKY3_MYCMM Acyl-CoA dehydrogenase FadE18_1 OS=Mycobacterium marinum (strain ATCC BAA-535 / M) OX=216594 GN=fadE18_1 PE=4 SV=1		fadE18_1	2.8289	0	3	0	3	2.7	2.7	0	943	3	26879000	0	7548400	0	7035500	0	4887200	3538700	3869700								8244500	|				8244500	|					0	0	100.2	#DIV/0!	#DIV/0!
B2HMD4	B2HMD4	tr|B2HMD4|B2HMD4_MYCMM Acyl-CoA dehydrogenase FadE18_2 OS=Mycobacterium marinum (strain ATCC BAA-535 / M) OX=216594 GN=fadE18_2 PE=4 SV=1		fadE18_2	34.75	15.9	17.7	12.1	13.2	10.8	8.1	8.9	1118	15.9	345190000	34535000	61191000	74697000	81749000	34951000	24944000	18815000	14303000	52196000	45783000	57259000	52897000	51938000	41280000	50423000	49020000	|	48989500	55078000	46609000	49721500	|	0.0925642	0.0560006	0.161693	0.0199526	0.169004	-0.071864	0.0213973	0.0932613	0.0932613
B2HNK5	B2HNK5	tr|B2HNK5|B2HNK5_MYCMM Acyl-CoA dehydrogenase FadE19 OS=Mycobacterium marinum (strain ATCC BAA-535 / M) OX=216594 GN=fadE19 PE=3 SV=1		fadE19	50.679	15.5	21.9	15.2	15.7	15.2	18	19.1	1286	21.9	644660000	89122000	110070000	99533000	150440000	62517000	65254000	29270000	38449000	83570000	84338000	109300000	113320000	93502000	91905000	88901000	99008000	|	83954000	111310000	92703500	93954500	|	0.00646852	0.0255374	0.0121813	0.0760658	0.406912	0.143025	0.162363	0.0193385	0.0193385
B2HLU2	B2HLU2	tr|B2HLU2|B2HLU2_MYCMM Acyl-CoA dehydrogenase FadE2 OS=Mycobacterium marinum (strain ATCC BAA-535 / M) OX=216594 GN=fadE2 PE=3 SV=1		fadE2	78.423	16.3	19.7	21.9	16.8	12	18.3	15.4	1039	26.9	893550000	129720000	169020000	150830000	166700000	86703000	64205000	49995000	76380000	135920000	137100000	148000000	146930000	93593000	86469000	137420000	144970000	|	136510000	147465000	90031000	141195000	|	0.00611227	0.00513074	0.0559522	0.0378105	0.111366	-0.600513	0.0486824	0.649195	0.649195
B2HJF7	B2HJF7	tr|B2HJF7|B2HJF7_MYCMM Acyl-CoA dehydrogenase FadE2_1 OS=Mycobacterium marinum (strain ATCC BAA-535 / M) OX=216594 GN=fadE2_1 PE=3 SV=1		fadE2_1	27.343	15.2	17.7	5.9	3.9	7.6	11.8	15.2	782	15.2	229090000	37972000	36907000	54176000	56183000	10169000	6486100	11696000	15500000	30228000	31511000	38727000	41799000	23156000	25453000	34517000	36537000	|	30869500	40263000	24304500	35527000	|	0.0293888	0.0539511	0.0668281	0.0402048	0.383273	-0.344959	0.202734	0.547692	0.547692
B2HL18	B2HL18	tr|B2HL18|B2HL18_MYCMM Acyl-CoA dehydrogenase FadE20 OS=Mycobacterium marinum (strain ATCC BAA-535 / M) OX=216594 GN=fadE20 PE=3 SV=1		fadE20	18.479	7.5	11.1	2.8	8.3	2.6	2.6	7.5	959	10.1	108610000	17380000	23147000	18437000	22319000	3665500	11883000	5904800	5870100	20189000	21314000	18967000	21197000		14646000			|	20751500	20082000	14646000		|	0.0383343	0.0785205			-0.0473127	-0.502709	-100.2	#NUM!	#NUM!
B2HHE3	B2HHE3	tr|B2HHE3|B2HHE3_MYCMM Acyl-CoA dehydrogenase FadE22 OS=Mycobacterium marinum (strain ATCC BAA-535 / M) OX=216594 GN=fadE22 PE=4 SV=1		fadE22	4.4162	1.5	1.7	0	1.5	3.1	1.5	3.1	513	0	17576000	4747000	0	2421900	5010100	0	1357600	2626700	1412500	4735700						5577200		|	4735700			5577200	|					-100.2	-100.2	0.235963	#DIV/0!	#DIV/0!
B2HGH4	B2HGH4	tr|B2HGH4|B2HGH4_MYCMM Acyl-CoA dehydrogenase FadE23 OS=Mycobacterium marinum (strain ATCC BAA-535 / M) OX=216594 GN=fadE23 PE=3 SV=1		fadE23	31.396	16.2	18.2	18.2	15.2	11.7	11.7	21.4	409	19.5	350670000	53147000	58134000	50804000	49930000	40642000	43104000	27027000	27883000	51036000	48546000	45262000	47096000	52142000	62839000	67038000	69121000	|	49791000	46179000	57490500	68079500	|	0.0353617	0.0280828	0.131568	0.0216351	-0.108648	0.207439	0.451335	0.243897	0.243897
B2HGH5	B2HGH5	tr|B2HGH5|B2HGH5_MYCMM Acyl-CoA dehydrogenase FadE24 OS=Mycobacterium marinum (strain ATCC BAA-535 / M) OX=216594 GN=fadE24 PE=3 SV=1		fadE24	23.255	9.9	5.8	6.2	4.3	6.2	3.9	5.8	410	7.3	156270000	15968000	28229000	32504000	11574000	31741000	19978000	11956000	4320600	32548000	28350000	19858000	21119000	29630000	27732000	25726000		|	30449000	20488500	28681000	25726000	|	0.0974887	0.0435201	0.0467936		-0.57158	-0.0862995	-0.243168	-0.156868	-0.156868
B2HEL3	B2HEL3	tr|B2HEL3|B2HEL3_MYCMM Acyl-CoA dehydrogenase FadE25 OS=Mycobacterium marinum (strain ATCC BAA-535 / M) OX=216594 GN=fadE25 PE=3 SV=1		fadE25	275.14	35.5	32.4	31.9	25.4	18.8	23.1	26.5	234	29.3	2261000000	319400000	245230000	397430000	393470000	283820000	253470000	180800000	187410000	285430000	282300000	318630000	349620000	277650000	285130000	412610000	414740000	|	283865000	334125000	281390000	413675000	|	0.00779682	0.065584	0.0187965	0.00364087	0.235183	-0.0126339	0.543293	0.555927	0.555927
B2HJF0	B2HJF0	tr|B2HJF0|B2HJF0_MYCMM Acyl-CoA dehydrogenase FadE25_2 OS=Mycobacterium marinum (strain ATCC BAA-535 / M) OX=216594 GN=fadE25_2 PE=3 SV=1		fadE25_2	168.68	20.6	24.6	18.6	17.4	10.4	7.7	23.8	777	24.6	739360000	110940000	132780000	129780000	139180000	75720000	73572000	40053000	37335000	108830000	112440000	105690000	112320000	104130000	99506000	113610000	120680000	|	110635000	109005000	101818000	117145000	|	0.0230728	0.0430083	0.0321128	0.0426757	-0.0214136	-0.119815	0.0824875	0.202303	0.202303
B2HHZ6	B2HHZ6	tr|B2HHZ6|B2HHZ6_MYCMM Acyl-CoA dehydrogenase FadE26 OS=Mycobacterium marinum (strain ATCC BAA-535 / M) OX=216594 GN=fadE26 PE=3 SV=1		fadE26	1.9971	3.1	3.1	0	3.1	0	0	0	586	0	11901000	0	0	4689800	4351400	0	2859500	0	0						4058000			|			4058000		|					0	100.2	0	#NUM!	#NUM!
B2HI35	B2HI35	tr|B2HI35|B2HI35_MYCMM Acyl-CoA dehydrogenase FadE28 OS=Mycobacterium marinum (strain ATCC BAA-535 / M) OX=216594 GN=fadE28 PE=4 SV=1		fadE28	2.2299	2.6	0	0	0	0	0	2.6	600	0	2122300	2122300	0	0	0	0	0	0	0	2122300								|	2122300				|					-100.2	-100.2	-100.2	0	0
B2HI34	B2HI34	tr|B2HI34|B2HI34_MYCMM Acyl-CoA dehydrogenase FadE29 OS=Mycobacterium marinum (strain ATCC BAA-535 / M) OX=216594 GN=fadE29 PE=3 SV=1		fadE29	3.9902	0	3.9	2.1	4.4	4.4	2.1	2.1	599	6.2	22580000	1955500	5888900	0	3955000	1725100	5456800	2413100	1185800		4557200		4680500			5530300		|	4557200	4680500		5530300	|					0.038515	-100.2	0.27921	#DIV/0!	#DIV/0!
B2HIZ0	B2HIZ0	tr|B2HIZ0|B2HIZ0_MYCMM Acyl-CoA dehydrogenase FadE30 OS=Mycobacterium marinum (strain ATCC BAA-535 / M) OX=216594 GN=fadE30 PE=3 SV=1		fadE30	1.9122	0	2.6	2.4	0	0	0	0	717	0	1805300	0	0	0	1142900	662370	0	0	0				1103100					|		1103100			|					100.2	0	0	0	0
B2HIZ3	B2HIZ3	tr|B2HIZ3|B2HIZ3_MYCMM Acyl-CoA dehydrogenase FadE32 OS=Mycobacterium marinum (strain ATCC BAA-535 / M) OX=216594 GN=fadE32 PE=4 SV=1		fadE32	2.8214	3.9	3.9	0	0	0	0	0	718	0	4953100	0	0	2733200	2219900	0	0	0	0				2142600					|		2142600			|					100.2	0	0	0	0
B2HKY2	B2HKY2	tr|B2HKY2|B2HKY2_MYCMM Acyl-CoA dehydrogenase FadE34_1 OS=Mycobacterium marinum (strain ATCC BAA-535 / M) OX=216594 GN=fadE34_1 PE=3 SV=1		fadE34_1	41.657	13.9	13.1	4.8	8.8	8.8	8.8	16.1	942	17.4	134180000	27842000	30081000	31032000	18011000	3894800	8074900	7374300	7873700	19326000	21994000	21564000	24826000	13092000	13875000	19081000	20281000	|	20660000	23195000	13483500	19681000	|	0.0913147	0.0994431	0.0410624	0.0431141	0.166974	-0.615645	-0.0700367	0.545608	0.545608
B2HMJ6	B2HMJ6	tr|B2HMJ6|B2HMJ6_MYCMM Acyl-CoA dehydrogenase FadE35 OS=Mycobacterium marinum (strain ATCC BAA-535 / M) OX=216594 GN=fadE35 PE=3 SV=1		fadE35	3.747	3.8	1.5	1.5	0	0	0	1.5	1149	1.5	9680700	1215300	1100500	5059100	1601400	704480	0	0	0			4824900						|		4824900			|					100.2	0	0	0	0
B2HLH6	B2HLH6	tr|B2HLH6|B2HLH6_MYCMM Acyl-CoA dehydrogenase FadE36 OS=Mycobacterium marinum (strain ATCC BAA-535 / M) OX=216594 GN=fadE36 PE=4 SV=1		fadE36	22.976	12	6.9	6.9	6.9	5.4	2.9	6.9	996	9.4	77728000	11173000	14284000	14741000	10058000	9085600	9441300	5422400	3521700	12146000	11562000	10322000	10600000	13929000	14414000	13939000		|	11854000	10461000	14171500	13939000	|	0.0348364	0.0187913	0.0241998		-0.180353	0.257619	0.233753	-0.0238654	-0.0238654
B2HN13	B2HN13	tr|B2HN13|B2HN13_MYCMM Acyl-CoA dehydrogenase FadE4 OS=Mycobacterium marinum (strain ATCC BAA-535 / M) OX=216594 GN=fadE4 PE=4 SV=1		fadE4	168.53	22.5	25.4	24.1	24.1	13.6	10.7	25.4	1208	26.6	3030000000	546240000	552280000	542880000	609960000	283600000	282350000	107710000	104940000	438630000	417650000	522840000	558580000	302490000	297290000	388590000	389340000	|	428140000	540710000	299890000	388965000	|	0.0346501	0.0467385	0.012261	0.00136344	0.336772	-0.513649	-0.138442	0.375207	0.375207
B2HN30	B2HN30	tr|B2HN30|B2HN30_MYCMM Acyl-CoA dehydrogenase FadE5 OS=Mycobacterium marinum (strain ATCC BAA-535 / M) OX=216594 GN=fadE5 PE=3 SV=1		fadE5	100.62	14.9	18.7	21.6	19.8	16.5	12.1	17	1215	18.8	1197800000	150230000	154110000	162980000	195910000	189990000	200780000	81226000	62605000	148910000	144130000	182810000	185500000	240160000	223450000	170490000	201170000	|	146520000	184155000	231805000	185830000	|	0.0230683	0.0103289	0.0509728	0.116741	0.329823	0.661814	0.342886	-0.318928	-0.318928
B2HNV2	B2HNV2	tr|B2HNV2|B2HNV2_MYCMM Acyl-CoA dehydrogenase FadE6 OS=Mycobacterium marinum (strain ATCC BAA-535 / M) OX=216594 GN=fadE6 PE=4 SV=1		fadE6	114.45	19	20.5	18.8	19.2	15	15.4	23.2	1314	23.6	1624700000	241500000	284770000	218220000	266150000	210020000	185390000	93010000	125600000	273740000	270270000	251250000	253550000	242070000	238900000	240510000	241010000	|	272005000	252400000	240485000	240760000	|	0.00902064	0.00644352	0.00932087	0.00146849	-0.107921	-0.177686	-0.176037	0.00164881	0.00164881
B2HPY0	B2HPY0	tr|B2HPY0|B2HPY0_MYCMM Acyl-CoA dehydrogenase FadE7 OS=Mycobacterium marinum (strain ATCC BAA-535 / M) OX=216594 GN=fadE7 PE=3 SV=1		fadE7	26.783	12.7	19.2	16.7	12.7	12.7	9.9	19.7	1434	12.7	469090000	86358000	58419000	77028000	108340000	53876000	43943000	26867000	14258000	63507000	66281000	78744000	78801000	64720000	66810000	72626000	57120000	|	64894000	78772500	65765000	64873000	|	0.0302264	0.000511664	0.0224717	0.169013	0.279607	0.0192349	-0.000466938	-0.0197018	-0.0197018
B2HCW2	B2HCW2	tr|B2HCW2|B2HCW2_MYCMM Acyl-CoA dehydrogenase, FadE9 OS=Mycobacterium marinum (strain ATCC BAA-535 / M) OX=216594 GN=fadE9 PE=3 SV=1		fadE9	28.003	16.4	19	16.4	16.4	5.6	7.9	16.4	24	19	432390000	69424000	82305000	76690000	92630000	40371000	38465000	12845000	19662000	64741000	62825000	65113000	66956000	53131000	50119000	55684000	76114000	|	63783000	66034500	51625000	65899000	|	0.021241	0.0197351	0.0412553	0.219217	0.050048	-0.305102	0.0470846	0.352187	0.352187
B2HSA7	B2HSA7	tr|B2HSA7|B2HSA7_MYCMM NADPH dependent 2,4-dienoyl-CoA reductase FadH OS=Mycobacterium marinum (strain ATCC BAA-535 / M) OX=216594 GN=fadH PE=4 SV=1		fadH	4.0115	1.2	3.3	4.9	1.2	3.3	1.2	1.2	1712	3.7	28714000	2472500	7588400	2294600	5220500	7341700	0	2704500	1092000		7256500		6226000	8040500		7213500		|	7256500	6226000	8040500	7213500	|					-0.220968	0.148011	-0.00857444	-0.156586	-0.156586
B2HFC3	B2HFC3	tr|B2HFC3|B2HFC3_MYCMM Fatty-acid-CoA racemase Far OS=Mycobacterium marinum (strain ATCC BAA-535 / M) OX=216594 GN=far PE=3 SV=1		far	27.102	4.7	4.7	4.7	4.7	4.7	4.7	4.7	317	4.7	52084000	6254900	6366400	9143300	8935600	5175200	4716100	5616300	5876200		6310800							|	6310800				|					-100.2	-100.2	-100.2	0	0
B2HPL8	B2HPL8	tr|B2HPL8|B2HPL8_MYCMM Fatty acid synthase Fas OS=Mycobacterium marinum (strain ATCC BAA-535 / M) OX=216594 GN=fas PE=4 SV=1		fas	323.31	17.3	16.8	15.8	15.6	9.9	8.4	16.4	1404	16.6	6561600000	936280000	1038400000	1157400000	1198800000	873550000	856760000	261360000	239070000	805540000	830540000	989970000	993600000	1139300000	1164800000	908250000	913710000	|	818040000	991785000	1152050000	910980000	|	0.0216098	0.00258806	0.0156514	0.00423808	0.277856	0.49396	0.155248	-0.338712	-0.338712
B2HEZ7	B2HEZ7	tr|B2HEZ7|B2HEZ7_MYCMM Acyl-ACP thioesterase, FatA OS=Mycobacterium marinum (strain ATCC BAA-535 / M) OX=216594 GN=fatA PE=4 SV=1		fatA	15.801	10.8	10.8	7.6	3.2	6.4	6.4	7.6	275	10.8	61537000	6315700	14585000	14983000	9651400	6063900	3000600	2477200	4460100		12062000	11300000	10812000	9976000			12042000	|	12062000	11056000	9976000	12042000	|		0.0312109			-0.12564	-0.273936	-0.00239412	0.271542	0.271542
B2HPV3	B2HPV3	tr|B2HPV3|B2HPV3_MYCMM Fructose-bisphosphate aldolase OS=Mycobacterium marinum (strain ATCC BAA-535 / M) OX=216594 GN=fba PE=3 SV=1		fba	160.42	26.7	33.1	28.8	33.1	21.8	17.7	33.1	1423	33.1	3574000000	646420000	633600000	641320000	703370000	307400000	357200000	143130000	141590000	530190000	576050000	635590000	580050000	421700000	404730000	407710000	440360000	|	553120000	607820000	413215000	424035000	|	0.0586273	0.0646124	0.0290396	0.0544461	0.136052	-0.4207	-0.383409	0.0372907	0.0372907
B2HEN2	B2HEN2	sp|B2HEN2|FBIA_MYCMM Phosphoenolpyruvate transferase OS=Mycobacterium marinum (strain ATCC BAA-535 / M) OX=216594 GN=fbiA PE=3 SV=1		fbiA	51.514	14.3	14.3	8.5	8.5	8.5	8.5	17.3	241	11.6	173260000	27938000	25303000	34107000	32564000	15699000	19187000	8219000	10242000	24224000	24085000	30029000	30930000	25315000	30168000	18649000	22376000	|	24154500	30479500	27741500	20512500	|	0.00406913	0.0209027	0.123699	0.128477	0.335547	0.199754	-0.235789	-0.435542	-0.435542
B2HMK3;A3E850	B2HMK3;A3E850	tr|B2HMK3|B2HMK3_MYCMM Secreted antigen 85-A FbpA OS=Mycobacterium marinum (strain ATCC BAA-535 / M) OX=216594 GN=fbpA PE=4 SV=1;tr|A3E850|A3E850_MYCMM FbpA (Fragment) OS=Mycobacterium marinum (strain ATCC BAA-535 / M) OX=216594 GN=fbpA PE=4 SV=1		fbpA	69.839	17.8	17.8	17.8	12.8	12.8	12.8	17.8	1154	12.8	2464500000	383900000	350730000	404650000	405500000	320420000	320460000	142210000	136600000	337350000	327470000	321250000	315630000	384160000	400070000	360040000	413680000	|	332410000	318440000	392115000	386860000	|	0.0210169	0.0124794	0.0286907	0.0980438	-0.0619422	0.238313	0.218848	-0.0194653	-0.0194653
B2HLP6	B2HLP6	tr|B2HLP6|B2HLP6_MYCMM Secreted antigen 85-C FbpC OS=Mycobacterium marinum (strain ATCC BAA-535 / M) OX=216594 GN=fbpC PE=4 SV=1		fbpC	39.869	9.8	9.5	7.2	9.5	7.2	7.5	7.5	1016	9.8	404500000	48800000	66885000	97076000	90005000	22554000	37898000	17390000	23889000	59039000	55048000	70310000	72788000	41925000	44937000	57428000	66690000	|	57043500	71549000	43431000	62059000	|	0.0494721	0.0244897	0.0490388	0.105532	0.326869	-0.393337	0.121578	0.514915	0.514915
B2HMK2	B2HMK2	tr|B2HMK2|B2HMK2_MYCMM Secreted Mpt51/Mpb51 antigen protein FbpD OS=Mycobacterium marinum (strain ATCC BAA-535 / M) OX=216594 GN=fbpD PE=4 SV=1		fbpD	34.547	8	8	2.3	2.3	2.3	2.3	8	1153	8	186500000	33933000	36284000	41952000	33129000	10153000	11503000	9569200	9978900	34593000	36747000	35155000	31909000					|	35670000	33532000			|	0.0427	0.0684501			-0.0891727	-100.2	-100.2	0	0
B2HIY4	B2HIY4	tr|B2HIY4|B2HIY4_MYCMM Electron transfer protein FdxB OS=Mycobacterium marinum (strain ATCC BAA-535 / M) OX=216594 GN=fdxB PE=4 SV=1		fdxB	6.6632	3.9	2.4	2.4	2.4	1.5	2.7	2.4	714	3.6	25671000	3449600	6962300	4975600	3214400	1764700	1847400	1106400	2350400			4745300						|		4745300			|					100.2	0	0	0	0
B2HSA5	B2HSA5	tr|B2HSA5|B2HSA5_MYCMM Ferredoxin OS=Mycobacterium marinum (strain ATCC BAA-535 / M) OX=216594 GN=fdxC PE=4 SV=1		fdxC	4.1691	13	13	13	13	13	13	13	1711	13	428290000	68524000	70442000	70371000	77176000	39235000	38608000	31747000	32184000		69826000							|	69826000				|					-100.2	-100.2	-100.2	0	0
B2HJK5	B2HJK5	tr|B2HJK5|B2HJK5_MYCMM Signal recognition particle protein OS=Mycobacterium marinum (strain ATCC BAA-535 / M) OX=216594 GN=ffh PE=3 SV=1		ffh	142.71	26.5	26.5	26.5	23.8	18.9	17.2	22.1	802	26.8	639320000	89307000	111260000	108460000	109150000	76458000	78490000	34006000	32184000	92577000	105180000	106740000	108990000	92444000	94767000	89320000	75363000	|	98878500	107865000	93605500	82341500	|	0.0901274	0.0147498	0.0175482	0.119856	0.125498	-0.0790636	-0.264037	-0.184974	-0.184974
B2HPZ1	B2HPZ1	tr|B2HPZ1|B2HPZ1_MYCMM F420-dependent glucose-6-phosphate dehydrogenase OS=Mycobacterium marinum (strain ATCC BAA-535 / M) OX=216594 GN=fgd1 PE=3 SV=1		fgd1	90.44	23.2	23.2	17.6	17.6	17.3	15.2	31.5	1436	31.5	761560000	139740000	134300000	143310000	137790000	70236000	63655000	35748000	36775000	115340000	105490000	126180000	127300000	114250000	101030000	101630000	95674000	|	110415000	126740000	107640000	98652000	|	0.0630802	0.00624869	0.0868446	0.0426908	0.198936	-0.0367219	-0.162516	-0.125794	-0.125794
B2HIE0	B2HIE0	tr|B2HIE0|B2HIE0_MYCMM Electron transfer flavoprotein (Beta-subunit) FixA OS=Mycobacterium marinum (strain ATCC BAA-535 / M) OX=216594 GN=fixA PE=4 SV=1		fixA	102.6	34.2	31.2	19	27.8	22.1	22.1	31.9	640	37.3	3474900000	509330000	512300000	589270000	600620000	374850000	374310000	256260000	257910000	526880000	499680000	555620000	580790000	555070000	528310000	525980000	543490000	|	513280000	568205000	541690000	534735000	|	0.0374714	0.031323	0.0349317	0.0231543	0.146665	0.0777214	0.0590781	-0.0186433	-0.0186433
B2HIE1	B2HIE1	tr|B2HIE1|B2HIE1_MYCMM Electron transfer flavoprotein (Alpha-subunit) FixB OS=Mycobacterium marinum (strain ATCC BAA-535 / M) OX=216594 GN=fixB PE=4 SV=1		fixB	96.455	24.2	24.2	16.7	16.7	16.7	11.9	24.2	641	24.2	4237900000	683140000	685500000	750030000	714620000	418360000	416740000	288090000	281460000	622800000	637680000	687380000	693900000	642700000	672600000	476670000	724830000	|	630240000	690640000	657650000	600750000	|	0.0166948	0.00667545	0.0321485	0.292094	0.132033	0.0614187	-0.0691366	-0.130555	-0.130555
B2HP60	B2HP60	sp|B2HP60|FMT_MYCMM Methionyl-tRNA formyltransferase OS=Mycobacterium marinum (strain ATCC BAA-535 / M) OX=216594 GN=fmt PE=3 SV=1		fmt	39.744	17.9	20.8	13.5	16.3	2.9	2.9	14.1	1352	17	158080000	28031000	24519000	34864000	29818000	17703000	20062000	1810000	1273300	28574000	26305000	27833000	28401000	27433000	29475000			|	27439500	28117000	28454000		|	0.0584714	0.0142845	0.0507455		0.0351885	0.0523773	-100.2	#NUM!	#NUM!
B2HGA4	B2HGA4	sp|B2HGA4|IDI2_MYCMM Isopentenyl-diphosphate delta-isomerase OS=Mycobacterium marinum (strain ATCC BAA-535 / M) OX=216594 GN=fni PE=3 SV=1		fni	13.565	8.9	12.1	4.6	4.6	3.2	3.2	8.9	384	11.2	50620000	8982900	12167000	8336600	12358000	2205500	2016100	2171200	2383200	10636000	11573000	9519900	9192200					|	11104500	9356050			|	0.0596658	0.0247667			-0.247173	-100.2	-100.2	0	0
B2HJ51	B2HJ51	tr|B2HJ51|B2HJ51_MYCMM 7,8-dihydroneopterin aldolase OS=Mycobacterium marinum (strain ATCC BAA-535 / M) OX=216594 GN=folB PE=3 SV=1		folB	12.402	7.5	7.5	7.5	7.5	0	7.5	7.5	749	0	55504000	12275000	0	9670800	7765200	9223800	9456200	0	7112100	12275000								|	12275000				|					-100.2	-100.2	-100.2	0	0
B2HMG7	B2HMG7	tr|B2HMG7|B2HMG7_MYCMM Folylpolyglutamate synthase protein FolC OS=Mycobacterium marinum (strain ATCC BAA-535 / M) OX=216594 GN=folC PE=4 SV=1		folC	14.972	5.6	5.6	2.5	0	4.1	5.6	5.6	1137	8.1	54922000	7975700	15968000	9584700	8984000	1638100	0	4585600	6185500	10118000	10252000	10621000	10626000					|	10185000	10623500			|	0.00930312	0.000332803			0.0608132	-100.2	-100.2	0	0
B2HDR8	B2HDR8	sp|B2HDR8|FOLD_MYCMM Bifunctional protein FolD OS=Mycobacterium marinum (strain ATCC BAA-535 / M) OX=216594 GN=folD PE=3 SV=1		folD	239.59	36.7	32.4	37.7	37.7	20.6	14.9	31.7	129	30.6	747160000	123670000	119940000	149980000	128200000	94225000	83611000	26717000	20827000	133710000	121770000	121950000	131120000	109580000	101250000	78757000	64875000	|	127740000	126535000	105415000	71816000	|	0.0660941	0.0512441	0.0558763	0.136683	-0.0136739	-0.27713	-0.830833	-0.553703	-0.553703
B2HJ53	B2HJ53	sp|B2HJ53|GCH1_MYCMM GTP cyclohydrolase 1 OS=Mycobacterium marinum (strain ATCC BAA-535 / M) OX=216594 GN=folE PE=3 SV=1		folE	32.879	7.9	7.9	7.9	7.9	7.9	7.9	7.9	750	7.9	224920000	31566000	33659000	37564000	35069000	28630000	28575000	15341000	14517000	31532000	33662000	35640000	33704000	39995000	40610000	32872000	31307000	|	32597000	34672000	40302500	32089500	|	0.0462048	0.0394831	0.0107902	0.0344855	0.0890319	0.30613	-0.0226379	-0.328768	-0.328768
B2HS61	B2HS61	tr|B2HS61|B2HS61_MYCMM Dihydropteroate synthase OS=Mycobacterium marinum (strain ATCC BAA-535 / M) OX=216594 GN=folP2 PE=3 SV=1		folP2	3.5212	3.1	3.1	0	0	0	0	6.5	1700	3.1	10718000	3844700	2679100	1979100	2214900	0	0	0	0	3844700								|	3844700				|					-100.2	-100.2	-100.2	0	0
B2HIT8	B2HIT8	tr|B2HIT8|B2HIT8_MYCMM NADPH:adrenodoxin oxidoreductase FprA OS=Mycobacterium marinum (strain ATCC BAA-535 / M) OX=216594 GN=fprA PE=4 SV=1		fprA	7.5947	0	0	4.8	4.8	0	0	0	704	0	9734900	0	0	0	0	4611300	5123600	0	0					6633600	7197900			|			6915750		|			0.0576973		0	100.2	0	#NUM!	#NUM!
B2HGJ1	B2HGJ1	tr|B2HGJ1|B2HGJ1_MYCMM NADPH:adrenodoxin oxidoreductase FprA_1 OS=Mycobacterium marinum (strain ATCC BAA-535 / M) OX=216594 GN=fprA_1 PE=4 SV=1		fprA_1	22.323	5	7.2	5.5	5.5	3.3	0	5	416	5	49543000	10370000	9902500	8917400	7864800	2743900	5830400	3914100	0	10053000	10365000	8272500						|	10209000	8272500			|	0.0216101				-0.303446	-100.2	-100.2	0	0
B2HJP0	B2HJP0	sp|B2HJP0|RRF_MYCMM Ribosome-recycling factor OS=Mycobacterium marinum (strain ATCC BAA-535 / M) OX=216594 GN=frr PE=3 SV=1		frr	138.62	51.9	48.6	34.1	34.1	17.8	15.7	50.3	819	45.4	2937600000	517480000	476730000	585040000	636180000	262060000	218950000	93646000	147530000	387470000	352050000	414250000	395310000	340390000	296390000	440730000	612070000	|	369760000	404780000	318390000	526400000	|	0.0677351	0.0330861	0.0977188	0.230159	0.130549	-0.215794	0.50957	0.725364	0.725364
B2HGJ5	B2HGJ5	tr|B2HGJ5|B2HGJ5_MYCMM Cell division ATP-binding protein FtsE OS=Mycobacterium marinum (strain ATCC BAA-535 / M) OX=216594 GN=ftsE PE=3 SV=1		ftsE	55.989	26.6	26.6	12.7	10.9	9.2	9.2	26.6	418	26.6	171540000	36127000	40039000	36841000	33034000	3642100	12013000	4780100	5067400	28431000	27348000	24206000	20863000		27646000	25368000	26945000	|	27889500	22534500	27646000	26156500	|	0.0274582	0.1049		0.0426321	-0.307587	-0.0126513	-0.0925526	-0.0799013	-0.0799013
B2HJ54	B2HJ54	tr|B2HJ54|B2HJ54_MYCMM ATP-dependent zinc metalloprotease FtsH OS=Mycobacterium marinum (strain ATCC BAA-535 / M) OX=216594 GN=ftsH PE=3 SV=1		ftsH	99.677	10.9	11.4	13.4	10.1	5.2	9.9	13.5	751	12.9	309910000	57357000	65183000	39784000	36607000	36082000	34155000	12479000	28266000	51563000	54404000	37857000	37648000	50112000	52191000	40464000	57474000	|	52983500	37752500	51151500	48969000	|	0.0379154	0.00391458	0.0287396	0.245622	-0.488971	-0.0507666	-0.113674	-0.0629078	-0.0629078
B2HGJ6	B2HGJ6	tr|B2HGJ6|B2HGJ6_MYCMM Cell division protein FtsX OS=Mycobacterium marinum (strain ATCC BAA-535 / M) OX=216594 GN=ftsX PE=3 SV=1		ftsX	2.4927	0	0	3	3	3	3	3	419	0	23028000	6129600	0	0	0	5503600	5464700	2848900	3081400	6129600								|	6129600				|					-100.2	-100.2	-100.2	0	0
B2HJJ9	B2HJJ9	tr|B2HJJ9|B2HJJ9_MYCMM Signal recognition particle receptor FtsY OS=Mycobacterium marinum (strain ATCC BAA-535 / M) OX=216594 GN=ftsY PE=3 SV=1		ftsY	4.6059	0	0	0	0	2.2	2.2	2.2	798	4.1	124710000	3045100	5637500	0	0	0	0	1705400	114320000		5588300							|	5588300				|					-100.2	-100.2	-100.2	0	0
B2HGR3	B2HGR3	tr|B2HGR3|B2HGR3_MYCMM Cell division protein FtsZ OS=Mycobacterium marinum (strain ATCC BAA-535 / M) OX=216594 GN=ftsZ PE=3 SV=1		ftsZ	96.371	20.2	15.8	13.7	11.9	11.9	11.9	21	431	21	687440000	132070000	140260000	108690000	88735000	63687000	70153000	44792000	39054000	104540000	107130000	79794000	71752000	116850000	109320000	111400000	127900000	|	105835000	75773000	113085000	119650000	|	0.0173044	0.0750472	0.0470842	0.0975116	-0.482061	0.0955908	0.177004	0.0814128	0.0814128
B2HCU8	B2HCU8	tr|B2HCU8|B2HCU8_MYCMM L-fuculose-1-phosphate aldolase FucA OS=Mycobacterium marinum (strain ATCC BAA-535 / M) OX=216594 GN=fucA PE=4 SV=1		fucA	5.3046	4.1	12.8	0	0	0	0	0	14	4.1	14079000	0	2580200	3366400	8132000	0	0	0	0				7848500					|		7848500			|					100.2	0	0	0	0
B2HT54	B2HT54	tr|B2HT54|B2HT54_MYCMM Fumarate hydratase class II OS=Mycobacterium marinum (strain ATCC BAA-535 / M) OX=216594 GN=fum PE=1 SV=1		fum	118.15	28.6	28.6	23.7	18.7	14.5	14.5	21.6	1831	26.7	1929800000	292040000	331250000	373360000	375800000	159200000	143140000	125710000	129290000	272640000	257220000	257740000	259180000	280150000	286620000	329640000	351430000	|	264930000	258460000	283385000	340535000	|	0.0411565	0.00393962	0.016144	0.045246	-0.0356702	0.0971522	0.362192	0.26504	0.26504
B2HSL2	B2HSL2	sp|B2HSL2|EFG_MYCMM Elongation factor G OS=Mycobacterium marinum (strain ATCC BAA-535 / M) OX=216594 GN=fusA PE=3 SV=1		fusA	177.78	23.4	23	17.8	19.3	15.8	15.8	26	1760	23.8	4622200000	894990000	858310000	773050000	737750000	430460000	452550000	244900000	230140000	694470000	678230000	625550000	670360000	686670000	695540000	704980000	691570000	|	686350000	647955000	691105000	698275000	|	0.0167311	0.0489007	0.00907538	0.0135796	-0.0830508	0.00996046	0.0248509	0.0148904	0.0148904
B2HLN9	B2HLN9	tr|B2HLN9|B2HLN9_MYCMM Elongation factor G FusA2 OS=Mycobacterium marinum (strain ATCC BAA-535 / M) OX=216594 GN=fusA2 PE=4 SV=1		fusA2	28.259	8.6	10.3	6.4	8.6	6	2.6	6.4	1012	10	415910000	28299000	110450000	44032000	51770000	19800000	63119000	90604000	7836400	62348000	58502000	79470000	80949000	62595000	71392000	72095000	68814000	|	60425000	80209500	66993500	70454500	|	0.0450067	0.0130385	0.0928511	0.0329293	0.408628	0.148876	0.221546	0.0726707	0.0726707
B2HN15	B2HN15	tr|B2HN15|B2HN15_MYCMM Succinate-semialdehyde dehydrogenase [NADP+] dependent (SsdH) GabD1 OS=Mycobacterium marinum (strain ATCC BAA-535 / M) OX=216594 GN=gabD1 PE=4 SV=1		gabD1	188.25	12	12	12	12	8.7	5.7	12	1209	12	1008000000	181980000	180330000	153310000	145490000	90927000	101310000	72807000	81892000	173690000	179060000	134140000	123250000	112280000	108910000	200900000	217000000	|	176375000	128695000	110595000	208950000	|	0.0215289	0.0598344	0.0215466	0.0544839	-0.45469	-0.67336	0.244512	0.917872	0.917872
B2HRY7	B2HRY7	tr|B2HRY7|B2HRY7_MYCMM Succinate-semialdehyde dehydrogenase [NADP+] dependent (SsdH) GabD2 OS=Mycobacterium marinum (strain ATCC BAA-535 / M) OX=216594 GN=gabD2 PE=3 SV=1		gabD2	36.455	13.7	11.8	12.5	10.4	16.8	13.5	11.4	1682	13.1	554630000	71087000	72138000	89456000	83583000	74131000	53883000	62113000	48244000	77169000	79522000	87785000	87174000	96940000	99871000	97287000	99163000	|	78345500	87479500	98405500	98225000	|	0.021237	0.00493878	0.0210611	0.013505	0.159095	0.328889	0.32624	-0.00264869	-0.00264869
B2HN70	B2HN70	tr|B2HN70|B2HN70_MYCMM 4-aminobutyrate aminotransferase GabT OS=Mycobacterium marinum (strain ATCC BAA-535 / M) OX=216594 GN=gabT PE=1 SV=1		gabT	43.161	23.3	16.8	17.7	13.7	11.2	15.2	15.9	1225	16.8	799880000	141050000	89505000	147440000	104090000	118050000	92996000	54901000	51836000	99945000	106330000	121330000	129630000	125220000	110350000	168290000	128900000	|	103137500	125480000	117785000	148595000	|	0.0437753	0.0467723	0.0892701	0.187442	0.282888	0.191587	0.526817	0.33523	0.33523
B2HP87	B2HP87	tr|B2HP87|B2HP87_MYCMM 4-aminobutyrate aminotransferase GabT_1 OS=Mycobacterium marinum (strain ATCC BAA-535 / M) OX=216594 GN=gabT_1 PE=4 SV=1		gabT_1	5.3013	2.1	0.7	0	0	0	0	2.9	1370	0	9703100	4944100	0	3708300	1050700	0	0	0	0	4944100								|	4944100				|					-100.2	-100.2	-100.2	0	0
B2HJG7	B2HJG7	tr|B2HJG7|B2HJG7_MYCMM 4-aminobutyrate aminotransferase, GabT_2 OS=Mycobacterium marinum (strain ATCC BAA-535 / M) OX=216594 GN=gabT_2 PE=3 SV=1		gabT_2	1.6393	0	0	0	0	2	0	0	787	0	0	0	0	0	0	0	0	0	0									|					|					0	0	0	0	0
B2HD02	B2HD02	tr|B2HD02|B2HD02_MYCMM Glutamate decarboxylase OS=Mycobacterium marinum (strain ATCC BAA-535 / M) OX=216594 GN=gadB PE=3 SV=1		gadB	72.466	20.8	20.8	14.1	15.4	10	15	14.1	48	19.3	804270000	115670000	139040000	170810000	161500000	73270000	54854000	38626000	50506000	117230000	129310000	176060000	166030000	97773000	102290000	77078000	78040000	|	123270000	171045000	100031500	77559000	|	0.0692938	0.0414644	0.03193	0.00877057	0.472554	-0.301367	-0.668456	-0.367088	-0.367088
B2HJ74	B2HJ74	tr|B2HJ74|B2HJ74_MYCMM UDP-glucose 4-epimerase GalE1 OS=Mycobacterium marinum (strain ATCC BAA-535 / M) OX=216594 GN=galE1 PE=4 SV=1		galE1	83.257	21	25.2	19.1	21.3	12.1	9.2	25.2	761	28	510670000	77213000	104440000	92075000	87446000	45925000	67038000	25565000	10964000	76369000	74810000	68631000	79190000	95191000	78584000	63518000	54663000	|	75589500	73910500	86887500	59090500	|	0.0145838	0.101019	0.135151	0.105963	-0.0324065	0.200963	-0.35526	-0.556222	-0.556222
B2HQW9	B2HQW9	tr|B2HQW9|B2HQW9_MYCMM UDP-glucose 4-epimerase GalE2 OS=Mycobacterium marinum (strain ATCC BAA-535 / M) OX=216594 GN=galE2 PE=4 SV=1		galE2	9.1849	2.7	5.8	2.7	6.6	0	0	5	1573	2.7	12516000	2656900	1410400	0	1812100	1318600	5318400	0	0						7547400			|			7547400		|					0	100.2	0	#NUM!	#NUM!
B2HRM7	B2HRM7	tr|B2HRM7|B2HRM7_MYCMM UDP-glucose 4-epimerase, GalE3 OS=Mycobacterium marinum (strain ATCC BAA-535 / M) OX=216594 GN=galE3 PE=4 SV=1		galE3	9.5661	6.6	5.5	8.4	5.5	5.2	5.2	2.3	1657	8.1	39671000	1620100	8117400	4300600	6741000	7149200	4833300	3688400	3220600		7690600		7938700	6654900	7359400	8907000	7709500	|	7690600	7938700	7007150	8308250	|			0.0710926	0.101918	0.0458066	-0.134268	0.111448	0.245717	0.245717
B2HQ16	B2HQ16	tr|B2HQ16|B2HQ16_MYCMM UDP-glucose 4-epimerase, GalE5 OS=Mycobacterium marinum (strain ATCC BAA-535 / M) OX=216594 GN=galE5 PE=4 SV=1		galE5	39.057	19.5	15.3	8.3	15	11.5	11.5	17.7	1449	22.1	686390000	130840000	137400000	145910000	128830000	41888000	65644000	18506000	17373000	115140000	100800000	114310000	115210000	93490000	83668000	70365000	66523000	|	107970000	114760000	88579000	68444000	|	0.0939142	0.00554545	0.0784069	0.0396924	0.0879894	-0.285594	-0.657635	-0.372041	-0.372041
B2HQ42	B2HQ42	tr|B2HQ42|B2HQ42_MYCMM UDP-glucose 4-epimerase, GalE6 OS=Mycobacterium marinum (strain ATCC BAA-535 / M) OX=216594 GN=galE6 PE=4 SV=1		galE6	15.059	6.2	6.2	9.8	3.8	7.4	7.4	6.2	1462	6.2	33291000	4212700	4296000	4042000	3266900	4185800	3250600	4652500	5384700							10197000	11134000	|				10665500	|				0.0621217	0	0	100.2	#DIV/0!	#DIV/0!
B2HSE0	B2HSE0	tr|B2HSE0|B2HSE0_MYCMM Galactokinase, GalK OS=Mycobacterium marinum (strain ATCC BAA-535 / M) OX=216594 GN=galK PE=3 SV=1		galK	1.5683	2.5	0	0	0	0	2.5	0	1722	0	2215100	0	0	1413800	0	0	0	0	801370								1707300	|				1707300	|					0	0	100.2	#DIV/0!	#DIV/0!
B2HRT5	B2HRT5	tr|B2HRT5|B2HRT5_MYCMM Galactose-1-phosphate uridylyltransferase OS=Mycobacterium marinum (strain ATCC BAA-535 / M) OX=216594 GN=galT PE=3 SV=1		galT	2.6116	2.8	0	0	0	0	0	3.4	1672	0	1032900	1032900	0	0	0	0	0	0	0	1032900								|	1032900				|					-100.2	-100.2	-100.2	0	0
B2HEA2	B2HEA2	tr|B2HEA2|B2HEA2_MYCMM UTP--glucose-1-phosphate uridylyltransferase GalU OS=Mycobacterium marinum (strain ATCC BAA-535 / M) OX=216594 GN=galU PE=4 SV=1		galU	2.1906	3	3	3	3	3	3	3	191	3	32018000	4524200	4915800	4078400	4756700	5009700	4366700	2387400	1979400		4872900							|	4872900				|					-100.2	-100.2	-100.2	0	0
B2HP84	B2HP84	tr|B2HP84|B2HP84_MYCMM Glyceraldehyde-3-phosphate dehydrogenase OS=Mycobacterium marinum (strain ATCC BAA-535 / M) OX=216594 GN=gap PE=3 SV=1		gap	127.08	33.6	33.6	23.3	33.6	23.3	23.3	33.6	1367	27.4	5328600000	870880000	644290000	1039900000	1026800000	489170000	552310000	357810000	347380000	669020000	684990000	756730000	784460000	676720000	659440000	820450000	880490000	|	677005000	770595000	668080000	850470000	|	0.0166801	0.0254454	0.0182894	0.0499191	0.186806	-0.0191456	0.329094	0.348239	0.348239
B2HIF7	B2HIF7	sp|B2HIF7|GATA_MYCMM Glutamyl-tRNA(Gln) amidotransferase subunit A OS=Mycobacterium marinum (strain ATCC BAA-535 / M) OX=216594 GN=gatA PE=3 SV=1		gatA	44.302	9.3	5.7	11.2	9.3	7.1	8.9	9.3	645	9.3	413300000	78798000	71910000	72328000	31020000	49262000	54307000	27831000	27841000	56677000	62067000	51710000	47623000	65909000	66563000	77434000	76469000	|	59372000	49666500	66236000	76951500	|	0.0641937	0.058187	0.00698182	0.00886738	-0.25751	0.157833	0.374167	0.216334	0.216334
B2HIF9	B2HIF9	tr|B2HIF9|B2HIF9_MYCMM Aspartyl/glutamyl-tRNA(Asn/Gln) amidotransferase subunit B OS=Mycobacterium marinum (strain ATCC BAA-535 / M) OX=216594 GN=gatB PE=3 SV=1		gatB	106.97	15.9	15.9	15.9	15.9	8.8	8.8	15.7	647	17.3	587400000	106880000	103230000	105650000	89132000	65530000	63359000	26458000	27167000	88128000	85889000	81116000	77565000	93454000	88473000	86869000	89345000	|	87008500	79340500	90963500	88107000	|	0.0181961	0.0316476	0.0387199	0.0198713	-0.133099	0.0641314	0.0181003	-0.0460311	-0.0460311
B2HSX7;B2HKH4	B2HSX7	tr|B2HSX7|B2HSX7_MYCMM Glycine dehydrogenase (decarboxylating) OS=Mycobacterium marinum (strain ATCC BAA-535 / M) OX=216594 GN=gcvB PE=3 SV=1		gcvB	114.03	22	16.5	13.7	15.7	10.5	9	21.4	1805	19.3	1117600000	208400000	180710000	249810000	182980000	92914000	105950000	49007000	47814000	158650000	155360000	169380000	162360000	172140000	168150000	141820000	157910000	|	157005000	165870000	170145000	149865000	|	0.0148172	0.0299264	0.0165821	0.0759173	0.0792425	0.115954	-0.067147	-0.183101	-0.183101
B2HSX2	B2HSX2	tr|B2HSX2|B2HSX2_MYCMM Glycine cleavage system H protein OS=Mycobacterium marinum (strain ATCC BAA-535 / M) OX=216594 GN=gcvH PE=3 SV=1		gcvH	12.056	12.7	12.7	12.7	12.7	9	6	12.7	1801	12.7	988300000	192920000	199490000	206300000	217630000	80671000	86590000	3762000	939610		197750000							|	197750000				|					-100.2	-100.2	-100.2	0	0
B2HGY0	B2HGY0	tr|B2HGY0|B2HGY0_MYCMM Aminomethyltransferase OS=Mycobacterium marinum (strain ATCC BAA-535 / M) OX=216594 GN=gcvT PE=3 SV=1		gcvT	17.275	13.4	13.4	11.2	11.2	11.2	11.2	19.3	459	13.4	555590000	139030000	74737000	103520000	99327000	44389000	45727000	24578000	24287000	80720000	74057000	102210000	92872000	74696000	77324000	70002000	67683000	|	77388500	97541000	76010000	68842500	|	0.0608805	0.0676942	0.0244478	0.0238193	0.33389	-0.02593	-0.16882	-0.14289	-0.14289
B2HKH3	B2HKH3	tr|B2HKH3|B2HKH3_MYCMM Aminomethyltransferase OS=Mycobacterium marinum (strain ATCC BAA-535 / M) OX=216594 GN=gcvT_1 PE=3 SV=1		gcvT_1	6.5655	7.7	6.9	2.7	2.7	0	0	2.7	903	2.7	21736000	1110800	1595300	9601000	6243600	1596600	1588400	0	0			9156600						|		9156600			|					100.2	0	0	0	0
B2HNI6	B2HNI6	tr|B2HNI6|B2HNI6_MYCMM NAD-dependent glutamate dehydrogenase Gdh OS=Mycobacterium marinum (strain ATCC BAA-535 / M) OX=216594 GN=gdh PE=4 SV=1		gdh	129.49	14.4	16.5	12.3	14	7.6	7.9	14.6	1277	16.7	943210000	168220000	170020000	136830000	166540000	105320000	118210000	45399000	32683000	158490000	143960000	131460000	129170000	154460000	150040000	126720000	117100000	|	151225000	130315000	152250000	121910000	|	0.0679402	0.0124258	0.0205282	0.0557983	-0.214694	0.00974557	-0.31088	-0.320626	-0.320626
B2HH69	B2HH69	tr|B2HH69|B2HH69_MYCMM Bifunctional acylase, GgtA OS=Mycobacterium marinum (strain ATCC BAA-535 / M) OX=216594 GN=ggtA PE=4 SV=1		ggtA	4.2987	6.8	3.2	0	0	0	3.2	3.2	493	6.8	28449000	3285900	7822200	9711000	5093300	0	0	0	2536600		7753400	9262000						|	7753400	9262000			|					0.256495	-100.2	-100.2	0	0
B2HMA9	B2HMA9	tr|B2HMA9|B2HMA9_MYCMM Gamma-glutamyltranspeptidase GgtB OS=Mycobacterium marinum (strain ATCC BAA-535 / M) OX=216594 GN=ggtB PE=4 SV=1		ggtB	7.289	5.3	5.3	1.4	1.4	2.9	1.4	4.5	1106	5.3	53555000	7855500	10439000	10608000	10599000	4151100	3685500	4041000	2174700	10052000	9232100	8310000	8530900			10988000		|	9642050	8420450		10988000	|	0.060128	0.0185501			-0.195443	-100.2	0.188517	#DIV/0!	#DIV/0!
B2HNH8	B2HNH8	tr|B2HNH8|B2HNH8_MYCMM Globin (Oxygen-binding protein) GlbO OS=Mycobacterium marinum (strain ATCC BAA-535 / M) OX=216594 GN=glbO PE=4 SV=1		glbO	2.5873	6.2	6.2	0	6.2	6.2	6.2	6.2	1273	6.2	25393000	3562300	4153500	5171400	5178100	0	2218000	2767000	2342800		4117200							|	4117200				|					-100.2	-100.2	-100.2	0	0
B2HSY2	B2HSY2	sp|B2HSY2|MASZ_MYCMM Malate synthase G OS=Mycobacterium marinum (strain ATCC BAA-535 / M) OX=216594 GN=glcB PE=1 SV=1		glcB	323.31	21.2	23.5	18.2	18.2	15.6	19.8	23.5	1807	23.7	4770200000	739680000	768990000	871920000	834560000	463380000	452350000	283390000	355920000	636080000	672060000	766790000	676450000	681830000	671530000	801690000	842320000	|	654070000	721620000	676680000	822005000	|	0.0388975	0.0885231	0.0107631	0.0349508	0.141794	0.0490287	0.329702	0.280673	0.280673
B2HMK8	B2HMK8	tr|B2HMK8|B2HMK8_MYCMM UDP-galactopyranose mutase Glf OS=Mycobacterium marinum (strain ATCC BAA-535 / M) OX=216594 GN=glf PE=4 SV=1		glf	32.678	15.4	15.4	15.4	15.4	8.2	8.2	15.4	1156	13.2	360900000	63229000	53489000	64689000	62992000	37769000	38460000	19059000	21211000	54491000	50636000	56082000	55214000	53076000	54552000	51781000	56800000	|	52563500	55648000	53814000	54290500	|	0.0518591	0.0110295	0.0193944	0.06537	0.0822685	0.0339202	0.0466384	0.0127182	0.0127182
B2HMK7	B2HMK7	tr|B2HMK7|B2HMK7_MYCMM Bifunctional UDP-galactofuranosyl transferase GlfT OS=Mycobacterium marinum (strain ATCC BAA-535 / M) OX=216594 GN=glfT PE=4 SV=1		glfT	20.779	10.1	14.1	5.1	11.4	3.8	1.4	14.7	1155	11.7	230020000	51127000	37043000	37372000	52538000	16920000	26883000	7093600	1041400	40873000	40251000	37141000	35379000	35337000	33315000	29154000		|	40562000	36260000	34326000	29154000	|	0.0108432	0.0343608	0.0416527		-0.16175	-0.240827	-0.476435	-0.235608	-0.235608
B2HQI7	B2HQI7	tr|B2HQI7|B2HQI7_MYCMM 1,4-alpha-glucan branching enzyme GlgB OS=Mycobacterium marinum (strain ATCC BAA-535 / M) OX=216594 GN=glgB PE=3 SV=1		glgB	17.909	5.6	3	3	4.8	4.8	3	5.7	1514	5.7	167600000	29125000	25928000	34567000	22408000	14731000	21129000	11493000	8224800	22888000	20372000	26761000	30016000	27858000	26936000	22338000	25068000	|	21630000	28388500	27397000	23703000	|	0.0822506	0.0810762	0.0237965	0.0814412	0.392273	0.340984	0.132036	-0.208948	-0.208948
B2HS55	B2HS55	sp|B2HS55|GLGC_MYCMM Glucose-1-phosphate adenylyltransferase OS=Mycobacterium marinum (strain ATCC BAA-535 / M) OX=216594 GN=glgC PE=3 SV=1		glgC	58.828	9.9	8.7	12.9	7.9	4	7.7	1.7	1696	19.1	129120000	0	35924000	23223000	30606000	15235000	9300100	1606700	13226000		24421000	28586000	28442000		21437000		25788000	|	24421000	28514000	21437000	25788000	|		0.003571			0.223548	-0.188019	0.0785776	0.266597	0.266597
B2HQI6	B2HQI6	tr|B2HQI6|B2HQI6_MYCMM Alpha-1,4-glucan:maltose-1-phosphate maltosyltransferase OS=Mycobacterium marinum (strain ATCC BAA-535 / M) OX=216594 GN=glgE PE=3 SV=1		glgE	85.882	15.3	14.2	10.1	11.4	5.3	5.3	15.4	1513	16.4	318160000	54056000	63936000	63803000	71087000	28725000	31936000	2081100	2539400	50746000	60270000	63538000	72696000	30804000	45452000	8652800	10743000	|	55508000	68117000	38128000	9697900	|	0.121325	0.0950671	0.271656	0.152404	0.295319	-0.541845	-2.51695	-1.97511	-1.97511
B2HQI5	B2HQI5	tr|B2HQI5|B2HQI5_MYCMM Glycogen phosphorylase GlgP OS=Mycobacterium marinum (strain ATCC BAA-535 / M) OX=216594 GN=glgP PE=4 SV=1		glgP	170.78	13.2	16.3	10.7	7.2	5.8	6.4	15.5	1512	16.1	868150000	180790000	188030000	117040000	143910000	80136000	74158000	38526000	45555000	145630000	136690000	119240000	114260000	119350000	131170000	126380000	122920000	|	141160000	116750000	125260000	124650000	|	0.0447828	0.0301618	0.0667252	0.0196277	-0.273909	-0.172406	-0.179448	-0.0070429	-0.0070429
B2HCZ2	B2HCZ2	sp|B2HCZ2|GLMM_MYCMM Phosphoglucosamine mutase OS=Mycobacterium marinum (strain ATCC BAA-535 / M) OX=216594 GN=glmM PE=3 SV=1		glmM	18.687	12.1	14.4	9.9	9.9	4.7	7.6	14.4	43	7.4	122500000	22608000	12707000	23614000	25291000	15590000	16921000	3018500	2751100	18276000	15138000	19380000	19523000	20821000	23018000	13134000	11294000	|	16707000	19451500	21919500	12214000	|	0.132813	0.00519838	0.0708736	0.106523	0.219429	0.391762	-0.451917	-0.843679	-0.843679
B2HCZ8	B2HCZ8	tr|B2HCZ8|B2HCZ8_MYCMM Glutamine--fructose-6-phosphate aminotransferase [isomerizing] OS=Mycobacterium marinum (strain ATCC BAA-535 / M) OX=216594 GN=glmS PE=3 SV=1		glmS	19.976	5.3	3.2	4.8	5.4	5.4	3.2	11.2	46	11.2	125060000	34031000	35168000	9861000	6879900	14356000	14173000	6767000	3825900	25750000	27151000	12984000	12488000	16822000	20479000	17033000	15255000	|	26450500	12736000	18650500	16144000	|	0.0374532	0.0275381	0.13865	0.0778764	-1.05438	-0.504081	-0.712297	-0.208216	-0.208216
B2HDJ0	B2HDJ0	sp|B2HDJ0|GLMU_MYCMM Bifunctional protein GlmU OS=Mycobacterium marinum (strain ATCC BAA-535 / M) OX=216594 GN=glmU PE=3 SV=1		glmU	10.887	7.3	4.5	4.5	4.5	4.5	4.5	4.5	108	4.5	93850000	13658000	14483000	17205000	13255000	11427000	10570000	6475100	6776200	13929000	14573000	14933000	12982000	16396000	15089000	14040000	14688000	|	14251000	13957500	15742500	14364000	|	0.031954	0.0988404	0.0587066	0.0318996	-0.0300226	0.143602	0.0113944	-0.132207	-0.132207
B2HHL7	B2HHL7	tr|B2HHL7|B2HHL7_MYCMM Glutamine synthetase OS=Mycobacterium marinum (strain ATCC BAA-535 / M) OX=216594 GN=glnA1 PE=3 SV=1		glnA1	198.02	35.4	32.2	22.6	23.2	19.9	19.5	25.1	538	24.7	7787300000	1027900000	1118900000	1673000000	1426400000	699940000	968770000	500400000	372030000	1241400000	1292800000	1291400000	1260100000	1135700000	1197300000	888130000	876790000	|	1267100000	1275750000	1166500000	882460000	|	0.0286838	0.0173486	0.0373406	0.00908663	0.00981525	-0.119344	-0.521928	-0.402584	-0.402584
B2HHM2	B2HHM2	tr|B2HHM2|B2HHM2_MYCMM Glutamine synthetase GlnA2 OS=Mycobacterium marinum (strain ATCC BAA-535 / M) OX=216594 GN=glnA2 PE=3 SV=1		glnA2	52.793	13	15.5	6.1	3.8	6.1	2	11	542	15.5	334270000	39606000	67187000	60891000	85497000	27824000	19399000	21062000	12809000	52478000	43461000	52345000	57702000	60502000		64522000		|	47969500	55023500	60502000	64522000	|	0.132917	0.0688428			0.197931	0.334865	0.427674	0.0928083	0.0928083
B2HJK1	B2HJK1	tr|B2HJK1|B2HJK1_MYCMM Nitrogen regulatory protein P-II GlnB OS=Mycobacterium marinum (strain ATCC BAA-535 / M) OX=216594 GN=glnB PE=3 SV=1		glnB	17.172	13.4	33.9	25.9	40.2	21.4	17.9	40.2	800	33.9	1063200000	201760000	213520000	175730000	153140000	103040000	124100000	31259000	60680000	203110000	211590000		140490000	117440000	161640000	115900000		|	207350000	140490000	139540000	115900000	|	0.0289186		0.22398		-0.561601	-0.571389	-0.839187	-0.267798	-0.267798
B2HJK2	B2HJK2	tr|B2HJK2|B2HJK2_MYCMM Bifunctional uridylyltransferase/uridylyl-removing enzyme OS=Mycobacterium marinum (strain ATCC BAA-535 / M) OX=216594 GN=glnD PE=3 SV=1		glnD	8.4782	0	0	0	1.5	0	0	3.8	801	5	17746000	7846500	7570800	0	0	0	2328800	0	0	7875500	7475600							|	7675550				|	0.0368406				-100.2	-100.2	-100.2	0	0
B2HHM1	B2HHM1	sp|B2HHM1|GLNE_MYCMM Bifunctional glutamine synthetase adenylyltransferase/adenylyl-removing enzyme OS=Mycobacterium marinum (strain ATCC BAA-535 / M) OX=216594 GN=glnE PE=3 SV=1		glnE	26.723	1.1	4.9	3.3	1.1	1	2.1	4.4	541	3.8	56017000	17918000	6062800	5329600	13519000	4488600	4164300	1351300	3183000	14680000			11841000	9177600			8435500	|	14680000	11841000	9177600	8435500	|					-0.310061	-0.677663	-0.799306	-0.121643	-0.121643
B2HQJ1	B2HQJ1	tr|B2HQJ1|B2HQJ1_MYCMM Glyoxalase, GloA_1 OS=Mycobacterium marinum (strain ATCC BAA-535 / M) OX=216594 GN=gloA_1 PE=4 SV=1		gloA_1	14.293	4.5	11.6	0	0	0	6.5	11	1517	4.5	10013000	2077400	0	0	6123600	0	0	0	1811600				5910200					|		5910200			|					100.2	0	0	0	0
B2HRA5	B2HRA5	tr|B2HRA5|B2HRA5_MYCMM Glyoxalase, GloA_2 OS=Mycobacterium marinum (strain ATCC BAA-535 / M) OX=216594 GN=gloA_2 PE=4 SV=1		gloA_2	3.7972	5.8	0	5.8	5.8	5.8	13.9	0	1627	6.6	47557000	0	2066700	10806000	0	8699400	8507800	8615900	8861500								18880000	|				18880000	|					0	0	100.2	#DIV/0!	#DIV/0!
B2HSG3	B2HSG3	tr|B2HSG3|B2HSG3_MYCMM Glyoxalase II, GloB OS=Mycobacterium marinum (strain ATCC BAA-535 / M) OX=216594 GN=gloB PE=4 SV=1		gloB	58.91	29.4	29.4	17.6	23.9	10.5	10.5	30.3	1732	29.4	464260000	66331000	78026000	104060000	110510000	38673000	47280000	12379000	7005900	65248000	65262000	87277000	93707000	63229000	61223000	42279000	34619000	|	65255000	90492000	62226000	38449000	|	0.000151705	0.0502442	0.0227952	0.140873	0.471702	-0.0685709	-0.763142	-0.694571	-0.694571
B2HHS0	B2HHS0	tr|B2HHS0|B2HHS0_MYCMM Glycerol-3-phosphate dehydrogenase OS=Mycobacterium marinum (strain ATCC BAA-535 / M) OX=216594 GN=glpD1 PE=3 SV=1		glpD1	11.423	3.5	3.5	1.8	2	5.9	5.9	2	560	5.5	23515000	1725700	3770000	3590900	3005800	1805900	1390500	4755500	3470400							10077000		|				10077000	|					0	0	100.2	#DIV/0!	#DIV/0!
B2HDW7	B2HDW7	tr|B2HDW7|B2HDW7_MYCMM Glycerol-3-phosphate dehydrogenase OS=Mycobacterium marinum (strain ATCC BAA-535 / M) OX=216594 GN=glpD2 PE=3 SV=1		glpD2	41.777	11.6	14.7	11.6	11.6	2.2	11.3	13.8	152	11.6	386690000	60238000	41106000	69435000	86844000	49190000	48822000	3726000	27331000	54925000	54864000	59473000	60958000	72967000	71245000		74086000	|	54894500	60215500	72106000	74086000	|	0.000785753	0.0174383	0.0168868		0.133473	0.393458	0.432539	0.0390816	0.0390816
B2HKB6	B2HKB6	tr|B2HKB6|B2HKB6_MYCMM Glycerol kinase OS=Mycobacterium marinum (strain ATCC BAA-535 / M) OX=216594 GN=glpK PE=3 SV=1		glpK	37.123	11.2	11.2	9.1	8.7	6.3	6.3	9.1	882	11.2	292470000	36675000	50784000	63245000	64855000	25305000	26945000	11694000	12964000	38876000	35633000	42642000	42550000	37294000	35430000	49326000	54814000	|	37254500	42596000	36362000	52070000	|	0.0615536	0.00152723	0.0362479	0.0745266	0.193303	-0.0349831	0.483038	0.518021	0.518021
B2HMM9	B2HMM9	tr|B2HMM9|B2HMM9_MYCMM Glycerophosphoryl diester phosphodiesterase GlpQ1 OS=Mycobacterium marinum (strain ATCC BAA-535 / M) OX=216594 GN=glpQ1 PE=4 SV=1		glpQ1	1.855	0	0	0	2.5	6.4	0	0	1165	0	2159800	0	0	0	0	0	0	2159800	0							4576500		|				4576500	|					0	0	100.2	#DIV/0!	#DIV/0!
B2HT53	B2HT53	tr|B2HT53|B2HT53_MYCMM Fructose-1,6-bisphosphatase OS=Mycobacterium marinum (strain ATCC BAA-535 / M) OX=216594 GN=glpX PE=3 SV=1		glpX	267.92	27.3	17.4	18.5	17.4	19.3	11	24.6	1830	25.4	1271100000	205130000	218240000	214480000	186980000	114500000	126920000	156160000	48637000	155410000	181020000	174820000	197110000	152310000	165720000	276670000	239320000	|	168215000	185965000	159015000	257995000	|	0.107654	0.0847547	0.0596315	0.102368	0.144725	-0.0811435	0.617037	0.69818	0.69818
B2HF81	B2HF81	tr|B2HF81|B2HF81_MYCMM Citrate synthase OS=Mycobacterium marinum (strain ATCC BAA-535 / M) OX=216594 GN=gltA2 PE=3 SV=1		gltA2	175.86	28.1	28.1	18.6	20.9	22.7	18.6	24.8	301	21.6	5245500000	675080000	654890000	860350000	892080000	515320000	532620000	600830000	514350000	697650000	654530000	832750000	856620000	784920000	778170000	1066100000	1082300000	|	676090000	844685000	781545000	1074200000	|	0.0450982	0.0199822	0.0061071	0.0106639	0.321198	0.209114	0.667975	0.458862	0.458862
B2HMQ1	B2HMQ1	tr|B2HMQ1|B2HMQ1_MYCMM Ferredoxin-dependent glutamate synthase [NADPH] (Large subunit) GltB OS=Mycobacterium marinum (strain ATCC BAA-535 / M) OX=216594 GN=gltB PE=4 SV=1		gltB	239.05	19.4	22.3	18	17.6	9.4	9.7	19.4	1173	24.4	3427800000	575950000	715570000	617120000	602110000	323950000	315340000	142620000	135190000	516090000	519580000	487760000	459780000	473090000	464760000	492140000	456350000	|	517835000	473770000	468925000	474245000	|	0.00476562	0.0417604	0.0125611	0.0533635	-0.128306	-0.143135	-0.12686	0.0162754	0.0162754
B2HMQ0	B2HMQ0	tr|B2HMQ0|B2HMQ0_MYCMM NADH-dependent glutamate synthase (Small subunit) GltD OS=Mycobacterium marinum (strain ATCC BAA-535 / M) OX=216594 GN=gltD PE=4 SV=1		gltD	83.862	26	26	22.1	19.5	10.7	16.2	27.9	1172	24.4	1220000000	208770000	191610000	207230000	200950000	128090000	113530000	65317000	104460000	175850000	181380000	171450000	166450000	148060000	152250000	233470000	239130000	|	178615000	168950000	150155000	236300000	|	0.0218923	0.0209265	0.0197315	0.016937	-0.0802569	-0.250401	0.403766	0.654167	0.654167
B2HIH4	B2HIH4	sp|B2HIH4|SYE_MYCMM Glutamate--tRNA ligase OS=Mycobacterium marinum (strain ATCC BAA-535 / M) OX=216594 GN=gltX PE=3 SV=1		gltX	68.48	28.6	32.5	25.4	22.9	18.6	17	27.4	655	28.6	1176900000	201530000	188350000	235370000	249720000	100660000	91253000	59631000	50416000	172230000	158530000	192790000	179750000	155980000	144520000	181010000	175400000	|	165380000	186270000	150250000	178205000	|	0.0585764	0.0495017	0.0539331	0.0222601	0.171611	-0.13842	0.107753	0.246173	0.246173
B2HT61	B2HT61	tr|B2HT61|B2HT61_MYCMM Serine hydroxymethyltransferase OS=Mycobacterium marinum (strain ATCC BAA-535 / M) OX=216594 GN=glyA1 PE=3 SV=1		glyA1	44.657	17.6	15.7	13.6	11	11.5	10.1	11	1835	11.7	813960000	92707000	101310000	174620000	135610000	80474000	69977000	81318000	77948000	114440000	120990000	120510000	149300000	106300000	115300000	166590000	145440000	|	117715000	134905000	110800000	156015000	|	0.0393454	0.150903	0.0574365	0.0958581	0.196646	-0.0873403	0.406387	0.493727	0.493727
B2HKH1	B2HKH1	tr|B2HKH1|B2HKH1_MYCMM Serine hydroxymethyltransferase OS=Mycobacterium marinum (strain ATCC BAA-535 / M) OX=216594 GN=glyA2 PE=3 SV=1		glyA2	77.274	8.2	10.4	10.6	8.7	8.5	10.8	10.8	902	10.6	295940000	52514000	49818000	41928000	45233000	35815000	22543000	21753000	26340000	43163000	41607000	40039000	41154000	46799000	49012000	53146000	55778000	|	42385000	40596500	47905500	54462000	|	0.0259587	0.019421	0.0326649	0.0341725	-0.0621984	0.176638	0.361696	0.185059	0.185059
B2HLA7	B2HLA7	tr|B2HLA7|B2HLA7_MYCMM Glycine--tRNA ligase OS=Mycobacterium marinum (strain ATCC BAA-535 / M) OX=216594 GN=glyS PE=3 SV=1		glyS	77.453	22.7	25.7	17.9	16.4	12.5	12.5	24.6	981	23.5	798030000	151440000	130770000	120510000	123090000	89613000	89007000	47292000	46309000	117400000	115680000	102890000	102080000	134420000	132070000	133500000	129430000	|	116540000	102485000	133245000	131465000	|	0.0104361	0.00558869	0.012471	0.0218912	-0.185412	0.193256	0.173854	-0.0194026	-0.0194026
B2HP47	B2HP47	tr|B2HP47|B2HP47_MYCMM Guanylate kinase OS=Mycobacterium marinum (strain ATCC BAA-535 / M) OX=216594 GN=gmk PE=3 SV=1		gmk	2.6232	0	11.7	0	0	0	0	4.6	1344	4.6	19003000	4674000	6441600	0	7887200	0	0	0	0				7612400					|		7612400			|					100.2	0	0	0	0
B2HSY6	B2HSY6	tr|B2HSY6|B2HSY6_MYCMM 6-phosphogluconate dehydrogenase, decarboxylating OS=Mycobacterium marinum (strain ATCC BAA-535 / M) OX=216594 GN=gnd1 PE=3 SV=1		gnd1	67.793	17.4	18.4	13	14.5	7.2	7.2	22.6	1809	20.7	719010000	134030000	136260000	122290000	134400000	54004000	73040000	32749000	32226000	97962000	99240000	106560000	99694000	97976000	91818000	123540000	117200000	|	98601000	103127000	94897000	120370000	|	0.00916504	0.0470778	0.0458852	0.037244	0.0647479	-0.0552398	0.287802	0.343041	0.343041
B2HT24	B2HT24	tr|B2HT24|B2HT24_MYCMM 6-phosphogluconate dehydrogenase, decarboxylating Gnd2 OS=Mycobacterium marinum (strain ATCC BAA-535 / M) OX=216594 GN=gnd2 PE=4 SV=1		gnd2	75.78	19.1	19.1	18.2	15.6	11.5	17.1	19.1	1820	19.1	1560900000	224080000	262090000	368570000	291960000	114730000	104950000	92571000	101940000	211090000	193990000	280100000	244930000	165310000	127890000	281510000	279440000	|	202540000	262515000	146600000	280475000	|	0.0596994	0.0947334	0.180491	0.00521869	0.374193	-0.466322	0.469665	0.935987	0.935987
B2HRR0	B2HRR0	tr|B2HRR0|B2HRR0_MYCMM Glycerol-3-phosphate dehydrogenase [NAD(P)+] OS=Mycobacterium marinum (strain ATCC BAA-535 / M) OX=216594 GN=gpdA1 PE=3 SV=1		gpdA1	12.587	8.8	6.2	8.8	8.8	3.8	3.8	8.8	1666	6.2	723020000	146170000	111660000	162550000	129050000	85871000	82404000	2849500	2468600	141900000	127200000	150540000	140090000	111930000	103890000			|	134550000	145315000	107910000		|	0.0772536	0.05085	0.0526841		0.111041	-0.318314	-100.2	#NUM!	#NUM!
B2HII7	B2HII7	tr|B2HII7|B2HII7_MYCMM Glycerol-3-phosphate dehydrogenase [NAD(P)+] OS=Mycobacterium marinum (strain ATCC BAA-535 / M) OX=216594 GN=gpdA2 PE=3 SV=1		gpdA2	13.012	10.1	10.1	3.6	3.6	2.7	2.7	12.8	663	7.8	56120000	14862000	7088800	10753000	9384500	4212000	4666400	2292200	2861600	12252000	10570000	9726200	8652800					|	11411000	9189500			|	0.104229	0.0825952			-0.312367	-100.2	-100.2	0	0
B2HME3	B2HME3	tr|B2HME3|B2HME3_MYCMM Phosphoglycerate mutase, Gpm_1 OS=Mycobacterium marinum (strain ATCC BAA-535 / M) OX=216594 GN=gpm_1 PE=3 SV=1		gpm_1	6.0499	5.4	10.3	5.4	11.2	5.4	5.4	5.4	1123	5.4	55294000	6993900	7302200	6264800	8606800	4728500	13237000	3868100	4292400				8306900					|		8306900			|					100.2	0	0	0	0
B2HEU5	B2HEU5	tr|B2HEU5|B2HEU5_MYCMM Phosphoglycerate mutase Gpm2 OS=Mycobacterium marinum (strain ATCC BAA-535 / M) OX=216594 GN=gpm2 PE=4 SV=1		gpm2	29.7	16.1	16.1	5.7	10.4	4.7	4.7	11.4	260	11.4	96057000	13038000	11595000	25665000	24603000	3678300	8240200	4468200	4769200	14310000	12606000	21784000	21254000		14493000			|	13458000	21519000	14493000		|	0.0895311	0.0174156			0.677147	0.106892	-100.2	#NUM!	#NUM!
B2HQV4	B2HQV4	sp|B2HQV4|GPMA_MYCMM 2,3-bisphosphoglycerate-dependent phosphoglycerate mutase OS=Mycobacterium marinum (strain ATCC BAA-535 / M) OX=216594 GN=gpmA PE=3 SV=1		gpmA	323.31	29.5	29.5	27.9	23.5	14.3	14.3	37.8	1566	29.5	968640000	150570000	168110000	160260000	163680000	141410000	115940000	34363000	34311000	146210000	165820000	151410000	154420000	157710000	152550000	105460000	106080000	|	156015000	152915000	155130000	105770000	|	0.0888784	0.0139188	0.0235201	0.0041449	-0.0289548	-0.00820703	-0.560754	-0.552547	-0.552547
B2HRQ6	B2HRQ6	tr|B2HRQ6|B2HRQ6_MYCMM Polyprenyl diphosphate synthetase, GrcC1 OS=Mycobacterium marinum (strain ATCC BAA-535 / M) OX=216594 GN=grcC1 PE=3 SV=1		grcC1	48.441	7.2	17.9	6.3	10.7	0	0	14	1665	14	74273000	16064000	17708000	10462000	21063000	2251800	6724200	0	0	15501000	16812000	15068000	18120000		7964700			|	16156500	16594000	7964700		|	0.0573773	0.130052			0.038547	-1.02042	-100.2	#NUM!	#NUM!
B2HT73	B2HT73	tr|B2HT73|B2HT73_MYCMM Transcription elongation factor GreA OS=Mycobacterium marinum (strain ATCC BAA-535 / M) OX=216594 GN=greA PE=3 SV=1		greA	94.968	37.2	28	44.5	28	13.4	13.4	29.3	1840	28	1272100000	163920000	174250000	308130000	164550000	237940000	122580000	30867000	69820000	205930000	215330000	238440000	203900000	209390000	224470000			|	210630000	221170000	216930000		|	0.0315568	0.110428	0.0491549		0.0704448	0.0425186	-100.2	#NUM!	#NUM!
B2HD10	B2HD10	tr|B2HD10|B2HD10_MYCMM 60 kDa chaperonin OS=Mycobacterium marinum (strain ATCC BAA-535 / M) OX=216594 GN=groEL1 PE=3 SV=1		groEL1	249.86	31.4	31.7	28.6	28.4	23.2	23.7	25	52	29.9	6257600000	787610000	907340000	862800000	983190000	758530000	772000000	603440000	582660000	827290000	800330000	865390000	893850000	1063600000	1113900000	1333900000	1255400000	|	813810000	879620000	1088750000	1294650000	|	0.0234251	0.0228784	0.0326682	0.0428748	0.112188	0.419909	0.669798	0.249889	0.249889
B2HQP9;A3E858	B2HQP9	tr|B2HQP9|B2HQP9_MYCMM 60 kDa chaperonin OS=Mycobacterium marinum (strain ATCC BAA-535 / M) OX=216594 GN=groEL2 PE=3 SV=1		groEL2	323.31	31.8	32.9	22.4	30.5	29	23.8	27.4	1541	33.3	20152000000	2907900000	3148500000	2856600000	2625500000	2201300000	2391000000	2129300000	1892000000	3044800000	2994200000	2789800000	2809800000	3176300000	3294500000	3946300000	3885000000	|	3019500000	2799800000	3235400000	3915650000	|	0.0118495	0.00505112	0.025833	0.0110698	-0.108986	0.0996344	0.374942	0.275308	0.275308
B2HD09	B2HD09	sp|B2HD09|CH10_MYCMM 10 kDa chaperonin OS=Mycobacterium marinum (strain ATCC BAA-535 / M) OX=216594 GN=groS PE=3 SV=1		groS	79.209	69	69	69	67	69	69	69	51	69	12702000000	1771400000	1801200000	1904000000	1962700000	1677300000	1686200000	1008100000	891270000	1549800000	1619100000	1843900000	2052400000	2118400000	2752200000	2137300000	1996600000	|	1584450000	1948150000	2435300000	2066950000	|	0.0309271	0.0756778	0.184028	0.0481337	0.298123	0.620117	0.383521	-0.236596	-0.236596
B2HPS2	B2HPS2	tr|B2HPS2|B2HPS2_MYCMM Protein GrpE OS=Mycobacterium marinum (strain ATCC BAA-535 / M) OX=216594 GN=grpE PE=3 SV=1		grpE	209.78	42.4	42.4	42.9	42.4	35	35	42.9	1410	41.9	3248200000	518170000	479820000	505200000	480600000	367130000	314380000	292690000	290250000	472050000	442320000	431380000	427650000	516070000	479850000	659230000	670010000	|	457185000	429515000	497960000	664620000	|	0.045982	0.00614067	0.0514327	0.0114691	-0.0900696	0.123252	0.539752	0.4165	0.4165
B2HKC3	B2HKC3	tr|B2HKC3|B2HKC3_MYCMM Glutamate--cysteine ligase EgtA OS=Mycobacterium marinum (strain ATCC BAA-535 / M) OX=216594 GN=gshA PE=3 SV=1		gshA	2.0634	0	4	0	0	0	0	2.1	887	0	13638000	3569300	0	0	10068000	0	0	0	0	3569300								|	3569300				|					-100.2	-100.2	-100.2	0	0
B2HDP0	B2HDP0	sp|B2HDP0|GUAA_MYCMM GMP synthase [glutamine-hydrolyzing] OS=Mycobacterium marinum (strain ATCC BAA-535 / M) OX=216594 GN=guaA PE=3 SV=1		guaA	43.87	19	13.1	12.8	14.7	7.8	3.6	19	119	17.3	643180000	105390000	96701000	142560000	76957000	80876000	95072000	30245000	15379000	98812000	90506000	113200000	98568000	99982000	108920000	83385000	64945000	|	94659000	105884000	104451000	74165000	|	0.0620462	0.0977144	0.060508	0.175811	0.161673	0.142015	-0.352001	-0.494016	-0.494016
B2HSY5	B2HSY5	tr|B2HSY5|B2HSY5_MYCMM Inosine-5-monophosphate dehydrogenase GuaB1 OS=Mycobacterium marinum (strain ATCC BAA-535 / M) OX=216594 GN=guaB1 PE=4 SV=1		guaB1	80.906	22.2	22.2	21.5	14.2	4.8	10.3	22.2	1808	22.2	812250000	147150000	143780000	161670000	161850000	62837000	76452000	22751000	35765000	111890000	108350000	126390000	119820000	124540000	118580000	76512000	136290000	|	110120000	123105000	121560000	106401000	|	0.0227312	0.0377376	0.0346689	0.397265	0.160813	0.142592	-0.0495648	-0.192157	-0.192157
B2HD22	B2HD22	tr|B2HD22|B2HD22_MYCMM Inosine-5-monophosphate dehydrogenase OS=Mycobacterium marinum (strain ATCC BAA-535 / M) OX=216594 GN=guaB2 PE=3 SV=1		guaB2	126.18	14.8	17.7	16.5	16.7	11.8	7.3	16.4	55	22.2	451510000	98638000	109980000	55052000	73748000	36625000	40041000	12718000	24710000	78732000	79095000	52675000	62755000	54977000	61038000	56844000	73745000	|	78913500	57715000	58007500	65294500	|	0.00325267	0.123497	0.0738831	0.183029	-0.451326	-0.444033	-0.273311	0.170722	0.170722
B2HD23	B2HD23	tr|B2HD23|B2HD23_MYCMM Inosine-5-monophosphate (Imp) dehydrogenase, GuaB3 OS=Mycobacterium marinum (strain ATCC BAA-535 / M) OX=216594 GN=guaB3 PE=4 SV=1		guaB3	63.409	22.1	14.9	14.1	9.3	6.7	6.7	19.5	56	21.3	451900000	104310000	100290000	89152000	56855000	33849000	32441000	18681000	16326000	84211000	75846000	51968000	45765000	66431000	67265000	63269000	57423000	|	80028500	48866500	66848000	60346000	|	0.0739105	0.0897585	0.00882191	0.0685007	-0.711668	-0.259629	-0.407256	-0.147626	-0.147626
B2HI51	B2HI51	tr|B2HI51|B2HI51_MYCMM DNA gyrase subunit A OS=Mycobacterium marinum (strain ATCC BAA-535 / M) OX=216594 GN=gyrA PE=3 SV=1		gyrA	143.95	25	23.2	16	15.1	12.2	10.1	21	609	20.4	1365000000	207470000	203310000	300570000	299780000	112140000	88231000	90712000	62819000	184770000	186070000	218700000	214320000	181120000	174950000	228670000	207200000	|	185420000	216510000	178035000	217935000	|	0.0049576	0.0143048	0.0245056	0.0696611	0.223637	-0.058636	0.233101	0.291737	0.291737
B2HI50	B2HI50	tr|B2HI50|B2HI50_MYCMM DNA gyrase subunit B OS=Mycobacterium marinum (strain ATCC BAA-535 / M) OX=216594 GN=gyrB PE=3 SV=1		gyrB	89.434	17.3	15.5	13.4	13.6	9.4	9.7	16.5	608	16.5	591310000	103750000	105410000	109480000	99300000	58466000	65949000	25881000	23075000	78312000	75289000	78769000	86146000	87484000	93762000	102950000	86546000	|	76800500	82457500	90623000	94748000	|	0.0278329	0.0632608	0.0489855	0.122423	0.102535	0.238762	0.30298	0.0642182	0.0642182
B2HQU0	B2HQU0	tr|B2HQU0|B2HQU0_MYCMM Iron-regulated heparin binding hemagglutinin HbhA OS=Mycobacterium marinum (strain ATCC BAA-535 / M) OX=216594 GN=hbhA PE=4 SV=1		hbhA	76.393	30.8	34.3	34.3	30.8	34.3	29.4	34.3	1558	34.3	4518700000	481850000	615110000	727840000	705660000	585870000	568310000	486730000	347380000	598450000	604980000	648030000	640990000	797290000	758320000	919240000	908220000	|	601715000	644510000	777805000	913730000	|	0.00767374	0.00772375	0.0354278	0.00852803	0.0991224	0.370328	0.602688	0.232359	0.232359
B2HFU9	B2HFU9	tr|B2HFU9|B2HFU9_MYCMM ATP-dependent DNA helicase HelY OS=Mycobacterium marinum (strain ATCC BAA-535 / M) OX=216594 GN=helY PE=4 SV=1		helY	41.254	7.4	4.1	0	4.6	1.9	0.8	5.9	352	4.9	50108000	9637400	10803000	13612000	4849400	0	7221500	2387400	1597600	9081700	11438000	8642600	9250800		9843200			|	10259850	8946700	9843200		|	0.162396	0.0480694			-0.197582	-0.0598103	-100.2	#NUM!	#NUM!
B2HRJ4	B2HRJ4	tr|B2HRJ4|B2HRJ4_MYCMM Delta-aminolevulinic acid dehydratase OS=Mycobacterium marinum (strain ATCC BAA-535 / M) OX=216594 GN=hemB PE=3 SV=1		hemB	11.802	6.1	6.4	6.4	6.4	6.4	6.4	0	1649	3.4	31504000	0	3460000	4704800	6322600	4533900	4558900	3835200	4088900					6582800	6543100	8025200	8606800	|			6562950	8316000	|			0.00427737	0.0494533	0	100.2	100.2	0.341545	0.341545
B2HRJ2	B2HRJ2	sp|B2HRJ2|HEM3_MYCMM Porphobilinogen deaminase OS=Mycobacterium marinum (strain ATCC BAA-535 / M) OX=216594 GN=hemC PE=3 SV=1		hemC	5.3337	2.9	2.9	8.3	5.7	2.9	2.9	2.9	1647	0	20197000	2817800	0	3757500	2615300	6914900	4091600	0	0					7591100	8053200			|			7822150		|			0.0417729		0	100.2	0	#NUM!	#NUM!
B2HRJ3	B2HRJ3	tr|B2HRJ3|B2HRJ3_MYCMM Uroporphyrin-III C-methyltransferase HemD OS=Mycobacterium marinum (strain ATCC BAA-535 / M) OX=216594 GN=hemD PE=4 SV=1		hemD	38.68	5.7	7	5.7	5.7	1.6	1.6	4.1	1648	5.7	91870000	12767000	15734000	18209000	18982000	12008000	9190700	2252600	2725800	15566000	14900000	16422000	17266000	14967000	15057000			|	15233000	16844000	15012000		|	0.0309153	0.0354309	0.00423925		0.145035	-0.0210839	-100.2	#NUM!	#NUM!
B2HM23	B2HM23	sp|B2HM23|DCUP_MYCMM Uroporphyrinogen decarboxylase OS=Mycobacterium marinum (strain ATCC BAA-535 / M) OX=216594 GN=hemE PE=3 SV=1		hemE	3.7625	4	4	4.5	0	2	2	2	1078	2	37432000	4695500	4142100	9536700	10504000	4077400	0	2300500	2175700			9099600	10134000					|		9616800			|		0.0760577			100.2	0	0	0	0
B2HPD6	B2HPD6	sp|B2HPD6|HEMH_MYCMM Ferrochelatase OS=Mycobacterium marinum (strain ATCC BAA-535 / M) OX=216594 GN=hemH PE=3 SV=1		hemH	21.208	6.8	6.8	6.8	6.8	3.5	6.8	6.8	1394	6.8	36753000	5216800	5461700	5476600	5673600	4250400	4094100	2275100	4304200	5146000	5280800	5225200	5309500	6205600	5798200		9391900	|	5213400	5267350	6001900	9391900	|	0.0182833	0.0113167	0.0479974		0.0148528	0.203195	0.849192	0.645998	0.645998
B2HRL5	B2HRL5	sp|B2HRL5|GSA_MYCMM Glutamate-1-semialdehyde 2,1-aminomutase OS=Mycobacterium marinum (strain ATCC BAA-535 / M) OX=216594 GN=hemL PE=3 SV=1		hemL	57.878	10.8	10.8	6.1	10.8	10.8	6.1	8.4	1653	10.8	272140000	37062000	47201000	44586000	43059000	22124000	34619000	27618000	15869000	38782000	40336000	32042000	32219000	44545000	41256000	60462000	51224000	|	39559000	32130500	42900500	55843000	|	0.0277773	0.0038953	0.0542109	0.116975	-0.300063	0.116989	0.49737	0.380382	0.380382
B2HMA5	B2HMA5	tr|B2HMA5|B2HMA5_MYCMM Heme chaperone HemW OS=Mycobacterium marinum (strain ATCC BAA-535 / M) OX=216594 GN=hemN PE=3 SV=1		hemN	2.3188	0	2.3	0	2.3	0	2.3	2.3	1104	2.3	10610000	2461600	2209200	0	2012300	0	1827800	0	2099100		2189900							|	2189900				|					-100.2	-100.2	-100.2	0	0
B2HM24	B2HM24	tr|B2HM24|B2HM24_MYCMM Protoporphyrinogen oxidase OS=Mycobacterium marinum (strain ATCC BAA-535 / M) OX=216594 GN=hemY PE=3 SV=1		hemY	5.8783	0	6.2	1.8	1.8	3.5	1.8	4.8	1079	1.8	27055000	3537100	1498300	0	9173600	2664800	3416900	5273000	1491500				6765400			13262000		|		6765400		13262000	|					100.2	0	100.2	#DIV/0!	#DIV/0!
B2HL17	B2HL17	tr|B2HL17|B2HL17_MYCMM GTPase HflX OS=Mycobacterium marinum (strain ATCC BAA-535 / M) OX=216594 GN=hflX PE=3 SV=1		hflX	4.4644	2	2	2.2	2.2	0	0	4.2	958	2	18114000	5870700	3200500	2774600	3595200	1153400	1519400	0	0	5870700								|	5870700				|					-100.2	-100.2	-100.2	0	0
B2HQA4	B2HQA4	sp|B2HQA4|HIS7_MYCMM Imidazoleglycerol-phosphate dehydratase OS=Mycobacterium marinum (strain ATCC BAA-535 / M) OX=216594 GN=hisB PE=3 SV=1		hisB	4.5491	10.5	10.5	0	0	0	4.8	5.2	1490	5.2	59141000	4648600	19682000	14261000	16048000	0	0	0	4501800				15488000					|		15488000			|					100.2	0	0	0	0
B2HQA3	B2HQA3	sp|B2HQA3|HIS8_MYCMM Histidinol-phosphate aminotransferase OS=Mycobacterium marinum (strain ATCC BAA-535 / M) OX=216594 GN=hisC PE=3 SV=1		hisC	49.606	16.5	14.1	17	17	8.9	8.9	17	1489	17	250360000	40311000	38293000	54117000	45370000	27477000	25241000	9141100	10410000	35531000	34082000	42738000	43507000	34415000	31945000	32938000	34974000	|	34806500	43122500	33180000	33956000	|	0.029437	0.0126098	0.0526388	0.0423981	0.309084	-0.0690429	-0.0356902	0.0333526	0.0333526
B2HQA2	B2HQA2	tr|B2HQA2|B2HQA2_MYCMM Histidinol dehydrogenase OS=Mycobacterium marinum (strain ATCC BAA-535 / M) OX=216594 GN=hisD PE=3 SV=1		hisD	66.173	4.5	6.7	6.7	8.5	11.6	6.9	6.7	1488	6.7	151590000	24771000	25501000	14784000	14714000	18184000	18261000	20159000	15215000	22630000	22290000	23442000	23164000	20273000	16925000	36308000	35354000	|	22460000	23303000	18599000	35831000	|	0.0107042	0.00843564	0.127286	0.0188267	0.0531578	-0.272133	0.67385	0.945983	0.945983
B2HFX5	B2HFX5	sp|B2HFX5|HIS2_MYCMM Phosphoribosyl-ATP pyrophosphatase OS=Mycobacterium marinum (strain ATCC BAA-535 / M) OX=216594 GN=hisE PE=3 SV=1		hisE	21.679	32.3	32.3	32.3	32.3	9.7	9.7	32.3	363	32.3	167970000	25493000	24612000	33412000	32002000	16775000	19220000	8133600	8322300	25239000	24372000	32019000	30933000	23986000	27236000			|	24805500	31476000	25611000		|	0.0247147	0.0243969	0.0897309		0.343592	0.0461035	-100.2	#NUM!	#NUM!
B2HQA8	B2HQA8	sp|B2HQA8|HIS6_MYCMM Imidazole glycerol phosphate synthase subunit HisF OS=Mycobacterium marinum (strain ATCC BAA-535 / M) OX=216594 GN=hisF PE=3 SV=1		hisF	22.732	36	26.4	25.7	19.2	14.2	24.9	29.5	1494	26.4	284460000	45998000	42055000	64678000	45534000	31058000	20428000	12351000	22358000	38872000	42827000	44326000	44932000	42024000	41657000	39791000	42554000	|	40849500	44629000	41840500	41172500	|	0.0684612	0.00960153	0.00620232	0.0474525	0.127663	0.0345817	0.0113626	-0.023219	-0.023219
B2HFX4	B2HFX4	tr|B2HFX4|B2HFX4_MYCMM ATP phosphoribosyltransferase OS=Mycobacterium marinum (strain ATCC BAA-535 / M) OX=216594 GN=hisG PE=3 SV=1		hisG	90.415	29	23.1	25.2	26.2	31.8	29	31.8	362	31.8	735760000	114560000	120040000	119730000	109430000	57286000	82387000	70175000	62149000	101150000	100930000	116980000	111070000	101250000	108380000	140750000	143610000	|	101040000	114025000	104815000	142180000	|	0.00153962	0.0366499	0.0481007	0.0142237	0.174424	0.0529187	0.492792	0.439873	0.439873
B2HQA5	B2HQA5	tr|B2HQA5|B2HQA5_MYCMM Imidazole glycerol phosphate synthase subunit HisH OS=Mycobacterium marinum (strain ATCC BAA-535 / M) OX=216594 GN=hisH PE=3 SV=1		hisH	3.0258	5.2	5.2	5.2	5.2	0	0	9	1491	5.2	28341000	5881600	5815800	6251300	7615400	1298200	1478900	0	0		5765000							|	5765000				|					-100.2	-100.2	-100.2	0	0
B2HQA9	B2HQA9	sp|B2HQA9|HIS3_MYCMM Phosphoribosyl-AMP cyclohydrolase OS=Mycobacterium marinum (strain ATCC BAA-535 / M) OX=216594 GN=hisI PE=3 SV=1		hisI	3.2756	8.1	8.1	8.1	8.1	8.1	8.1	19.8	1495	8.1	24323000	5609100	4150800	2253900	2307000	2849300	2882600	2230800	2039500	5609100								|	5609100				|					-100.2	-100.2	-100.2	0	0
B2HN79	B2HN79	sp|B2HN79|SYH_MYCMM Histidine--tRNA ligase OS=Mycobacterium marinum (strain ATCC BAA-535 / M) OX=216594 GN=hisS PE=3 SV=1		hisS	70.769	15.5	15.2	11.7	13.3	8.8	8.8	19.8	1230	21.7	278440000	45586000	57261000	39686000	48022000	28533000	30353000	14705000	14292000	41905000	45319000	43080000	44808000	42567000	36517000	39280000	38344000	|	43612000	43944000	39542000	38812000	|	0.0553532	0.0278054	0.108189	0.0170528	0.010941	-0.141339	-0.168222	-0.0268831	-0.0268831
B2HJ07	B2HJ07	tr|B2HJ07|B2HJ07_MYCMM Flavodoxin reductase Hmp OS=Mycobacterium marinum (strain ATCC BAA-535 / M) OX=216594 GN=hmp PE=4 SV=1		hmp	1.5241	0	2.5	2.5	0	2.5	0	0	726	0	18616000	0	0	0	9316600	7349300	0	1949900	0							4131600		|				4131600	|					0	0	100.2	#DIV/0!	#DIV/0!
B2HMD0	B2HMD0	tr|B2HMD0|B2HMD0_MYCMM DNA polymerase III, delta subunit HolA OS=Mycobacterium marinum (strain ATCC BAA-535 / M) OX=216594 GN=holA PE=4 SV=1		holA	1.9999	3.1	0	3.1	3.1	3.1	0	3.1	1116	0	8526100	1787300	0	1597200	0	1533100	1771500	1837000	0	1787300								|	1787300				|					-100.2	-100.2	-100.2	0	0
B2HEQ5	B2HEQ5	tr|B2HEQ5|B2HEQ5_MYCMM Ribosome hibernation promoting factor OS=Mycobacterium marinum (strain ATCC BAA-535 / M) OX=216594 GN=hpf PE=3 SV=1		hpf	23.135	14	14	0	7.9	0	3.9	13.5	249	13.5	349060000	77660000	78406000	85738000	73502000	0	30038000	0	3714200	76763000	73533000	76115000	71579000		52728000			|	75148000	73847000	52728000		|	0.0303928	0.0434335			-0.0251954	-0.511165	-100.2	#NUM!	#NUM!
B2HJ65	B2HJ65	tr|B2HJ65|B2HJ65_MYCMM Hypoxanthine phosphoribosyltransferase OS=Mycobacterium marinum (strain ATCC BAA-535 / M) OX=216594 GN=hpt PE=3 SV=1		hpt	26.596	12.4	9.9	16.8	12.4	6.9	12.4	16.8	756	9.9	248950000	46925000	31479000	68037000	37103000	28323000	27323000	3651800	6106600	46350000		64530000		40670000	39171000		13173000	|	46350000	64530000	39920500	13173000	|			0.0265516		0.477401	-0.21544	-1.81499	-1.59955	-1.59955
B2HJZ8	B2HJZ8	tr|B2HJZ8|B2HJZ8_MYCMM Chaperone protein HtpG OS=Mycobacterium marinum (strain ATCC BAA-535 / M) OX=216594 GN=htpG PE=3 SV=1		htpG	135.83	23.6	18.7	14.5	15.9	13	14	23.8	847	24.1	2377900000	428590000	464840000	506070000	378380000	224260000	184470000	94713000	96584000	415000000	380080000	377160000	368590000	309920000	322430000	264120000	287220000	|	397540000	372875000	316175000	275670000	|	0.0621124	0.0162518	0.0279779	0.0592526	-0.092408	-0.330377	-0.528158	-0.197781	-0.197781
B2HS44	B2HS44	tr|B2HS44|B2HS44_MYCMM Serine protease HtrA (DegP protein) OS=Mycobacterium marinum (strain ATCC BAA-535 / M) OX=216594 GN=htrA PE=4 SV=1		htrA	7.7998	6.5	1.6	3.8	1.6	8.1	1.8	3.4	1692	6.3	90106000	10919000	21270000	14763000	8086800	12893000	6229500	14383000	1561100	17334000	17956000	15732000		19240000		24642000		|	17645000	15732000	19240000	24642000	|	0.0249261				-0.165557	0.124849	0.48186	0.357011	0.357011
B2HII3	B2HII3	tr|B2HII3|B2HII3_MYCMM DNA-binding protein Hu, HupB OS=Mycobacterium marinum (strain ATCC BAA-535 / M) OX=216594 GN=hupB PE=3 SV=1		hupB	113.45	24.1	24.1	21.8	31.4	24.5	17.7	33.2	660	24.5	1559800000	300390000	257580000	190180000	177870000	181510000	227900000	132470000	91930000	252700000	254220000	214650000	205720000	295420000	280590000	236080000	227600000	|	253460000	210185000	288005000	231840000	|	0.00424052	0.0300424	0.0364105	0.0258638	-0.270098	0.184336	-0.128629	-0.312964	-0.312964
B2HJT4	B2HJT4	tr|B2HJT4|B2HJT4_MYCMM Nickel cation-binding GTPase, HypB OS=Mycobacterium marinum (strain ATCC BAA-535 / M) OX=216594 GN=hypB PE=4 SV=1		hypB	8.7835	4.7	5.5	0	0	5.5	5.5	5.5	827	4.7	29490000	5852700	3369800	3873500	9482800	0	0	3405100	3505900	5852700								|	5852700				|					-100.2	-100.2	-100.2	0	0
B2HJS2	B2HJS2	tr|B2HJS2|B2HJS2_MYCMM Hydrogenase maturation factor, HypE OS=Mycobacterium marinum (strain ATCC BAA-535 / M) OX=216594 GN=hypE PE=4 SV=1		hypE	2.94	0	0	3	3	0	5.4	3	825	3	7082900	2480400	2089300	0	0	1404600	0	0	1108700		2071000							|	2071000				|					-100.2	-100.2	-100.2	0	0
B2HJS5	B2HJS5	tr|B2HJS5|B2HJS5_MYCMM Carbamoyltransferase OS=Mycobacterium marinum (strain ATCC BAA-535 / M) OX=216594 GN=hypF PE=3 SV=1		hypF	-2	1.1	0	0	0	0	0	0	826	0	0	0	0	0	0	0	0	0	0									|					|					0	0	0	0	0
B2HDS8	B2HDS8	tr|B2HDS8|B2HDS8_MYCMM Isocitrate dehydrogenase [NADP] OS=Mycobacterium marinum (strain ATCC BAA-535 / M) OX=216594 GN=icd1 PE=3 SV=1		icd1	30.375	18.6	18.6	18.1	21.1	8.6	1.7	22.8	133	18.1	274350000	59289000	54403000	47278000	48472000	29634000	28849000	4896900	1532000	52215000	47353000	39975000	43187000	46637000	45747000	23452000		|	49784000	41581000	46192000	23452000	|	0.0690574	0.0546217	0.0136241		-0.259758	-0.108039	-1.08597	-0.977932	-0.977932
B2HJF9	B2HJF9	tr|B2HJF9|B2HJF9_MYCMM Isocitrate dehydrogenase [NADP] OS=Mycobacterium marinum (strain ATCC BAA-535 / M) OX=216594 GN=icd2 PE=3 SV=1		icd2	323.31	22	20.7	12.2	14.9	9.9	11.9	18.7	784	21.3	2289900000	421970000	371150000	406520000	357690000	250110000	305590000	83681000	93147000	372640000	383670000	274660000	296980000	423370000	396920000	296690000	243130000	|	378155000	285820000	410145000	269910000	|	0.0206248	0.0552188	0.0456009	0.140316	-0.403871	0.117156	-0.486499	-0.603656	-0.603656
B2HQT2	B2HQT2	tr|B2HQT2|B2HQT2_MYCMM Isocitrate lyase Icl OS=Mycobacterium marinum (strain ATCC BAA-535 / M) OX=216594 GN=icl PE=4 SV=1		icl	84.881	14	18.7	18.7	15	7.2	16.8	9.3	1552	13.8	305010000	32593000	35971000	58423000	55486000	40787000	48617000	11573000	21560000	31186000	31817000	42083000	43979000	65037000	57413000	49200000	54283000	|	31501500	43031000	61225000	51741500	|	0.0141639	0.031156	0.088052	0.069465	0.449956	0.9587	0.715901	-0.242799	-0.242799
B2HLY8	B2HLY8	tr|B2HLY8|B2HLY8_MYCMM Iron-dependent repressor and activator IdeR OS=Mycobacterium marinum (strain ATCC BAA-535 / M) OX=216594 GN=ideR PE=4 SV=1		ideR	42.018	14.3	20.4	22.6	17.8	14.8	3.5	19.1	1058	19.1	220410000	34384000	35808000	40561000	43679000	16332000	22879000	17270000	9494400	31981000	32747000	42635000	37040000	32399000	33254000	32961000		|	32364000	39837500	32826500	32961000	|	0.016736	0.09931	0.0184173		0.299737	0.020471	0.0263701	0.00589908	0.00589908
B2HQ62	B2HQ62	tr|B2HQ62|B2HQ62_MYCMM Isoleucine--tRNA ligase OS=Mycobacterium marinum (strain ATCC BAA-535 / M) OX=216594 GN=ileS PE=3 SV=1		ileS	87.694	6.8	8.2	8.7	9	5.8	7.5	7.2	1469	6.8	252770000	35686000	34891000	41877000	41834000	34979000	26751000	17573000	19177000	35475000	43140000	45666000	40585000	39622000	41397000	36410000	34109000	|	39307500	43125500	40509500	35259500	|	0.137886	0.0833106	0.0309832	0.0461451	0.133737	0.0434557	-0.156793	-0.200248	-0.200248
B2HQ80	B2HQ80	tr|B2HQ80|B2HQ80_MYCMM L-threonine dehydratase OS=Mycobacterium marinum (strain ATCC BAA-535 / M) OX=216594 GN=ilvA PE=3 SV=1		ilvA	11.98	12	4	1.6	1.6	4	1.6	7.5	1479	1.6	59317000	12972000	5402800	23615000	4111500	3279700	3462200	4339100	2135300	18906000		16587000						|	18906000	16587000			|					-0.188791	-100.2	-100.2	0	0
B2HIG5	B2HIG5	tr|B2HIG5|B2HIG5_MYCMM Acetolactate synthase OS=Mycobacterium marinum (strain ATCC BAA-535 / M) OX=216594 GN=ilvB1 PE=3 SV=1		ilvB1	165.5	20.2	15.7	18.8	18.8	18.1	19.7	23.1	648	21	1195300000	199530000	167730000	201420000	159120000	157430000	156770000	75444000	77864000	183710000	176690000	190100000	197830000	219080000	217610000	150200000	148450000	|	180200000	193965000	218345000	149325000	|	0.0275466	0.02818	0.00476057	0.00828687	0.106197	0.27701	-0.271143	-0.548154	-0.548154
B2HGH3	B2HGH3	tr|B2HGH3|B2HGH3_MYCMM Acetolactate synthase (Large subunit) IlvB1_1 OS=Mycobacterium marinum (strain ATCC BAA-535 / M) OX=216594 GN=ilvB1_1 PE=3 SV=1		ilvB1_1	27.272	10.8	16	4.5	6.7	1.6	3.1	11.2	408	11.2	150990000	26875000	26156000	29918000	47467000	6743000	8421000	2209800	3202900	26075000	25905000	28068000	31708000	18286000	18651000			|	25990000	29888000	18468500		|	0.00462517	0.0861171	0.0139748		0.20161	-0.49289	-100.2	#NUM!	#NUM!
B2HHK9	B2HHK9	tr|B2HHK9|B2HHK9_MYCMM Acetolactate synthase (Large subunit) IlvB1_2 OS=Mycobacterium marinum (strain ATCC BAA-535 / M) OX=216594 GN=ilvB1_2 PE=3 SV=1		ilvB1_2	44.714	14.9	16.5	13.1	13.1	9.9	10	13.4	534	13.4	490190000	77031000	70878000	98016000	103650000	46063000	44545000	25704000	24305000	70690000	63369000	84300000	84053000	63226000	63722000	68330000	78113000	|	67029500	84176500	63474000	73221500	|	0.0772306	0.00207487	0.00552549	0.0944753	0.328621	-0.0786304	0.127471	0.206102	0.206102
B2HQ38	B2HQ38	tr|B2HQ38|B2HQ38_MYCMM Acetolactate synthase (Large subunit) IlvB1_3 OS=Mycobacterium marinum (strain ATCC BAA-535 / M) OX=216594 GN=ilvB1_3 PE=3 SV=1		ilvB1_3	31.312	13.9	13.9	9.1	11.1	5.9	5.9	11.2	1458	11.9	460360000	81785000	84053000	94009000	89459000	49038000	41447000	10499000	10066000	61134000	67323000	72967000	72442000	80620000	75758000	42316000	40819000	|	64228500	72704500	78189000	41567500	|	0.0681362	0.00510603	0.0439698	0.0254655	0.178831	0.283752	-0.627758	-0.91151	-0.91151
B2HIG7	B2HIG7	tr|B2HIG7|B2HIG7_MYCMM Ketol-acid reductoisomerase (NADP(+)) OS=Mycobacterium marinum (strain ATCC BAA-535 / M) OX=216594 GN=ilvC PE=3 SV=1		ilvC	98.064	30	34.1	18.7	18.7	18.4	23	30	650	30	3767900000	581810000	661000000	545460000	536350000	426880000	428480000	295570000	292380000	508370000	520410000	433640000	450720000	669010000	670160000	750790000	736410000	|	514390000	442180000	669585000	743600000	|	0.0165508	0.0273133	0.00121444	0.0136743	-0.218229	0.380405	0.531664	0.15126	0.15126
B2HMW0	B2HMW0	tr|B2HMW0|B2HMW0_MYCMM Dihydroxy-acid dehydratase OS=Mycobacterium marinum (strain ATCC BAA-535 / M) OX=216594 GN=ilvD PE=3 SV=1		ilvD	58.907	18.8	22.9	14.5	17.4	11.7	10.1	18.8	1194	16	738620000	119720000	103910000	125380000	170730000	62689000	84904000	35880000	35416000	98484000	104730000	135650000	115990000	96913000	98097000	107910000	110450000	|	101607000	125820000	97505000	109180000	|	0.0434674	0.110489	0.00858637	0.0164504	0.308361	-0.0594517	0.103709	0.16316	0.16316
B2HGX9	B2HGX9	tr|B2HGX9|B2HGX9_MYCMM Branched-chain-amino-acid aminotransferase OS=Mycobacterium marinum (strain ATCC BAA-535 / M) OX=216594 GN=ilvE PE=3 SV=1		ilvE	78.807	25.5	18.2	12.5	16.8	12.5	10.9	26.4	458	26.6	731810000	146000000	145740000	116710000	126030000	63407000	59128000	35562000	39236000	112270000	111550000	91943000	106200000	119420000	116320000	99252000	99517000	|	111910000	99071500	117870000	99384500	|	0.00454934	0.101757	0.018597	0.00188544	-0.175797	0.0748576	-0.171246	-0.246104	-0.246104
B2HSW6	B2HSW6	tr|B2HSW6|B2HSW6_MYCMM Acetolactate synthase IlvG OS=Mycobacterium marinum (strain ATCC BAA-535 / M) OX=216594 GN=ilvG PE=3 SV=1		ilvG	43.09	6.4	6.4	6.4	6.4	6.2	3.6	9.3	1799	15.3	223050000	49341000	66414000	27021000	30534000	16373000	15608000	5410000	12352000	41229000	49341000	30071000	33546000	29442000	27661000	16032000		|	45285000	31808500	28551500	16032000	|	0.126666	0.0772497	0.0441083		-0.509621	-0.665467	-1.49808	-0.832612	-0.832612
B2HIG6	B2HIG6	tr|B2HIG6|B2HIG6_MYCMM Acetolactate synthase (Small subunit) IlvN OS=Mycobacterium marinum (strain ATCC BAA-535 / M) OX=216594 GN=ilvN PE=4 SV=1		ilvN	66.898	16.6	16.6	21.3	21.9	11.8	11.8	16.6	649	16.6	341800000	59194000	58375000	46274000	48063000	45342000	50887000	13758000	19908000	54489000	52570000	46421000	48128000	68910000	68081000	28990000	48281000	|	53529500	47274500	68495500	38635500	|	0.0253493	0.0255324	0.0085581	0.353064	-0.179272	0.355675	-0.470407	-0.826082	-0.826082
B2HI01	B2HI01	tr|B2HI01|B2HI01_MYCMM Acetohydroxyacid synthase IlvX OS=Mycobacterium marinum (strain ATCC BAA-535 / M) OX=216594 GN=ilvX PE=4 SV=1		ilvX	38.951	14	7.4	10.3	8.3	7.4	9.1	10.3	587	14	347890000	47687000	67624000	80630000	52137000	25975000	15214000	27609000	31015000	51260000	51154000	63666000	63328000	38881000	45020000	57793000	53962000	|	51207000	63497000	41950500	55877500	|	0.00146373	0.00376399	0.103477	0.0484797	0.310347	-0.287653	0.125926	0.413579	0.413579
B2HQA7	B2HQA7	tr|B2HQA7|B2HQA7_MYCMM Inositol-monophosphatase ImpA OS=Mycobacterium marinum (strain ATCC BAA-535 / M) OX=216594 GN=impA PE=4 SV=1		impA	11.458	4.1	4.1	0	0	0	0	9.6	1493	3.3	17846000	6408700	4064300	3833100	3540300	0	0	0	0	6408700								|	6408700				|					-100.2	-100.2	-100.2	0	0
B2HCW9	B2HCW9	tr|B2HCW9|B2HCW9_MYCMM Translation initiation factor IF-1 OS=Mycobacterium marinum (strain ATCC BAA-535 / M) OX=216594 GN=infA PE=3 SV=1		infA	5.8937	12.3	12.3	23.3	13.7	23.3	23.3	23.3	30	23.3	174410000	24418000	26386000	16112000	13393000	25145000	22559000	23071000	23323000	26172000	28601000			29287000		50491000	50374000	|	27386500		29287000	50432500	|	0.0627157			0.00164044	-100.2	0.0967955	0.880889	0.784093	0.784093
B2HKS2	B2HKS2	sp|B2HKS2|IF2_MYCMM Translation initiation factor IF-2 OS=Mycobacterium marinum (strain ATCC BAA-535 / M) OX=216594 GN=infB PE=3 SV=1		infB	123.79	8.4	9.2	11.7	10.1	7.5	4.4	11.5	925	10.9	916360000	171580000	193070000	125880000	157660000	94258000	79506000	59168000	35237000	124440000	147630000	129360000	134690000	137600000	129150000	141050000	138640000	|	136035000	132025000	133375000	139845000	|	0.120541	0.0285467	0.0447989	0.0121858	-0.0431667	-0.0284896	0.0398508	0.0683404	0.0683404
B2HR12	B2HR12	tr|B2HR12|B2HR12_MYCMM Translation initiation factor IF-3 OS=Mycobacterium marinum (strain ATCC BAA-535 / M) OX=216594 GN=infC PE=3 SV=1		infC	214.37	23.4	23.4	23.4	11.4	22.2	22.2	23.4	1594	23.4	422480000	93357000	74748000	81891000	63226000	31713000	29086000	23797000	24658000	65017000	65104000	52063000	55275000	56162000	78741000	61562000	62005000	|	65060500	53669000	67451500	61783500	|	0.000945555	0.0423192	0.2367	0.0050701	-0.277693	0.0520686	-0.0745603	-0.126629	-0.126629
B2HPD5	B2HPD5	tr|B2HPD5|B2HPD5_MYCMM Enoyl-[acyl-carrier-protein] reductase [NADH] OS=Mycobacterium marinum (strain ATCC BAA-535 / M) OX=216594 GN=inhA PE=3 SV=1		inhA	44.999	20.8	20.8	17.8	23.4	15.6	15.6	20.8	1393	17.5	781490000	124500000	165190000	111630000	106660000	63082000	99566000	57052000	53806000	123580000	138290000	114570000	110050000	99321000	102810000	139280000	136330000	|	130935000	112310000	101065500	137805000	|	0.0794405	0.028458	0.0244109	0.0151371	-0.221364	-0.37356	0.0737774	0.447338	0.447338
B2HP35	B2HP35	tr|B2HP35|B2HP35_MYCMM Uncharacterized protein OS=Mycobacterium marinum (strain ATCC BAA-535 / M) OX=216594 GN=iniA PE=4 SV=1		iniA	4.1749	0	0	0	0	0	0	1.9	1339	1.9	3984300	1921700	2062500	0	0	0	0	0	0		2044500							|	2044500				|					-100.2	-100.2	-100.2	0	0
B2HIB0	B2HIB0	tr|B2HIB0|B2HIB0_MYCMM Myo-inositol-1-phosphate synthase Ino1 OS=Mycobacterium marinum (strain ATCC BAA-535 / M) OX=216594 GN=ino1 PE=4 SV=1		ino1	33.826	19.1	25.5	25	21.5	20.7	14.5	12.1	628	12.9	494720000	38249000	30518000	80959000	84986000	73681000	83656000	61736000	40932000	66215000	49814000	74262000	69711000	104330000	101720000	93213000	110040000	|	58014500	71986500	103025000	101626500	|	0.199903	0.0447034	0.0179136	0.117081	0.311313	0.828509	0.808791	-0.0197178	-0.0197178
B2HJ23	B2HJ23	sp|B2HJ23|ISPD_MYCMM 2-C-methyl-D-erythritol 4-phosphate cytidylyltransferase OS=Mycobacterium marinum (strain ATCC BAA-535 / M) OX=216594 GN=ispD PE=3 SV=1		ispD	31.444	21.6	12.3	12.3	17.2	11.9	16.7	12.3	735	12.3	97685000	8077500	13280000	23961000	18152000	9099600	7772900	8315300	9026400		14011000	19089000	19683000	17528000	11601000	16903000	15549000	|	14011000	19386000	14564500	16226000	|		0.0216662	0.287756	0.0590055	0.468455	0.0558962	0.211747	0.155851	0.155851
B2HDJ9	B2HDJ9	sp|B2HDJ9|ISPE_MYCMM 4-diphosphocytidyl-2-C-methyl-D-erythritol kinase OS=Mycobacterium marinum (strain ATCC BAA-535 / M) OX=216594 GN=ispE PE=3 SV=1		ispE	30.173	11.7	8.5	3.3	6.5	6.5	6.5	8.5	113	8.5	55442000	11043000	11388000	10572000	6876900	2474000	6227500	3468200	3392300	10990000	10860000	6014200	6378000		10610000	8865600	8748700	|	10925000	6196100	10610000	8807150	|	0.00841409	0.0415173		0.00938564	-0.818201	-0.0422086	-0.310886	-0.268678	-0.268678
B2HJ22	B2HJ22	sp|B2HJ22|ISPF_MYCMM 2-C-methyl-D-erythritol 2,4-cyclodiphosphate synthase OS=Mycobacterium marinum (strain ATCC BAA-535 / M) OX=216594 GN=ispF PE=3 SV=1		ispF	21.568	25.5	25.5	8.5	8.5	8.5	8.5	15.8	734	15.8	92444000	15941000	16385000	20007000	20870000	5117000	6069300	4117600	3936700	16595000	16906000	18360000	19546000					|	16750500	18953000			|	0.0131286	0.0442478			0.178222	-100.2	-100.2	0	0
B2HJQ1;B2HKN7	B2HJQ1	tr|B2HJQ1|B2HJQ1_MYCMM 4-hydroxy-3-methylbut-2-en-1-yl diphosphate synthase (flavodoxin) OS=Mycobacterium marinum (strain ATCC BAA-535 / M) OX=216594 GN=ispG PE=3 SV=1		ispG	105.24	18.6	18.6	18.6	18.6	11.9	14.7	18.9	821	15.5	767530000	124690000	113630000	153910000	157670000	80850000	78094000	29854000	28847000	94806000	87630000	96709000	100330000	106780000	111760000	146620000	142210000	|	91218000	98519500	109270000	144415000	|	0.0556272	0.0259891	0.0322265	0.0215929	0.111091	0.260507	0.66283	0.402323	0.402323
B2HT41	B2HT41	tr|B2HT41|B2HT41_MYCMM 4-hydroxy-3-methylbut-2-enyl diphosphate reductase OS=Mycobacterium marinum (strain ATCC BAA-535 / M) OX=216594 GN=ispH PE=3 SV=1		ispH	7.0457	7.2	6.9	4.8	2.4	2.4	2.4	4.8	1826	9.3	65863000	5479200	20593000	15827000	9680200	3729700	4083100	4706800	1764700		14507000	13136000	17206000					|	14507000	15171000			|		0.189699			0.064567	-100.2	-100.2	0	0
B2HHR6	B2HHR6	tr|B2HHR6|B2HHR6_MYCMM 3-oxoacyl-[acyl-carrier protein] synthase 1 KasA OS=Mycobacterium marinum (strain ATCC BAA-535 / M) OX=216594 GN=kasA PE=3 SV=1		kasA	99.466	13	27.6	9.4	15.1	2.4	2.4	16.8	557	16.8	1492600000	171800000	163750000	151180000	467550000	65924000	343650000	64547000	64169000	234320000	246560000	224190000	314300000	178510000	241410000			|	240440000	269245000	209960000		|	0.0359965	0.236652	0.211836		0.163243	-0.195562	-100.2	#NUM!	#NUM!
B2HHR7	B2HHR7	tr|B2HHR7|B2HHR7_MYCMM 3-oxoacyl-[acyl-carrier protein] synthase 2 KasB OS=Mycobacterium marinum (strain ATCC BAA-535 / M) OX=216594 GN=kasB PE=3 SV=1		kasB	60.274	34.8	28.1	27.6	24	12.2	12.2	24.2	558	22.5	2777800000	446570000	362450000	571860000	463110000	358370000	316780000	129920000	128700000	408770000	388040000	464140000	468740000	471990000	406830000	344640000	344110000	|	398405000	466440000	439410000	344375000	|	0.0367925	0.00697344	0.104857	0.00108825	0.227456	0.141332	-0.210255	-0.351587	-0.351587
B2HKC5	B2HKC5	tr|B2HKC5|B2HKC5_MYCMM Catalase KatE OS=Mycobacterium marinum (strain ATCC BAA-535 / M) OX=216594 GN=katE PE=4 SV=1		katE	11.939	10.4	10.4	1.7	0	3.3	3.3	0	888	1.7	104050000	0	2736100	33680000	33391000	2654400	0	17259000	14329000			33111000	31237000					|		32174000			|		0.041186			100.2	0	0	0	0
B2HE73	B2HE73	sp|B2HE73|KATG_MYCMM Catalase-peroxidase OS=Mycobacterium marinum (strain ATCC BAA-535 / M) OX=216594 GN=katG PE=3 SV=1		katG	216.77	18.7	18.2	13.5	12.5	11	10.9	15.9	182	17.9	4216200000	520780000	616170000	974020000	985960000	392460000	305600000	215020000	206170000	526980000	604880000	811790000	880160000	547660000	511960000	500060000	483880000	|	565930000	845975000	529810000	491970000	|	0.0973329	0.0571469	0.0476467	0.0232555	0.579991	-0.0951485	-0.202053	-0.106905	-0.106905
B2HRH1	B2HRH1	tr|B2HRH1|B2HRH1_MYCMM Alpha-ketoglutarate decarboxylase Kgd OS=Mycobacterium marinum (strain ATCC BAA-535 / M) OX=216594 GN=kgd PE=4 SV=1		kgd	323.31	26.8	27	17.3	20	11.5	11.9	26.1	1642	27.7	3735000000	581130000	727310000	737650000	721840000	350690000	387120000	114750000	114460000	497580000	528640000	592910000	607530000	617580000	598470000	398870000	354490000	|	513110000	600220000	608025000	376680000	|	0.0428032	0.0172235	0.0222241	0.0833105	0.226223	0.244863	-0.445929	-0.690791	-0.690791
B2HEF5	B2HEF5	tr|B2HEF5|B2HEF5_MYCMM Non-homologous end joining protein Ku OS=Mycobacterium marinum (strain ATCC BAA-535 / M) OX=216594 GN=ku PE=3 SV=1		ku	1.5709	3.8	3.8	0	0	0	0	0	212	3.8	12030000	0	4290100	4121800	3618500	0	0	0	0		4252600							|	4252600				|					-100.2	-100.2	-100.2	0	0
B2HDY5	B2HDY5	tr|B2HDY5|B2HDY5_MYCMM L-lysine-epsilon aminotransferase Lat OS=Mycobacterium marinum (strain ATCC BAA-535 / M) OX=216594 GN=lat PE=3 SV=1		lat	77.824	17.9	21.5	13	16.1	8.7	13	23.3	159	25.3	521200000	93920000	91788000	86889000	83170000	55785000	61933000	19610000	28103000	77314000	74930000	84006000	81761000	84868000	90199000	62023000	61628000	|	76122000	82883500	87533500	61825500	|	0.0221453	0.0191528	0.0430645	0.00451767	0.122771	0.201522	-0.300111	-0.501633	-0.501633
B2HMC0	B2HMC0	tr|B2HMC0|B2HMC0_MYCMM Elongation factor 4 OS=Mycobacterium marinum (strain ATCC BAA-535 / M) OX=216594 GN=lepA PE=3 SV=1		lepA	13.208	3.4	2.2	2.2	2.2	0	0	3.4	1108	3.4	43536000	10200000	11434000	9560400	5639400	3517300	3185200	0	0	10580000	11278000	8793600						|	10929000	8793600			|	0.0451606				-0.313636	-100.2	-100.2	0	0
B2HKD3	B2HKD3	tr|B2HKD3|B2HKD3_MYCMM 2-isopropylmalate synthase OS=Mycobacterium marinum (strain ATCC BAA-535 / M) OX=216594 GN=leuA PE=3 SV=1		leuA	105.13	24.3	21.9	22.8	20.8	11.1	14.5	18.2	891	25.6	1542700000	232090000	340190000	259700000	237640000	186810000	156080000	52609000	77533000	260900000	245010000	207600000	231740000	232460000	198070000	203080000	215350000	|	252955000	219670000	215265000	209215000	|	0.0444187	0.0777055	0.112965	0.0414703	-0.203543	-0.232767	-0.273894	-0.0411275	-0.0411275
B2HIH1	B2HIH1	sp|B2HIH1|LEU3_MYCMM 3-isopropylmalate dehydrogenase OS=Mycobacterium marinum (strain ATCC BAA-535 / M) OX=216594 GN=leuB PE=3 SV=1		leuB	67.241	8	21.5	13.6	13.6	10.9	8.6	13.6	653	13.9	575230000	104590000	95289000	21073000	95554000	60536000	66365000	71742000	60073000	91284000	92013000	86828000	73031000	81370000	91900000	129220000	126040000	|	91648500	79929500	86635000	127630000	|	0.00562454	0.122057	0.0859449	0.0176181	-0.197383	-0.0811613	0.477784	0.558946	0.558946
B2HII1	B2HII1	sp|B2HII1|LEUC_MYCMM 3-isopropylmalate dehydratase large subunit OS=Mycobacterium marinum (strain ATCC BAA-535 / M) OX=216594 GN=leuC PE=3 SV=1		leuC	11.661	7.2	7.2	5.5	7.4	1.9	8	9.3	658	6.1	90353000	17511000	12632000	18301000	17405000	7043100	8241800	1825100	7393900	15038000	14858000	18068000	16306000		11356000		16109000	|	14948000	17187000	11356000	16109000	|	0.0085148	0.0724921			0.201365	-0.396498	0.107914	0.504412	0.504412
B2HII2	B2HII2	sp|B2HII2|LEUD_MYCMM 3-isopropylmalate dehydratase small subunit OS=Mycobacterium marinum (strain ATCC BAA-535 / M) OX=216594 GN=leuD PE=3 SV=1		leuD	3.0607	16.7	7.6	0	7.6	0	0	0	659	0	15225000	0	0	9762300	3692100	0	1770400	0	0			9310400						|		9310400			|					100.2	0	0	0	0
B2HIA2	B2HIA2	sp|B2HIA2|SYL_MYCMM Leucine--tRNA ligase OS=Mycobacterium marinum (strain ATCC BAA-535 / M) OX=216594 GN=leuS PE=3 SV=1		leuS	42.469	7.1	4.7	9.1	7.1	5	4.9	8	624	7.5	425310000	54592000	61533000	73566000	56203000	71197000	55512000	26573000	26136000	62957000	55530000	75080000	68024000	67316000	65530000	62887000	74729000	|	59243500	71552000	66423000	68808000	|	0.0886457	0.0697303	0.0190129	0.121695	0.272335	0.165026	0.215919	0.0508934	0.0508934
B2HLX8	B2HLX8	sp|B2HLX8|LEXA_MYCMM LexA repressor OS=Mycobacterium marinum (strain ATCC BAA-535 / M) OX=216594 GN=lexA PE=3 SV=1		lexA	3.5148	0	2.9	7.4	7.4	2.9	2.9	2.9	1053	2.9	89048000	8708800	9206600	0	12373000	24488000	25269000	4579200	4423300					34362000	36336000			|			35349000		|			0.0394871		0	100.2	0	#NUM!	#NUM!
B2HHL4	B2HHL4	sp|B2HHL4|LIPA_MYCMM Lipoyl synthase OS=Mycobacterium marinum (strain ATCC BAA-535 / M) OX=216594 GN=lipA PE=3 SV=1		lipA	6.9281	2.8	2.8	0	2.8	5.6	5.6	0	536	0	10813000	0	0	1926600	1589500	0	1681300	2990300	2624900							6337800	5590900	|				5964350	|				0.0885491	0	0	100.2	#DIV/0!	#DIV/0!
B2HHL3	B2HHL3	sp|B2HHL3|LIPB_MYCMM Octanoyltransferase OS=Mycobacterium marinum (strain ATCC BAA-535 / M) OX=216594 GN=lipB PE=3 SV=1		lipB	1.9667	3.3	10.8	3.3	3.3	0	0	0	535	3.3	14154000	0	2488300	2311000	4879500	2447900	2026800	0	0				4709400					|		4709400			|					100.2	0	0	0	0
B2HDD1	B2HDD1	tr|B2HDD1|B2HDD1_MYCMM Lipase LipD OS=Mycobacterium marinum (strain ATCC BAA-535 / M) OX=216594 GN=lipD PE=4 SV=1		lipD	11.296	7.7	7.5	4.2	6.3	6.3	6.3	9.6	91	6.1	58036000	9624300	8967100	7719200	5954300	5609900	8166600	5904600	6090500	8703300	10276000	9369600	9452400	8851700	9349700	10229000	10448000	|	9489650	9411000	9100700	10338500	|	0.117187	0.00622128	0.0386936	0.0149786	-0.0120068	-0.0603774	0.1236	0.183977	0.183977
B2HP53	B2HP53	tr|B2HP53|B2HP53_MYCMM Lipase LipH OS=Mycobacterium marinum (strain ATCC BAA-535 / M) OX=216594 GN=lipH PE=4 SV=1		lipH	2.3391	3.1	3.1	3.1	3.1	3.1	3.1	3.1	1349	3.1	16725000	2265500	2053700	2426400	2177800	2424500	2554100	1356100	1466300		2035800							|	2035800				|					-100.2	-100.2	-100.2	0	0
B2HP54	B2HP54	tr|B2HP54|B2HP54_MYCMM Lipase LipI OS=Mycobacterium marinum (strain ATCC BAA-535 / M) OX=216594 GN=lipI PE=4 SV=1		lipI	12.575	8	8	8	8	3.4	0	0	1350	4.6	37697000	0	3529800	11056000	5129900	7142600	7038800	3799600	0			10553000		10166000	9976500			|		10553000	10071250		|			0.0133049		100.2	100.2	0	#NUM!	#NUM!
B2HIK1	B2HIK1	tr|B2HIK1|B2HIK1_MYCMM Lipase/esterase LipN OS=Mycobacterium marinum (strain ATCC BAA-535 / M) OX=216594 GN=lipN PE=4 SV=1		lipN	15.495	8.9	3.2	11.6	5.6	5.1	5.1	14.2	671	9.1	74202000	21535000	9540600	12665000	3539100	10740000	6824000	4434000	4923800	12971000	12202000	11812000		11016000	13043000	12774000	14101000	|	12586500	11812000	12029500	13437500	|	0.0432022		0.119149	0.0698293	-0.0916239	-0.0653005	0.0943876	0.159688	0.159688
B2HP77	B2HP77	tr|B2HP77|B2HP77_MYCMM Esterase LipO OS=Mycobacterium marinum (strain ATCC BAA-535 / M) OX=216594 GN=lipO PE=4 SV=1		lipO	2.5776	0	1.6	0	0	1.9	0	1.6	1364	0	8050300	3676500	0	0	3747200	0	0	626610	0	3676500								|	3676500				|					-100.2	-100.2	-100.2	0	0
B2HLX2	B2HLX2	tr|B2HLX2|B2HLX2_MYCMM Esterase LipW OS=Mycobacterium marinum (strain ATCC BAA-535 / M) OX=216594 GN=lipW PE=1 SV=1		lipW	15.723	4.8	4.8	0	0	5.1	5.1	0	1049	0	11170000	0	0	2630300	2582200	0	0	2623500	3333700								7102500	|				7102500	|					0	0	100.2	#DIV/0!	#DIV/0!
B2HJM9	B2HJM9	tr|B2HJM9|B2HJM9_MYCMM L-lactate dehydrogenase (Cytochrome) LldD1_1 OS=Mycobacterium marinum (strain ATCC BAA-535 / M) OX=216594 GN=lldD1_1 PE=3 SV=1		lldD1_1	22.409	14.8	14.8	7.5	10.6	9.1	9.1	9.3	813	11.4	127260000	15803000	17246000	25539000	25277000	9364900	14972000	9128400	9932300	15848000	17732000	16516000	17487000	19947000	20212000	22510000	26472000	|	16790000	17001500	20079500	24491000	|	0.0793442	0.0403847	0.00933207	0.114391	0.0180598	0.258121	0.544649	0.286528	0.286528
B2HD57	B2HD57	tr|B2HD57|B2HD57_MYCMM L-lactate dehydrogenase (Cytochrome) LldD2 OS=Mycobacterium marinum (strain ATCC BAA-535 / M) OX=216594 GN=lldD2 PE=3 SV=1		lldD2	10.991	8.5	6	0	2.4	0	0	6	70	8.5	32577000	6591100	9239600	9056100	5734000	0	1956600	0	0	8590400	8037700	6218300	7074700					|	8314050	6646500			|	0.0470069	0.0911105			-0.322957	-100.2	-100.2	0	0
B2HQS5	B2HQS5	tr|B2HQS5|B2HQS5_MYCMM Dihydrolipoyl dehydrogenase OS=Mycobacterium marinum (strain ATCC BAA-535 / M) OX=216594 GN=lpd PE=3 SV=1		lpd	171.63	30.6	25.5	13.9	19.5	18.4	19.7	24.4	1549	28.9	2139000000	310670000	329010000	376710000	320120000	234250000	256890000	157560000	153800000	277870000	278860000	328050000	331600000	338440000	354290000	386570000	354830000	|	278365000	329825000	346365000	370700000	|	0.00251481	0.00761079	0.0323579	0.0605438	0.244723	0.315315	0.413274	0.097959	0.097959
B2HFX2	B2HFX2	tr|B2HFX2|B2HFX2_MYCMM Dihydrolipoamide dehydrogenase Lpd_1 OS=Mycobacterium marinum (strain ATCC BAA-535 / M) OX=216594 GN=lpd_1 PE=3 SV=1		lpd_1	43.175	17	17	4.4	8.9	8.9	8.9	7.2	361	8.9	186190000	16060000	21268000	47857000	46398000	8139600	14999000	16070000	15397000	20344000	21977000	32077000	32862000	20826000	22113000	38778000	38309000	|	21160500	32469500	21469500	38543500	|	0.0545689	0.0170954	0.0423879	0.00860412	0.617711	0.0209149	0.865114	0.844199	0.844199
B2HDW6	B2HDW6	tr|B2HDW6|B2HDW6_MYCMM Dihydrolipoamide dehydrogenase LpdA OS=Mycobacterium marinum (strain ATCC BAA-535 / M) OX=216594 GN=lpdA PE=4 SV=1		lpdA	114	17.9	17.7	12.8	12.8	9	9	17.9	151	20	888860000	157890000	151580000	168000000	162530000	80666000	77137000	44539000	46523000	119080000	115380000	126990000	130200000	111180000	104950000	143170000	147270000	|	117230000	128595000	108065000	145220000	|	0.0223176	0.0176509	0.0407651	0.0199638	0.133493	-0.117442	0.308898	0.426341	0.426341
B2HH43	B2HH43	tr|B2HH43|B2HH43_MYCMM Dihydrolipoamide dehydrogenase, LpdB OS=Mycobacterium marinum (strain ATCC BAA-535 / M) OX=216594 GN=lpdB PE=4 SV=1		lpdB	1.7357	0	1.8	0	0	0	0	0	484	0	2564600	0	0	0	2564600	0	0	0	0				2475200					|		2475200			|					100.2	0	0	0	0
B2HIL8	B2HIL8	tr|B2HIL8|B2HIL8_MYCMM Conserved lipoprotein LppX OS=Mycobacterium marinum (strain ATCC BAA-535 / M) OX=216594 GN=lppX PE=4 SV=1		lppX	18.743	19.2	14.8	19.2	19.2	19.2	13.5	9.2	682	13.5	343130000	28433000	28136000	59068000	55529000	49540000	45386000	48365000	28673000	61392000	56659000	53146000	45110000	65625000	59705000	42837000	54061000	|	59025500	49128000	62665000	48449000	|	0.0566998	0.115663	0.0668008	0.163813	-0.264793	0.0863215	-0.284871	-0.371193	-0.371193
B2HDP6	B2HDP6	tr|B2HDP6|B2HDP6_MYCMM Conserved lipoprotein, LpqD OS=Mycobacterium marinum (strain ATCC BAA-535 / M) OX=216594 GN=lpqD PE=4 SV=1		lpqD	3.9404	3.4	6.9	3.4	6.9	3.4	3.4	3.4	120	9.5	37291000	2938700	13899000	2090700	7110300	3264200	4866200	1470300	1652100				6847000		6921100			|		6847000	6921100		|					100.2	100.2	0	#NUM!	#NUM!
B2HJ25	B2HJ25	tr|B2HJ25|B2HJ25_MYCMM Conserved hypothetical lipoprotein LpqE OS=Mycobacterium marinum (strain ATCC BAA-535 / M) OX=216594 GN=lpqE PE=4 SV=1		lpqE	46.44	10.3	10.3	10.3	10.3	10.3	10.3	10.3	737	10.3	543340000	76387000	76944000	82269000	86820000	64044000	60996000	47746000	48130000	71872000	72160000	74195000	73318000	87146000	86539000	101020000	95929000	|	72016000	73756500	86842500	98474500	|	0.0028278	0.00840784	0.00494244	0.0365565	0.0344527	0.270084	0.451433	0.181349	0.181349
B2HJ64	B2HJ64	tr|B2HJ64|B2HJ64_MYCMM Conserved hypothetical lipoprotein LpqG OS=Mycobacterium marinum (strain ATCC BAA-535 / M) OX=216594 GN=lpqG PE=4 SV=1		lpqG	15.764	6.5	6.5	0	0	0	6.5	6.5	755	6.5	29256000	9256100	6563100	5519800	6260200	0	0	0	1657300		6505800							|	6505800				|					-100.2	-100.2	-100.2	0	0
B2HN24	B2HN24	tr|B2HN24|B2HN24_MYCMM Conserved lipoprotein LpqI OS=Mycobacterium marinum (strain ATCC BAA-535 / M) OX=216594 GN=lpqI PE=4 SV=1		lpqI	6.9292	5.3	5.3	4.5	4.5	4.5	4.5	7.6	1211	7.6	62116000	10705000	10074000	8649600	7647300	6600400	6341400	5719800	6378000	8477400	7936200	11283000	10176000	9084500	8720700	11613000	13129000	|	8206800	10729500	8902600	12371000	|	0.0466304	0.0729547	0.0288955	0.0866522	0.386691	0.117407	0.59207	0.474663	0.474663
B2HPX8	B2HPX8	tr|B2HPX8|B2HPX8_MYCMM Conserved lipoprotein, LpqK OS=Mycobacterium marinum (strain ATCC BAA-535 / M) OX=216594 GN=lpqK PE=4 SV=1		lpqK	2.4691	2.4	2.4	0	2.4	0	0	0	1433	0	5305600	0	0	1982000	2150100	0	1173600	0	0						1665400			|			1665400		|					0	100.2	0	#NUM!	#NUM!
B2HQ08	B2HQ08	tr|B2HQ08|B2HQ08_MYCMM Lipoprotein aminopeptidase LpqL OS=Mycobacterium marinum (strain ATCC BAA-535 / M) OX=216594 GN=lpqL PE=4 SV=1		lpqL	2.7969	3	4	3	1.6	0	0	0	1446	0	18157000	0	0	5438100	6600100	4214000	1904500	0	0			5166700		6014900				|		5166700	6014900		|					100.2	100.2	0	#NUM!	#NUM!
B2HSE9	B2HSE9	tr|B2HSE9|B2HSE9_MYCMM Conserved lipoprotein, LpqN OS=Mycobacterium marinum (strain ATCC BAA-535 / M) OX=216594 GN=lpqN PE=4 SV=1		lpqN	6.2259	8.3	4.4	8.3	8.3	4.4	4.4	8.3	1724	4.4	243460000	44199000	31259000	33516000	32860000	30479000	30418000	21620000	19112000	59894000				36540000	34294000			|	59894000		35417000		|			0.0448418		-100.2	-0.757969	-100.2	#NUM!	#NUM!
B2HFH6	B2HFH6	tr|B2HFH6|B2HFH6_MYCMM Lipoprotein LpqQ OS=Mycobacterium marinum (strain ATCC BAA-535 / M) OX=216594 GN=lpqQ PE=4 SV=1		lpqQ	6.3693	4.6	4.6	0	0	0	0	4.6	323	0	8678400	2301400	0	3018900	3358100	0	0	0	0	2301400								|	2301400				|					-100.2	-100.2	-100.2	0	0
B2HSB6	B2HSB6	tr|B2HSB6|B2HSB6_MYCMM Conserved lipoprotein LpqW OS=Mycobacterium marinum (strain ATCC BAA-535 / M) OX=216594 GN=lpqW PE=4 SV=1		lpqW	2.1746	0	0	0	0	1.9	1.9	0	1715	0	1531600	0	0	0	0	0	0	592160	939450								2001500	|				2001500	|					0	0	100.2	#DIV/0!	#DIV/0!
B2HND9	B2HND9	tr|B2HND9|B2HND9_MYCMM Conserved lipoprotein LprF OS=Mycobacterium marinum (strain ATCC BAA-535 / M) OX=216594 GN=lprF PE=4 SV=1		lprF	10.36	9.6	9.6	4.1	0	4.1	4.5	9.6	1256	9.6	141930000	25846000	28117000	32718000	34825000	14357000	0	4853000	1212800	25535000	26156000	31907000	34933000					|	25845500	33420000			|	0.0169899	0.0640247			0.370799	-100.2	-100.2	0	0
B2HP65	B2HP65	tr|B2HP65|B2HP65_MYCMM Conserved lipoprotein LprG OS=Mycobacterium marinum (strain ATCC BAA-535 / M) OX=216594 GN=lprG PE=4 SV=1		lprG	87.114	6	6	6	6	6	6	9	1355	10.7	171230000	27987000	29638000	16510000	16512000	25172000	24596000	15584000	15233000	26814000	25984000	16049000	15491000	36788000	35787000	34484000	33841000	|	26399000	15770000	36287500	34162500	|	0.0222319	0.02502	0.0195057	0.013309	-0.743301	0.458989	0.37193	-0.0870591	-0.0870591
B2HQ70	B2HQ70	tr|B2HQ70|B2HQ70_MYCMM Lipoprotein, LprL OS=Mycobacterium marinum (strain ATCC BAA-535 / M) OX=216594 GN=lprL PE=4 SV=1		lprL	5.9796	13.3	6.6	6.6	13.3	0	0	6.6	1472	6.6	44428000	0	5516200	16266000	7872300	5890700	8883300	0	0			15570000			12549000			|		15570000	12549000		|					100.2	100.2	0	#NUM!	#NUM!
B2HJ42	B2HJ42	tr|B2HJ42|B2HJ42_MYCMM Iron-regulated Lsr2 protein OS=Mycobacterium marinum (strain ATCC BAA-535 / M) OX=216594 GN=lsr2 PE=4 SV=1		lsr2	89.072	24.8	24.8	24.8	24.8	24.8	24.8	24.8	743	10.6	3122200000	613730000	356990000	551480000	507280000	341490000	347220000	204530000	199440000	614570000		533730000	491780000	490550000	497950000	420030000	417560000	|	614570000	512755000	494250000	418795000	|		0.0578505	0.0105869	0.00417043	-0.261308	-0.314336	-0.553333	-0.238997	-0.238997
B2HKU6	B2HKU6	tr|B2HKU6|B2HKU6_MYCMM Lipid-transfer protein Ltp1 OS=Mycobacterium marinum (strain ATCC BAA-535 / M) OX=216594 GN=ltp1 PE=3 SV=1		ltp1	8.5306	7.8	5.8	0	0	2	3.2	3.2	932	3.2	53803000	5724200	7381200	19603000	15062000	0	0	2604500	3428100			15469000	17764000					|		16616500			|		0.0976626			100.2	0	0	0	0
B2HJE3	B2HJE3	tr|B2HJE3|B2HJE3_MYCMM Lipid-transfer protein Ltp1_1 OS=Mycobacterium marinum (strain ATCC BAA-535 / M) OX=216594 GN=ltp1_1 PE=3 SV=1		ltp1_1	12.299	3	11.7	3	5.5	3	5.5	10.4	775	7.9	48892000	12793000	9030500	3929400	13156000	0	4380500	1948000	3654000	9506000	9719900		8070800		8377000		10652000	|	9612950	8070800	8377000	10652000	|	0.015734				-0.252268	-0.198546	0.148073	0.346619	0.346619
B2HI31	B2HI31	tr|B2HI31|B2HI31_MYCMM Acetyl-CoA acetyltransferase (PaaJ-like), Ltp2_1 OS=Mycobacterium marinum (strain ATCC BAA-535 / M) OX=216594 GN=ltp2_1 PE=4 SV=1		ltp2_1	4.7546	1.8	4.7	3.6	6.2	0	0	4.4	596	3.6	45997000	6777800	13060000	6775100	7691700	3530400	8162100	0	0						11583000			|			11583000		|					0	100.2	0	#NUM!	#NUM!
B2HR80	B2HR80	tr|B2HR80|B2HR80_MYCMM Diaminopimelate decarboxylase OS=Mycobacterium marinum (strain ATCC BAA-535 / M) OX=216594 GN=lysA PE=3 SV=1		lysA	42.604	16.5	16.3	8.5	12.3	12.3	10.2	12.5	1621	18	322110000	41283000	47368000	52390000	58145000	33964000	39964000	27775000	21218000	41775000	41668000	47235000	55059000	54591000	58229000	53816000	51042000	|	41721500	51147000	56410000	52429000	|	0.00181346	0.108167	0.0456028	0.0374128	0.293859	0.43516	0.329574	-0.105586	-0.105586
B2HJ43	B2HJ43	tr|B2HJ43|B2HJ43_MYCMM Lysine--tRNA ligase OS=Mycobacterium marinum (strain ATCC BAA-535 / M) OX=216594 GN=lysS PE=3 SV=1		lysS	97.786	21.7	21.7	21.7	17.5	16.7	9.2	19.1	744	19.1	1434500000	178910000	182060000	288710000	294860000	169510000	176770000	93226000	50497000	217540000	218430000	232280000	245690000	222650000	236800000	195030000	145600000	|	217985000	238985000	229725000	170315000	|	0.00288701	0.0396774	0.0435545	0.205221	0.132691	0.075679	-0.356023	-0.431702	-0.431702
B2HLP4	B2HLP4	sp|B2HLP4|MAK_MYCMM Maltokinase OS=Mycobacterium marinum (strain ATCC BAA-535 / M) OX=216594 GN=mak PE=3 SV=1		mak	38.28	15.4	15.4	13	8.1	8.1	8.1	15.4	1015	15.4	316130000	57724000	41008000	69006000	62708000	35061000	18376000	15430000	16818000	45515000	41884000	53886000	46095000	43420000	36310000	46966000	55116000	|	43699500	49990500	39865000	51041000	|	0.0587536	0.110202	0.126114	0.112908	0.194037	-0.132494	0.22404	0.356534	0.356534
B2HST2	B2HST2	tr|B2HST2|B2HST2_MYCMM 4-alpha-glucanotransferase OS=Mycobacterium marinum (strain ATCC BAA-535 / M) OX=216594 GN=malQ PE=3 SV=1		malQ	2.4475	1.2	1.2	2.4	1.2	2.4	1.1	1.2	1789	1.2	12123000	2428200	1378900	1131100	956950	2417800	1257000	1772800	780120					3433500		3762800		|			3433500	3762800	|					0	100.2	100.2	0.132127	0.132127
B2HEN8	B2HEN8	tr|B2HEN8|B2HEN8_MYCMM Mannose-6-phosphate isomerase ManA OS=Mycobacterium marinum (strain ATCC BAA-535 / M) OX=216594 GN=manA PE=3 SV=1		manA	17.38	14.5	10.3	2.5	2.5	4.4	0	4.7	245	4.7	94007000	13782000	14560000	33562000	23346000	3198900	4121200	1437200	0	19093000	19979000	20894000	22789000					|	19536000	21841500			|	0.0320688	0.0613496			0.160937	-100.2	-100.2	0	0
B2HEM8	B2HEM8	tr|B2HEM8|B2HEM8_MYCMM D-alpha-D-mannose-1-phosphate guanylyltransferase ManB OS=Mycobacterium marinum (strain ATCC BAA-535 / M) OX=216594 GN=manB PE=4 SV=1		manB	35.708	13.7	21.2	13.1	13.7	10.3	13.7	13.7	240	13.1	358710000	54095000	48532000	52997000	71849000	31554000	42840000	22178000	34664000	53096000	54480000	47621000	50449000	53421000	56677000	63260000	69620000	|	53788000	49035000	55049000	66440000	|	0.0181943	0.040781	0.0418235	0.0676881	-0.133472	0.033432	0.304768	0.271336	0.271336
B2HCV6	B2HCV6	tr|B2HCV6|B2HCV6_MYCMM Methionine aminopeptidase OS=Mycobacterium marinum (strain ATCC BAA-535 / M) OX=216594 GN=mapA PE=3 SV=1		mapA	17.783	5.6	0	10.5	4.9	0	0	10.5	21	5.6	48612000	15825000	3251500	3253400	0	17316000	8966300	0	0	15825000								|	15825000				|					-100.2	-100.2	-100.2	0	0
B2HJQ5	B2HJQ5	tr|B2HJQ5|B2HJQ5_MYCMM Methionine aminopeptidase OS=Mycobacterium marinum (strain ATCC BAA-535 / M) OX=216594 GN=mapB PE=3 SV=1		mapB	47.93	11.2	10.5	6.3	6.3	6.7	6.7	11.2	822	9.1	230110000	38462000	56941000	19826000	29767000	15383000	14738000	27369000	27628000		54915000					58684000	59702000	|	54915000			59193000	|				0.0121608	-100.2	-100.2	0.108226	#DIV/0!	#DIV/0!
B2HIM2	B2HIM2	tr|B2HIM2|B2HIM2_MYCMM Multifunctional mycocerosic acid synthase membrane-associated Mas OS=Mycobacterium marinum (strain ATCC BAA-535 / M) OX=216594 GN=mas PE=4 SV=1		mas	323.31	21.3	21.9	24.1	20.8	18.9	16.6	23.8	685	22.2	19743000000	4245500000	3732400000	2613200000	2821400000	2283700000	2294600000	961530000	790720000	3714800000	3604200000	2657100000	2743100000	2815100000	2971000000	2366300000	2130600000	|	3659500000	2700100000	2893050000	2248450000	|	0.0213707	0.0225218	0.0381044	0.0741244	-0.438634	-0.339055	-0.702716	-0.36366	-0.36366
B2HM86	B2HM86	tr|B2HM86|B2HM86_MYCMM Non-ribosomal peptide synthetase MbtF OS=Mycobacterium marinum (strain ATCC BAA-535 / M) OX=216594 GN=mbtF PE=4 SV=1		mbtF	6.208	0	0.7	1.4	0	0	0.7	1.1	1101	1.8	10831000	2474500	3063700	0	1235400	3163700	0	0	893980		3036900							|	3036900				|					-100.2	-100.2	-100.2	0	0
B2HT71	B2HT71	tr|B2HT71|B2HT71_MYCMM Mycothiol S-conjugate amidase OS=Mycobacterium marinum (strain ATCC BAA-535 / M) OX=216594 GN=mca PE=3 SV=1		mca	6.791	3.8	11	3.8	3.8	0	0	11	1839	3.8	49114000	16844000	4197700	5155300	16123000	3553000	3239900	0	0	16834000			15572000					|	16834000	15572000			|					-0.112424	-100.2	-100.2	0	0
B2HMU0	B2HMU0	tr|B2HMU0|B2HMU0_MYCMM MCE-family protein Mce1A OS=Mycobacterium marinum (strain ATCC BAA-535 / M) OX=216594 GN=mce1A PE=4 SV=1		mce1A	2.4747	1.8	0	0	0	0	0	0	1186	0	1621000	0	0	1621000	0	0	0	0	0			1545900						|		1545900			|					100.2	0	0	0	0
B2HMU1	B2HMU1	tr|B2HMU1|B2HMU1_MYCMM MCE-family protein Mce1B OS=Mycobacterium marinum (strain ATCC BAA-535 / M) OX=216594 GN=mce1B PE=4 SV=1		mce1B	4.7801	0	2.3	3.2	2.3	2.3	0	2.3	1187	4.3	8701900	1438200	3072300	0	1361400	928300	0	1901600	0		3045500							|	3045500				|					-100.2	-100.2	-100.2	0	0
B2HMU3	B2HMU3	tr|B2HMU3|B2HMU3_MYCMM MCE-family protein Mce1D OS=Mycobacterium marinum (strain ATCC BAA-535 / M) OX=216594 GN=mce1D PE=4 SV=1		mce1D	-2	0	0	0	0	0	1.7	1.7	1188	1.7	22417000	8184900	8815700	0	0	0	0	0	5416500		8738700							|	8738700				|					-100.2	-100.2	-100.2	0	0
B2HE33	B2HE33	tr|B2HE33|B2HE33_MYCMM Transcriptional repressor (Probably TetR-family) Mce3R OS=Mycobacterium marinum (strain ATCC BAA-535 / M) OX=216594 GN=mce3R PE=4 SV=1		mce3R	2.802	5.5	0	0	0	0	0	0	175	0	4914500	0	0	4914500	0	0	0	0	0			4687000						|		4687000			|					100.2	0	0	0	0
B2HNM5	B2HNM5	tr|B2HNM5|B2HNM5_MYCMM MCE-family protein Mce5D OS=Mycobacterium marinum (strain ATCC BAA-535 / M) OX=216594 GN=mce5D PE=4 SV=1		mce5D	-2	0	0	2.2	0	0	0	0	1294	2.2	1158900	0	653420	0	0	505470	0	0	0		647710							|	647710				|					-100.2	-100.2	-100.2	0	0
B2HSD6	B2HSD6	tr|B2HSD6|B2HSD6_MYCMM Alpha-methylacyl-CoA racemase Mcr OS=Mycobacterium marinum (strain ATCC BAA-535 / M) OX=216594 GN=mcr PE=3 SV=1		mcr	6.4484	5.5	2.7	5.5	5.5	5.5	5.5	5.5	1721	2.7	19521000	1841000	2426400	2877400	2666500	1026800	3013100	3038700	2630700						4276500	6515500	5527400	|			4276500	6021450	|				0.116034	0	100.2	100.2	0.49368	0.49368
B2HRH5	B2HRH5	sp|B2HRH5|MDH_MYCMM Malate dehydrogenase OS=Mycobacterium marinum (strain ATCC BAA-535 / M) OX=216594 GN=mdh PE=3 SV=1		mdh	293.08	42.2	35.3	43.5	43.5	41.3	30.7	42.9	1644	41.9	6809800000	871360000	1023100000	1028300000	1082900000	846780000	850980000	567400000	538980000	969600000	1046200000	1012700000	989730000	1055800000	1056800000	1230300000	1310000000	|	1007900000	1001215000	1056300000	1270150000	|	0.0537398	0.0162225	0.000669419	0.0443699	-0.0096007	0.0676671	0.333646	0.265979	0.265979
B2HRP0	B2HRP0	tr|B2HRP0|B2HRP0_MYCMM 1,4-dihydroxy-2-naphthoyl-CoA synthase OS=Mycobacterium marinum (strain ATCC BAA-535 / M) OX=216594 GN=menB PE=3 SV=1		menB	26.343	9.3	6.7	7.3	5.3	3	3	9.3	1660	12.3	90310000	12300000	19393000	23905000	19703000	6196300	5369500	1821900	1621900	13567000	13411000	16946000	15709000	14164000	15976000			|	13489000	16327500	15070000		|	0.00817767	0.0535716	0.0850217		0.275521	0.159896	-100.2	#NUM!	#NUM!
B2HRP6	B2HRP6	sp|B2HRP6|MEND_MYCMM 2-succinyl-5-enolpyruvyl-6-hydroxy-3-cyclohexene-1-carboxylate synthase OS=Mycobacterium marinum (strain ATCC BAA-535 / M) OX=216594 GN=menD PE=3 SV=1		menD	7.8117	1.5	3.1	4	1.5	1.5	1.5	3.1	1663	0	41042000	7844800	0	5302900	10220000	6920000	4329000	3264300	3161600				9863400					|		9863400			|					100.2	0	0	0	0
B2HMN9	B2HMN9	tr|B2HMN9|B2HMN9_MYCMM 4-hydroxy-4-methyl-2-oxoglutarate aldolase OS=Mycobacterium marinum (strain ATCC BAA-535 / M) OX=216594 GN=menG PE=3 SV=1		menG	8.4231	0	4.2	10.9	0	16.4	6.7	12.7	1168	8.5	106480000	17442000	7677000	0	11873000	28175000	0	23932000	17378000					44823000		45973000		|			44823000	45973000	|					0	100.2	100.2	0.0365476	0.0365476
B2HRQ2	B2HRQ2	sp|B2HRQ2|MENG_MYCMM Demethylmenaquinone methyltransferase OS=Mycobacterium marinum (strain ATCC BAA-535 / M) OX=216594 GN=menG PE=3 SV=1		menG	2.0503	4.8	4.8	0	0	0	0	0	1664	4.8	8223800	0	2913900	2843800	2466100	0	0	0	0		2888500							|	2888500				|					-100.2	-100.2	-100.2	0	0
B2HJ66	B2HJ66	tr|B2HJ66|B2HJ66_MYCMM tRNA(Ile)-lysidine synthase OS=Mycobacterium marinum (strain ATCC BAA-535 / M) OX=216594 GN=mesJ PE=3 SV=1		mesJ	1.9415	0	3.1	0	0	0	0	3.1	757	3.1	5974400	1674100	2063000	0	2237300	0	0	0	0		2045000							|	2045000				|					-100.2	-100.2	-100.2	0	0
B2HT74	B2HT74	tr|B2HT74|B2HT74_MYCMM Cystathionine gamma-synthase MetB (Cgs) OS=Mycobacterium marinum (strain ATCC BAA-535 / M) OX=216594 GN=metB PE=3 SV=1		metB	73.477	13.9	14.9	14.9	6.4	8.5	4.1	8.5	1841	8.5	461240000	60591000	71166000	129440000	78485000	46481000	30769000	21139000	23161000	71958000	89009000	70736000	60461000	49489000	53805000	49402000	89409000	|	80483500	65598500	51647000	69405500	|	0.149806	0.110757	0.059091	0.407593	-0.29503	-0.640008	-0.213643	0.426365	0.426365
B2HDS7	B2HDS7	tr|B2HDS7|B2HDS7_MYCMM O-acetylhomoserine sulfhydrylase MetC OS=Mycobacterium marinum (strain ATCC BAA-535 / M) OX=216594 GN=metC PE=1 SV=1		metC	75.476	12.7	12.7	9.4	12.7	9.4	9.4	12.7	132	12.7	1061000000	243180000	237970000	173490000	161950000	92654000	92588000	47983000	11176000	188970000	190370000	179370000	173970000	153930000	128920000	101630000	72376000	|	189670000	176670000	141425000	87003000	|	0.00521933	0.021613	0.125047	0.237758	-0.102434	-0.423454	-1.12435	-0.7009	-0.7009
B2HGB8	B2HGB8	tr|B2HGB8|B2HGB8_MYCMM Methionine synthase OS=Mycobacterium marinum (strain ATCC BAA-535 / M) OX=216594 GN=metH PE=4 SV=1		metH	19.649	5.6	7.1	5.3	4.4	3.3	1.7	6.3	389	7.2	182910000	27148000	38813000	28196000	30036000	23114000	22203000	9073700	4326400	27828000	31436000	23742000	26287000	28158000	30860000	27056000	18972000	|	29632000	25014500	29509000	23014000	|	0.0860975	0.0719417	0.0647464	0.248381	-0.244391	-0.00600097	-0.364644	-0.358643	-0.358643
B2HP50	B2HP50	sp|B2HP50|METK_MYCMM S-adenosylmethionine synthase OS=Mycobacterium marinum (strain ATCC BAA-535 / M) OX=216594 GN=metK PE=1 SV=1		metK	283.09	36.5	34.5	30.8	38.5	27	28.5	33.5	1347	32.8	4756700000	737950000	758710000	863760000	985140000	424840000	518320000	223160000	244780000	727050000	730200000	818850000	819870000	640970000	604420000	597040000	660580000	|	728625000	819360000	622695000	628810000	|	0.00305697	0.000880259	0.0415047	0.0714517	0.169321	-0.226651	-0.212552	0.0140985	0.0140985
B2HDK3	B2HDK3	tr|B2HDK3|B2HDK3_MYCMM Methionine--tRNA ligase OS=Mycobacterium marinum (strain ATCC BAA-535 / M) OX=216594 GN=metS PE=3 SV=1		metS	31.21	9.1	12.4	6.6	9.8	6.6	6.6	12.4	115	12.4	146220000	23490000	28091000	25683000	32779000	10832000	14122000	5452200	5772100	17624000	17905000	24362000	22174000	23937000	22743000	18746000	19276000	|	17764500	23268000	23340000	19011000	|	0.0111851	0.0664926	0.0361733	0.0197131	0.38935	0.393807	0.0978373	-0.29597	-0.29597
B2HDS6	B2HDS6	sp|B2HDS6|METXA_MYCMM Homoserine O-acetyltransferase OS=Mycobacterium marinum (strain ATCC BAA-535 / M) OX=216594 GN=metXA PE=3 SV=1		metXA	6.0836	4.7	4.7	1.8	5.3	0	0	8.2	131	4.7	43144000	12345000	8285900	8327100	4894000	3844100	5447800	0	0	9784100	8841300	8592000			9014100			|	9312700	8592000	9014100		|	0.0715861				-0.116206	-0.047016	-100.2	#NUM!	#NUM!
B2HPX0	B2HPX0	tr|B2HPX0|B2HPX0_MYCMM O-succinylhomoserine sulfhydrylase OS=Mycobacterium marinum (strain ATCC BAA-535 / M) OX=216594 GN=metZ PE=3 SV=1		metZ	5.6276	0	3.4	0	0	4.6	8	3.4	1430	3.4	23118000	5265200	4419400	0	5906600	0	0	3210400	4316200							8340400	7658200	|				7999300	|				0.0603038	0	0	100.2	#DIV/0!	#DIV/0!
B2HL83	B2HL83	tr|B2HL83|B2HL83_MYCMM [NAD] dependent malate oxidoreductase Mez OS=Mycobacterium marinum (strain ATCC BAA-535 / M) OX=216594 GN=mez PE=3 SV=1		mez	18.905	8.8	7.7	1.5	4.7	1.5	4.4	4.4	973	4.4	91818000	11079000	9628400	27357000	24575000	1695500	7410000	3418400	6654800	14312000	12050000	18324000	18739000		12746000		18956000	|	13181000	18531500	12746000	18956000	|	0.121347	0.0158352			0.49152	-0.0484153	0.524195	0.57261	0.57261
B2HDI8	B2HDI8	tr|B2HDI8|B2HDI8_MYCMM Transcription-repair-coupling factor OS=Mycobacterium marinum (strain ATCC BAA-535 / M) OX=216594 GN=mfd PE=3 SV=1		mfd	14.878	3	2.9	2.5	2.1	0	0.8	3.8	106	4.9	46724000	9349200	15584000	6823100	7525600	3943800	2647500	0	851510	8448800	9458200	7480600	7433700	8027700	7086500			|	8953500	7457150	7557100		|	0.0797178	0.00444718	0.0880667		-0.263827	-0.244619	-100.2	#NUM!	#NUM!
B2HP46	B2HP46	tr|B2HP46|B2HP46_MYCMM Integration host factor MihF OS=Mycobacterium marinum (strain ATCC BAA-535 / M) OX=216594 GN=mihF PE=4 SV=1		mihF	115.77	41.4	43.2	41.4	41.4	27.9	27	41.4	1343	43.2	11541000000	1710400000	1661900000	1858300000	1546700000	1356600000	1471600000	976170000	958850000	1577100000	1524300000	1626700000	1676100000	1825200000	2044400000	2068200000	2363300000	|	1550700000	1651400000	1934800000	2215750000	|	0.0240764	0.0211524	0.0801105	0.0941745	0.09077	0.319265	0.514876	0.195611	0.195611
B2HSJ2	B2HSJ2	tr|B2HSJ2|B2HSJ2_MYCMM Ribonucleotide-transport ATP-binding protein ABC transporter, Mkl OS=Mycobacterium marinum (strain ATCC BAA-535 / M) OX=216594 GN=mkl PE=4 SV=1		mkl	35.731	11.3	7.9	7.9	11.3	7.9	7.9	7.9	1748	7.9	245330000	25954000	39675000	43492000	36109000	32585000	29689000	19384000	18441000	38527000	38810000	35886000		39631000	39067000	39739000	38240000	|	38668500	35886000	39349000	38989500	|	0.00517504		0.0101352	0.0271856	-0.107738	0.0251682	0.0119269	-0.0132413	-0.0132413
B2HSH6	B2HSH6	tr|B2HSH6|B2HSH6_MYCMM Methoxy mycolic acid synthase 3, MmaA3 OS=Mycobacterium marinum (strain ATCC BAA-535 / M) OX=216594 GN=mmaA3 PE=4 SV=1		mmaA3	33.052	18.8	18.8	16.7	5.5	11.9	3.1	17.7	1742	19.5	225970000	46303000	44575000	45652000	42198000	24991000	8047100	11479000	2723900	38483000	41820000	37359000	34114000	33505000	31824000	28947000		|	40151500	35736500	32664500	28947000	|	0.0587678	0.0642078	0.0363896		-0.168056	-0.29773	-0.47204	-0.17431	-0.17431
B2HSH5	B2HSH5	tr|B2HSH5|B2HSH5_MYCMM Methoxy mycolic acid synthase 4, MmaA4 OS=Mycobacterium marinum (strain ATCC BAA-535 / M) OX=216594 GN=mmaA4 PE=4 SV=1		mmaA4	58.802	31.4	41.5	35.8	31.8	21.7	21.7	38.1	1741	38.1	1867700000	309170000	320090000	317240000	319040000	231490000	238280000	56781000	75637000	277240000	268210000	305680000	248550000	308020000	305030000	208920000	249520000	|	272725000	277115000	306525000	229220000	|	0.0234125	0.145777	0.00689748	0.125244	0.0230379	0.168558	-0.250714	-0.419272	-0.419272
B2HNJ9	B2HNJ9	tr|B2HNJ9|B2HNJ9_MYCMM Methoxy mycolic acid synthase 5 MmaA5 OS=Mycobacterium marinum (strain ATCC BAA-535 / M) OX=216594 GN=mmaA5 PE=4 SV=1		mmaA5	44.661	6.2	6.2	3.1	3.1	3.1	3.1	8.7	1283	6.2	231500000	52010000	28971000	34455000	27005000	28792000	26942000	16181000	17147000	52010000								|	52010000				|					-100.2	-100.2	-100.2	0	0
B2HSH7;B2HE79	B2HSH7;B2HE79	tr|B2HSH7|B2HSH7_MYCMM Methoxy mycolic acid synthase 5 MmaA5_1 OS=Mycobacterium marinum (strain ATCC BAA-535 / M) OX=216594 GN=mmaA5_1 PE=4 SV=1;tr|B2HE79|B2HE79_MYCMM Methoxy mycolic acid synthase 2 MmaA2_1 OS=Mycobacterium marinum (strain ATCC BAA-535 /		mmaA5_1	33.391	6.9	10.4	7.3	7.3	3.8	3.8	13.9	1743	10.4	133720000	38855000	36037000	25358000	29273000	2225500	1974200	0	0	39180000	34990000		28660000					|	37085000	28660000			|	0.0798915				-0.371797	-100.2	-100.2	0	0
B2HI52	B2HI52	tr|B2HI52|B2HI52_MYCMM Conserved hypothetical membrane protein OS=Mycobacterium marinum (strain ATCC BAA-535 / M) OX=216594 GN=MMAR_0007 PE=4 SV=1		MMAR_0007	9.1921	0	6.7	0	0	3.7	0	5.3	610	0	8065600	1158600	0	0	2606800	0	0	4300200	0							9111800		|				9111800	|					0	0	100.2	#DIV/0!	#DIV/0!
B2HI67	B2HI67	tr|B2HI67|B2HI67_MYCMM Conserved protein OS=Mycobacterium marinum (strain ATCC BAA-535 / M) OX=216594 GN=MMAR_0022 PE=4 SV=1		MMAR_0022	146.36	7.1	5.9	10.4	10.6	10.4	10.4	9	617	12.1	1103900000	185350000	260760000	113700000	100780000	153610000	128070000	95873000	65773000	213170000	212950000	106320000	100300000	208670000	206580000	181520000	163590000	|	213060000	103310000	207625000	172555000	|	0.000730139	0.041204	0.0071179	0.0734747	-1.04428	-0.0372796	-0.304203	-0.266924	-0.266924
B2HI70	B2HI70	tr|B2HI70|B2HI70_MYCMM aGPT-Pplase3 domain-containing protein OS=Mycobacterium marinum (strain ATCC BAA-535 / M) OX=216594 GN=MMAR_0025 PE=4 SV=1		MMAR_0025	3.7388	0	0	0	0	0	0	3.2	618	3.2	4528900	2181300	2347700	0	0	0	0	0	0		2327200							|	2327200				|					-100.2	-100.2	-100.2	0	0
B2HI81	B2HI81	tr|B2HI81|B2HI81_MYCMM DNA-binding protein OS=Mycobacterium marinum (strain ATCC BAA-535 / M) OX=216594 GN=MMAR_0036 PE=4 SV=1		MMAR_0036	9.2789	13.3	13.3	7.4	13.3	7.4	7.4	13.3	619	13.3	258960000	44186000	40965000	44508000	45309000	20187000	35971000	14155000	13675000	44079000	40713000	42517000	43902000		50806000			|	42396000	43209500	50806000		|	0.0561402	0.022665			0.0274204	0.261071	-100.2	#NUM!	#NUM!
B2HI84	B2HI84	tr|B2HI84|B2HI84_MYCMM N-acetyltransferase domain-containing protein OS=Mycobacterium marinum (strain ATCC BAA-535 / M) OX=216594 GN=MMAR_0039 PE=4 SV=1		MMAR_0039	12.196	32.3	32.3	32.3	32.3	18.2	18.2	18.2	620	32.3	135690000	10591000	20906000	29009000	27510000	18628000	14093000	7468300	7484000	16472000	15807000	20687000	19354000	21028000	20489000	25003000	24964000	|	16139500	20020500	20758500	24983500	|	0.0291351	0.0470804	0.0183602	0.00110382	0.310882	0.363106	0.63038	0.267273	0.267273
B2HI85	B2HI85	tr|B2HI85|B2HI85_MYCMM Uncharacterized protein OS=Mycobacterium marinum (strain ATCC BAA-535 / M) OX=216594 GN=MMAR_0040 PE=3 SV=1		MMAR_0040	3.8703	5	0	0	0	0	0	0	621	0	3513200	0	0	3513200	0	0	0	0	0			3350600						|		3350600			|					100.2	0	0	0	0
B2HI96	B2HI96	tr|B2HI96|B2HI96_MYCMM Uncharacterized protein OS=Mycobacterium marinum (strain ATCC BAA-535 / M) OX=216594 GN=MMAR_0051 PE=4 SV=1		MMAR_0051	35.551	16.7	16.7	16.7	16.7	4.7	4.7	16.7	622	16.7	333590000	56088000	55349000	62356000	74190000	40414000	36875000	4193700	4124900	54046000	50778000	69580000	69815000	57368000	50266000			|	52412000	69697500	53817000		|	0.0440896	0.00238416	0.0933139		0.41121	0.0381648	-100.2	#NUM!	#NUM!
B2HI98	B2HI98	sp|B2HI98|Y053_MYCMM UPF0301 protein MMAR_0053 OS=Mycobacterium marinum (strain ATCC BAA-535 / M) OX=216594 GN=MMAR_0053 PE=3 SV=1		MMAR_0053	15.464	6	0	6	0	6	6	6	623	6	20842000	3977700	4940100	3695300	0	3111700	0	2401000	2716200		4896900							|	4896900				|					-100.2	-100.2	-100.2	0	0
B2HIA3	B2HIA3	tr|B2HIA3|B2HIA3_MYCMM Short-chain type oxidoreductase OS=Mycobacterium marinum (strain ATCC BAA-535 / M) OX=216594 GN=MMAR_0058 PE=3 SV=1		MMAR_0058	31.975	8.1	8.1	8.1	8.1	8.1	8.1	8.1	625	26.2	103330000	13328000	30540000	11562000	11090000	10046000	10144000	8756200	7861800	15361000	15107000	12693000	12352000	16496000	16614000	21415000	19284000	|	15234000	12522500	16555000	20349500	|	0.0117898	0.0192552	0.00504008	0.0740482	-0.282772	0.119972	0.417699	0.297726	0.297726
B2HIA4	B2HIA4	tr|B2HIA4|B2HIA4_MYCMM Transcriptional regulatory protein OS=Mycobacterium marinum (strain ATCC BAA-535 / M) OX=216594 GN=MMAR_0059 PE=4 SV=1		MMAR_0059	21.648	12	18	12	12	12	12	23.4	626	12	162780000	28444000	21580000	24195000	27129000	17261000	17085000	13231000	13851000	24988000	21712000	19728000	22550000	25870000	25794000	31496000	33303000	|	23350000	21139000	25832000	32399500	|	0.0992069	0.0943969	0.00208037	0.0394371	-0.143515	0.145737	0.472549	0.326812	0.326812
B2HIA8	B2HIA8	tr|B2HIA8|B2HIA8_MYCMM Oxidoreductase OS=Mycobacterium marinum (strain ATCC BAA-535 / M) OX=216594 GN=MMAR_0063 PE=4 SV=1		MMAR_0063	38.488	34.3	39.6	26.4	22.3	20	21.5	22.6	627	26.4	753510000	97004000	114040000	162930000	161500000	72743000	56511000	40414000	48371000	98553000	99375000	110840000	111320000	111380000	103910000	123940000	134370000	|	98964000	111080000	107645000	129155000	|	0.00587326	0.00305556	0.0490695	0.0571029	0.166623	0.121306	0.384128	0.262822	0.262822
B2HIB1	B2HIB1	tr|B2HIB1|B2HIB1_MYCMM PadR domain-containing protein OS=Mycobacterium marinum (strain ATCC BAA-535 / M) OX=216594 GN=MMAR_0066 PE=4 SV=1		MMAR_0066	1.7589	5	5	0	0	0	0	5	629	0	4788700	1131800	0	1696700	1960300	0	0	0	0	1131800								|	1131800				|					-100.2	-100.2	-100.2	0	0
B2HIB6	B2HIB6	tr|B2HIB6|B2HIB6_MYCMM Transcriptional regulatory protein OS=Mycobacterium marinum (strain ATCC BAA-535 / M) OX=216594 GN=MMAR_0071 PE=4 SV=1		MMAR_0071	40.255	11.8	22.2	9.4	17	17.9	25	23.1	631	31.1	205690000	40441000	38971000	11659000	36577000	12162000	25277000	20185000	20415000	28996000	28309000	31632000	35475000	27719000	30676000	40448000	39595000	|	28652500	33553500	29197500	40021500	|	0.0169543	0.0809874	0.0716128	0.015071	0.227802	0.0271838	0.482114	0.45493	0.45493
B2HIC3	B2HIC3	tr|B2HIC3|B2HIC3_MYCMM Uncharacterized protein OS=Mycobacterium marinum (strain ATCC BAA-535 / M) OX=216594 GN=MMAR_0078 PE=4 SV=1		MMAR_0078	22.501	29.3	29.3	29.3	29.3	12.2	12.2	29.3	636	29.3	269270000	40740000	40447000	49822000	53879000	30607000	29736000	12730000	11311000	40918000	40052000	47624000	52080000	43329000	42091000			|	40485000	49852000	42710000		|	0.0151255	0.0632044	0.0204963		0.300264	0.0771864	-100.2	#NUM!	#NUM!
B2HJ89	B2HJ89	tr|B2HJ89|B2HJ89_MYCMM N-acetyltransferase domain-containing protein OS=Mycobacterium marinum (strain ATCC BAA-535 / M) OX=216594 GN=MMAR_0087 PE=4 SV=1		MMAR_0087	5.1939	3.4	5.1	0	1.7	0	0	3.4	766	3.4	76610000	2774600	17235000	26685000	28270000	0	1645300	0	0		21070000	24054000	24695000					|	21070000	24374500			|		0.0185955			0.210182	-100.2	-100.2	0	0
B2HEH6	B2HEH6	tr|B2HEH6|B2HEH6_MYCMM Transposase, ISMyma01_aa1 OS=Mycobacterium marinum (strain ATCC BAA-535 / M) OX=216594 GN=MMAR_0091 PE=4 SV=1		MMAR_0091	6.6626	25.8	14	25.8	14	0	0	11.8	218	14	27635000	2704100	3556000	7688100	4249400	6244100	3192700	0	0			7343500		8872200				|		7343500	8872200		|					100.2	100.2	0	#NUM!	#NUM!
B2HJA5	B2HJA5	tr|B2HJA5|B2HJA5_MYCMM Uncharacterized protein OS=Mycobacterium marinum (strain ATCC BAA-535 / M) OX=216594 GN=MMAR_0103 PE=4 SV=1		MMAR_0103	21.189	11.3	14.3	8.8	3	8.8	8.5	8.5	767	11.3	139830000	16337000	23355000	26266000	23426000	18143000	3635100	13265000	15400000	19502000	21333000	23714000	20492000	18931000		30603000	39306000	|	20417500	22103000	18931000	34954500	|	0.0634119	0.103076		0.176056	0.114436	-0.109056	0.775672	0.884728	0.884728
B2HJA8	B2HJA8	tr|B2HJA8|B2HJA8_MYCMM Uncharacterized protein OS=Mycobacterium marinum (strain ATCC BAA-535 / M) OX=216594 GN=MMAR_0106 PE=4 SV=1		MMAR_0106	3.1344	2.6	2.6	2.6	2.6	0	0	6.1	768	7.6	24968000	4468300	12205000	2048700	1936800	2320800	1988200	0	0	4468300								|	4468300				|					-100.2	-100.2	-100.2	0	0
B2HJB2	B2HJB2	tr|B2HJB2|B2HJB2_MYCMM Oxidoreductase OS=Mycobacterium marinum (strain ATCC BAA-535 / M) OX=216594 GN=MMAR_0110 PE=4 SV=1		MMAR_0110	2.7752	2.9	2.9	0	0	0	0	0	769	0	4270500	0	0	2540900	1729700	0	0	0	0				1669400					|		1669400			|					100.2	0	0	0	0
B2HJC2	B2HJC2	tr|B2HJC2|B2HJC2_MYCMM Formate dehydrogenase H OS=Mycobacterium marinum (strain ATCC BAA-535 / M) OX=216594 GN=MMAR_0121 PE=3 SV=1		MMAR_0121	1.5925	0	1.3	0	1.3	0	0	0	771	2.3	84129000	0	77753000	0	2728100	0	3647500	0	0		77074000							|	77074000				|					-100.2	-100.2	-100.2	0	0
B2HJC5	B2HJC5	tr|B2HJC5|B2HJC5_MYCMM Quinone oxidoreductase OS=Mycobacterium marinum (strain ATCC BAA-535 / M) OX=216594 GN=MMAR_0124 PE=4 SV=1		MMAR_0124	12.786	3.5	0	3.5	3.5	3.5	3.5	0	772	0	14138000	0	0	3400600	0	2191300	1793200	3254800	3498300						2544700			|			2544700		|					0	100.2	0	#NUM!	#NUM!
B2HJC7	B2HJC7	tr|B2HJC7|B2HJC7_MYCMM Uncharacterized protein OS=Mycobacterium marinum (strain ATCC BAA-535 / M) OX=216594 GN=MMAR_0126 PE=4 SV=1		MMAR_0126	39.584	27.4	23	20.2	11.9	7.9	12.3	16.3	773	20.2	331140000	49984000	54629000	62906000	60331000	35701000	30415000	19529000	17640000	44649000	47420000	48156000	46674000	36321000	38063000	65874000	57770000	|	46034500	47415000	37192000	61822000	|	0.0425636	0.0221013	0.0331195	0.0926918	0.0426281	-0.307723	0.425405	0.733128	0.733128
B2HJE5	B2HJE5	tr|B2HJE5|B2HJE5_MYCMM Conserved hypothetical membrane protein OS=Mycobacterium marinum (strain ATCC BAA-535 / M) OX=216594 GN=MMAR_0144 PE=4 SV=1		MMAR_0144	2.0872	10.9	0	0	10.9	10.9	10.9	0	776	0	9540000	0	0	4442600	0	0	2745700	1100700	1251000								2665200	|				2665200	|					0	0	100.2	#DIV/0!	#DIV/0!
B2HJF3	B2HJF3	tr|B2HJF3|B2HJF3_MYCMM Conserved protein OS=Mycobacterium marinum (strain ATCC BAA-535 / M) OX=216594 GN=MMAR_0152 PE=4 SV=1		MMAR_0152	7.6283	10.1	10.1	4.8	10.1	10.1	5.3	10.1	779	10.1	84809000	13473000	12379000	16491000	15821000	3851300	9997600	6903700	5891900	13927000	12724000	16393000	15911000		14002000	12601000		|	13325500	16152000	14002000	12601000	|	0.0638362	0.0211011			0.277523	0.0714432	-0.0806514	-0.152095	-0.152095
B2HJF4	B2HJF4	tr|B2HJF4|B2HJF4_MYCMM SnoaL-like domain-containing protein OS=Mycobacterium marinum (strain ATCC BAA-535 / M) OX=216594 GN=MMAR_0153 PE=4 SV=1		MMAR_0153	4.3795	0	0	0	0	16.1	10.5	0	780	0	15027000	0	0	0	0	0	0	12184000	2843300							25816000		|				25816000	|					0	0	100.2	#DIV/0!	#DIV/0!
B2HJF5	B2HJF5	tr|B2HJF5|B2HJF5_MYCMM Coenzyme F420-dependent oxidoreductase OS=Mycobacterium marinum (strain ATCC BAA-535 / M) OX=216594 GN=MMAR_0154 PE=4 SV=1		MMAR_0154	96.252	30.6	34.4	23.4	13.9	23.7	20.5	24	781	24	969240000	97150000	137570000	191200000	227710000	120050000	79941000	66852000	48767000	148000000	147130000	187950000	172710000	139010000	152830000	114430000	103380000	|	147565000	180330000	145920000	108905000	|	0.00416889	0.0597588	0.0669697	0.0717463	0.289289	-0.0161729	-0.43828	-0.422107	-0.422107
B2HJG4	B2HJG4	tr|B2HJG4|B2HJG4_MYCMM Conserved protein OS=Mycobacterium marinum (strain ATCC BAA-535 / M) OX=216594 GN=MMAR_0163 PE=4 SV=1		MMAR_0163	5.2088	0	0	0	0	4.1	4.1	0	785	0	5687000	0	0	0	0	0	0	3013500	2673600								5696100	|				5696100	|					0	0	100.2	#DIV/0!	#DIV/0!
B2HJG5	B2HJG5	tr|B2HJG5|B2HJG5_MYCMM Nucleoside-diphosphate-sugar epimerase OS=Mycobacterium marinum (strain ATCC BAA-535 / M) OX=216594 GN=MMAR_0164 PE=4 SV=1		MMAR_0164	1.8444	0	2.1	0	0	2.5	2.5	0	786	0	2260300	0	0	0	0	0	0	1190600	1069700								2279000	|				2279000	|					0	0	100.2	#DIV/0!	#DIV/0!
B2HJG8	B2HJG8	tr|B2HJG8|B2HJG8_MYCMM Glutamate decarboxylase OS=Mycobacterium marinum (strain ATCC BAA-535 / M) OX=216594 GN=MMAR_0167 PE=3 SV=1		MMAR_0167	4.1214	5.2	3.2	0	0	0	0	0	788	0	9290400	0	0	5702700	3587700	0	0	0	0			5438700						|		5438700			|					100.2	0	0	0	0
B2HJH0	B2HJH0	tr|B2HJH0|B2HJH0_MYCMM Conserved protein OS=Mycobacterium marinum (strain ATCC BAA-535 / M) OX=216594 GN=MMAR_0169 PE=4 SV=1		MMAR_0169	21.46	19.6	25	0	0	12.5	6.5	6	789	0	125240000	2550700	0	17736000	21100000	0	0	73750000	10103000			17423000	19857000					|		18640000			|		0.0923336			100.2	0	0	0	0
B2HJH1	B2HJH1	tr|B2HJH1|B2HJH1_MYCMM Conserved membrane protein OS=Mycobacterium marinum (strain ATCC BAA-535 / M) OX=216594 GN=MMAR_0170 PE=4 SV=1		MMAR_0170	4.0471	4.5	4.5	0	0	4.5	8.3	0	790	0	17392000	0	0	3413300	4132900	0	0	3972100	5873800								12514000	|				12514000	|					0	0	100.2	#DIV/0!	#DIV/0!
B2HJH4	B2HJH4	tr|B2HJH4|B2HJH4_MYCMM Acyl carrier protein OS=Mycobacterium marinum (strain ATCC BAA-535 / M) OX=216594 GN=MMAR_0173 PE=4 SV=1		MMAR_0173	3.4927	7.5	7.5	0	0	7.5	7.5	0	791	0	22425000	0	0	3570800	3734000	0	0	8008300	7111800								15152000	|				15152000	|					0	0	100.2	#DIV/0!	#DIV/0!
B2HKG8	B2HKG8	tr|B2HKG8|B2HKG8_MYCMM HTH tetR-type domain-containing protein OS=Mycobacterium marinum (strain ATCC BAA-535 / M) OX=216594 GN=MMAR_0204 PE=4 SV=1		MMAR_0204	11.728	26.8	22.4	0	0	0	4.9	18	900	21.9	56448000	9572100	13404000	17027000	15216000	0	0	0	1229200	12034000	12762000	13933000	15054000					|	12398000	14493500			|	0.0415207	0.0546912			0.225299	-100.2	-100.2	0	0
B2HKI9	B2HKI9	tr|B2HKI9|B2HKI9_MYCMM Conserved hypothetical secreted protein OS=Mycobacterium marinum (strain ATCC BAA-535 / M) OX=216594 GN=MMAR_0225 PE=4 SV=1		MMAR_0225	12.402	4.9	4.9	4.9	4.9	4.9	4.9	4.9	904	4.9	31804000	4251700	3679500	5240100	5356300	3522000	3665500	3127100	2962000		3647400							|	3647400				|					-100.2	-100.2	-100.2	0	0
B2HKJ0	B2HKJ0	tr|B2HKJ0|B2HKJ0_MYCMM HTH tetR-type domain-containing protein OS=Mycobacterium marinum (strain ATCC BAA-535 / M) OX=216594 GN=MMAR_0226 PE=4 SV=1		MMAR_0226	37.563	27.7	35.1	22.8	22.8	7.9	0	30.2	905	24.3	198050000	23420000	37728000	53987000	49777000	16786000	14792000	1558500	0	30689000	30706000	38412000	34872000	37681000	32862000			|	30697500	36642000	35271500		|	0.000391589	0.0683139	0.0966091		0.255377	0.200382	-100.2	#NUM!	#NUM!
B2HKJ8	B2HKJ8	tr|B2HKJ8|B2HKJ8_MYCMM Uncharacterized protein OS=Mycobacterium marinum (strain ATCC BAA-535 / M) OX=216594 GN=MMAR_0234 PE=4 SV=1		MMAR_0234	12.505	11.7	11.7	28.8	16	13.5	13.5	11.7	906	12.9	71464000	11506000	8736100	12564000	13685000	5851900	8507900	5124800	5488300	11399000		11954000	13344000					|	11399000	12649000			|		0.077704			0.150116	-100.2	-100.2	0	0
B2HKJ9	B2HKJ9	tr|B2HKJ9|B2HKJ9_MYCMM Pyridoxamine 5-phosphate oxidase OS=Mycobacterium marinum (strain ATCC BAA-535 / M) OX=216594 GN=MMAR_0235 PE=4 SV=1		MMAR_0235	39.675	19.3	8.6	19.3	19.3	3.7	3.7	19.3	907	14.4	55679000	10751000	10005000	12009000	8619200	6176100	5475500	1413700	1228400	10791000	10538000	9753400	10613000	7800300	7502000			|	10664500	10183200	7651150		|	0.0167751	0.0596894	0.0275684		-0.0666253	-0.479068	-100.2	#NUM!	#NUM!
B2HKL6	B2HKL6	tr|B2HKL6|B2HKL6_MYCMM Conserved protein OS=Mycobacterium marinum (strain ATCC BAA-535 / M) OX=216594 GN=MMAR_0253 PE=4 SV=1		MMAR_0253	8.6896	18.6	12.4	12.4	13	6.2	11.2	29.8	910	24.8	63072000	20038000	7520000	13531000	8332500	2916700	8270900	0	2462000	11495000	11029000	11799000	11923000		13931000			|	11262000	11861000	13931000		|	0.0292587	0.0073924			0.0747626	0.306836	-100.2	#NUM!	#NUM!
B2HKL7	B2HKL7	tr|B2HKL7|B2HKL7_MYCMM Ketoacyl reductase OS=Mycobacterium marinum (strain ATCC BAA-535 / M) OX=216594 GN=MMAR_0254 PE=3 SV=1		MMAR_0254	10.358	12.4	3.4	9.4	9.4	9.4	9.4	12.4	911	15.7	107840000	17824000	22865000	19929000	4274300	12748000	11707000	9100000	9391300	16549000	16881000	17385000		19613000	18475000	21950000	22682000	|	16715000	17385000	19044000	22316000	|	0.0140448		0.0422541	0.0231942	0.0566997	0.188193	0.416935	0.228742	0.228742
B2HKM3	B2HKM3	tr|B2HKM3|B2HKM3_MYCMM Oxidoreductase OS=Mycobacterium marinum (strain ATCC BAA-535 / M) OX=216594 GN=MMAR_0260 PE=4 SV=1		MMAR_0260	36.441	18.7	18.7	8	3.1	4.8	0	4.2	913	10.7	136030000	9022700	20714000	34810000	47698000	13087000	8248700	2450400	0		35057000	29008000	30877000	23445000				|	35057000	29942500	23445000		|		0.0441373			-0.227508	-0.580422	-100.2	#NUM!	#NUM!
B2HKN1	B2HKN1	tr|B2HKN1|B2HKN1_MYCMM Conserved secreted protein OS=Mycobacterium marinum (strain ATCC BAA-535 / M) OX=216594 GN=MMAR_0268 PE=4 SV=1		MMAR_0268	3.3581	15.3	0	0	0	12.5	0	0	914	0	35726000	0	0	20064000	0	0	0	15662000	0			19135000						|		19135000			|					100.2	0	0	0	0
B2HKQ5	B2HKQ5	tr|B2HKQ5|B2HKQ5_MYCMM Conserved protein OS=Mycobacterium marinum (strain ATCC BAA-535 / M) OX=216594 GN=MMAR_0293 PE=4 SV=1		MMAR_0293	2.2424	0	0	0	0	2.5	2.5	0	918	0	1866500	0	0	0	0	0	0	591060	1275400								2717300	|				2717300	|					0	0	100.2	#DIV/0!	#DIV/0!
B2HKR0	B2HKR0	tr|B2HKR0|B2HKR0_MYCMM Conserved protein OS=Mycobacterium marinum (strain ATCC BAA-535 / M) OX=216594 GN=MMAR_0298 PE=4 SV=1		MMAR_0298	1.8569	18.9	7.8	7.8	7.8	7.8	7.8	7.8	920	7.8	88406000	16964000	15172000	12998000	12625000	9413400	8911300	6122800	6199200		15040000							|	15040000				|					-100.2	-100.2	-100.2	0	0
B2HLN1	B2HLN1	tr|B2HLN1|B2HLN1_MYCMM O-methyltransferase OS=Mycobacterium marinum (strain ATCC BAA-535 / M) OX=216594 GN=MMAR_0313 PE=4 SV=1		MMAR_0313	5.2432	7.2	0	0	0	7.7	3.6	7.2	1008	3.2	19866000	6341100	2791900	6048700	0	0	0	2909900	1774100							6165900		|				6165900	|					0	0	100.2	#DIV/0!	#DIV/0!
B2HLN4	B2HLN4	tr|B2HLN4|B2HLN4_MYCMM Conserved hypothetical secreted protein OS=Mycobacterium marinum (strain ATCC BAA-535 / M) OX=216594 GN=MMAR_0316 PE=4 SV=1		MMAR_0316	5.235	6	6	6	6	0	0	6	1009	6	42765000	6231200	5501700	6985600	8450800	7976700	7618800	0	0		5453700							|	5453700				|					-100.2	-100.2	-100.2	0	0
B2HLP7	B2HLP7	tr|B2HLP7|B2HLP7_MYCMM Phosphoesterase OS=Mycobacterium marinum (strain ATCC BAA-535 / M) OX=216594 GN=MMAR_0329 PE=3 SV=1		MMAR_0329	1.5603	0	6.1	0	0	0	0	0	1017	6.1	646020	0	646020	0	0	0	0	0	0		640380							|	640380				|					-100.2	-100.2	-100.2	0	0
B2HLP8	B2HLP8	tr|B2HLP8|B2HLP8_MYCMM Acyl dehydratase OS=Mycobacterium marinum (strain ATCC BAA-535 / M) OX=216594 GN=MMAR_0330 PE=4 SV=1		MMAR_0330	10.714	13.9	13.9	13.9	12.6	13.9	13.9	12.6	1018	26.5	288380000	37430000	45361000	53993000	30412000	35073000	30858000	28294000	26956000	39731000	38093000	47838000	49910000	45099000	46310000	54847000	52486000	|	38912000	48874000	45704500	53666500	|	0.0297656	0.0299776	0.0187357	0.0311084	0.328852	0.232121	0.463807	0.231686	0.231686
B2HLQ2	B2HLQ2	tr|B2HLQ2|B2HLQ2_MYCMM Transcriptional regulatory protein (Probably TetR-family) OS=Mycobacterium marinum (strain ATCC BAA-535 / M) OX=216594 GN=MMAR_0334 PE=4 SV=1		MMAR_0334	5.153	4.5	4.5	0	0	0	0	0	1020	3.6	5283700	0	1078000	1653500	2552300	0	0	0	0				2463300					|		2463300			|					100.2	0	0	0	0
B2HLQ5	B2HLQ5	tr|B2HLQ5|B2HLQ5_MYCMM Uncharacterized protein OS=Mycobacterium marinum (strain ATCC BAA-535 / M) OX=216594 GN=MMAR_0337 PE=4 SV=1		MMAR_0337	25.123	5.2	14.4	5.2	0	0	5.2	5.2	1021	5.2	17639000	0	0	5613800	9276800	0	0	0	2748500								5855800	|				5855800	|					0	0	100.2	#DIV/0!	#DIV/0!
B2HLQ7	B2HLQ7	tr|B2HLQ7|B2HLQ7_MYCMM Uncharacterized protein OS=Mycobacterium marinum (strain ATCC BAA-535 / M) OX=216594 GN=MMAR_0339 PE=4 SV=1		MMAR_0339	27.151	3	3	0	0	3	3	8.6	1022	4.9	26281000	11633000	6333300	2681600	2516600	0	0	1278400	1838300	8826700	9084600							|	8955650				|	0.0203629				-100.2	-100.2	-100.2	0	0
B2HLR1	B2HLR1	tr|B2HLR1|B2HLR1_MYCMM Zinc-dependent alcohol dehydrogenase OS=Mycobacterium marinum (strain ATCC BAA-535 / M) OX=216594 GN=MMAR_0343 PE=3 SV=1		MMAR_0343	9.5654	6.9	4.9	4.3	6.6	6.6	2.3	4.9	1024	9.2	46177000	9912500	11627000	6269700	4332400	1720200	5956400	4108600	2250200	9894500	8598900	8897200			8482500	8702500		|	9246700	8897200	8482500	8702500	|	0.0990762				-0.0555872	-0.124449	-0.0875087	0.0369404	0.0369404
B2HLR2	B2HLR2	tr|B2HLR2|B2HLR2_MYCMM Conserved protein OS=Mycobacterium marinum (strain ATCC BAA-535 / M) OX=216594 GN=MMAR_0344 PE=4 SV=1		MMAR_0344	23.8	22.9	45.7	22.9	50	22.9	22.9	45.7	1025	50	446850000	56163000	109430000	56021000	59324000	28608000	72938000	29383000	34978000	53869000			59550000					|	53869000	59550000			|					0.144646	-100.2	-100.2	0	0
B2HLR8	B2HLR8	tr|B2HLR8|B2HLR8_MYCMM Conserved protein OS=Mycobacterium marinum (strain ATCC BAA-535 / M) OX=216594 GN=MMAR_0350 PE=4 SV=1		MMAR_0350	7.6539	25.4	25.4	25.4	25.4	12.7	12.7	25.4	1027	25.4	242070000	29006000	27404000	42003000	39063000	28273000	28469000	22976000	24879000	34877000	21147000	48490000	35945000	33754000	37788000			|	28012000	42217500	35771000		|	0.346586	0.210118	0.0797425		0.591796	0.352745	-100.2	#NUM!	#NUM!
B2HLR9	B2HLR9	tr|B2HLR9|B2HLR9_MYCMM SnoaL-like domain-containing protein OS=Mycobacterium marinum (strain ATCC BAA-535 / M) OX=216594 GN=MMAR_0351 PE=4 SV=1		MMAR_0351	4.1999	12.8	6	6.8	0	6	0	6.8	1028	12.8	39374000	4112400	8858900	13954000	7767300	2237800	0	2443700	0		8815500	13274000						|	8815500	13274000			|					0.590489	-100.2	-100.2	0	0
B2HLS3	B2HLS3	tr|B2HLS3|B2HLS3_MYCMM Transcriptional regulatory protein (Possibly TetR-family) OS=Mycobacterium marinum (strain ATCC BAA-535 / M) OX=216594 GN=MMAR_0355 PE=4 SV=1		MMAR_0355	1.7722	3.8	0	0	3.8	3.8	3.8	3.8	1029	3.8	50334000	8818500	9119100	15364000	0	0	7030000	4882300	5119900		9039500							|	9039500				|					-100.2	-100.2	-100.2	0	0
B2HLS5	B2HLS5	sp|B2HLS5|Y357_MYCMM Putative S-adenosyl-L-methionine-dependent methyltransferase MMAR_0357 OS=Mycobacterium marinum (strain ATCC BAA-535 / M) OX=216594 GN=MMAR_0357 PE=3 SV=2		MMAR_0357	43.678	15.5	20	15.2	10.6	9.4	8.7	17.1	1030	13.2	262390000	45819000	35874000	52083000	62075000	26253000	17270000	12133000	10881000	37313000	33394000	40841000	39953000	35625000	41049000	36604000	36935000	|	35353500	40397000	38337000	36769500	|	0.0783841	0.0155435	0.100043	0.00636539	0.192395	0.116884	0.0566565	-0.0602279	-0.0602279
B2HLS6	B2HLS6	sp|B2HLS6|Y358_MYCMM Putative S-adenosyl-L-methionine-dependent methyltransferase MMAR_0358 OS=Mycobacterium marinum (strain ATCC BAA-535 / M) OX=216594 GN=MMAR_0358 PE=3 SV=1		MMAR_0358	11.956	14.1	10.3	7.7	7.7	7.1	7.1	14.1	1031	10.3	137810000	31484000	25246000	25771000	27302000	7359200	6627800	7007700	7015700	21727000	23066000	21695000	22512000	14895000	13569000	19745000	19901000	|	22396500	22103500	14232000	19823000	|	0.0422752	0.0261364	0.0658814	0.00556468	-0.0189985	-0.654135	-0.176098	0.478037	0.478037
B2HLS7	B2HLS7	tr|B2HLS7|B2HLS7_MYCMM Aldehyde dehydrogenase OS=Mycobacterium marinum (strain ATCC BAA-535 / M) OX=216594 GN=MMAR_0359 PE=3 SV=1		MMAR_0359	37.47	10.9	14.8	6.9	11.9	3.4	5.3	10.7	1032	10.7	216180000	37142000	36454000	38148000	49696000	15219000	22821000	8198900	8499200	37025000	35624000	35456000	38923000	32000000	32631000			|	36324500	37189500	32315500		|	0.0272724	0.0659202	0.0138071		0.0339524	-0.168717	-100.2	#NUM!	#NUM!
B2HLS8	B2HLS8	tr|B2HLS8|B2HLS8_MYCMM Short-chain type dehydrogenase/reductase OS=Mycobacterium marinum (strain ATCC BAA-535 / M) OX=216594 GN=MMAR_0360 PE=4 SV=1		MMAR_0360	174.21	30.8	30.8	24.5	24.5	16.4	11.2	24.5	1033	24.5	1888000000	311510000	311100000	311130000	321980000	216380000	216350000	119000000	80582000	284650000	287500000	263180000	272120000	288670000	293160000	273610000	264810000	|	286075000	267650000	290915000	269210000	|	0.0070445	0.0236187	0.0109135	0.0231141	-0.0960458	0.0242043	-0.0876614	-0.111866	-0.111866
B2HLS9	B2HLS9	tr|B2HLS9|B2HLS9_MYCMM Quinone oxidoreductase OS=Mycobacterium marinum (strain ATCC BAA-535 / M) OX=216594 GN=MMAR_0361 PE=4 SV=1		MMAR_0361	6.2135	0	5.6	0	9	9	5	0	1034	0	18090000	0	0	0	3397700	0	7492000	4868300	2331900						10487000	10461000		|			10487000	10461000	|					0	100.2	100.2	-0.00358126	-0.00358126
B2HLT0	B2HLT0	tr|B2HLT0|B2HLT0_MYCMM Conserved protein OS=Mycobacterium marinum (strain ATCC BAA-535 / M) OX=216594 GN=MMAR_0362 PE=4 SV=1		MMAR_0362	9.4479	9.5	9.5	0	0	9.5	9.5	9.5	1035	0	12775000	3367000	0	2735200	2605200	0	0	2056300	2011000	3367000								|	3367000				|					-100.2	-100.2	-100.2	0	0
B2HLT1	B2HLT1	tr|B2HLT1|B2HLT1_MYCMM Conserved hypothetical membrane protein OS=Mycobacterium marinum (strain ATCC BAA-535 / M) OX=216594 GN=MMAR_0363 PE=4 SV=1		MMAR_0363	10.188	11	5.8	5.8	5.8	5.8	5.8	5.8	1036	5.8	51923000	7917900	8124900	12117000	8221600	5519700	4961400	2685200	2375500			11556000						|		11556000			|					100.2	0	0	0	0
B2HLT6	B2HLT6	tr|B2HLT6|B2HLT6_MYCMM Peptide synthetase Nrp (Peptide synthase) OS=Mycobacterium marinum (strain ATCC BAA-535 / M) OX=216594 GN=MMAR_0368 PE=4 SV=1		MMAR_0368	7.4928	0.4	0.4	0.3	0.4	0	0	1.3	1037	1.5	25145000	8288400	9347500	2084000	2602100	1268900	1553800	0	0	8565600	8988700							|	8777150				|	0.0340859				-100.2	-100.2	-100.2	0	0
B2HLU4	B2HLU4	tr|B2HLU4|B2HLU4_MYCMM Conserved protein OS=Mycobacterium marinum (strain ATCC BAA-535 / M) OX=216594 GN=MMAR_0376 PE=4 SV=1		MMAR_0376	10.967	15.4	5.1	12.2	16.7	16.7	10.9	17.9	1040	12.2	54591000	12069000	3618500	8534900	2444400	8831100	12069000	3772900	3251500	9607300	4091500	11254000		12778000	12189000	8400000	10089000	|	6849400	11254000	12483500	9244500	|	0.569431		0.0333629	0.129191	0.716388	0.865973	0.432618	-0.433355	-0.433355
B2HLU9	B2HLU9	tr|B2HLU9|B2HLU9_MYCMM Transcriptional regulatory protein (Possibly TetR-family) OS=Mycobacterium marinum (strain ATCC BAA-535 / M) OX=216594 GN=MMAR_0381 PE=4 SV=1		MMAR_0381	5.5187	0	4.3	9.2	9.2	8.2	8.2	0	1043	4.3	13924000	0	2302800	0	2671500	3508300	3388300	942640	1110900		2282700							|	2282700				|					-100.2	-100.2	-100.2	0	0
B2HLV3	B2HLV3	tr|B2HLV3|B2HLV3_MYCMM Hydrolase_4 domain-containing protein OS=Mycobacterium marinum (strain ATCC BAA-535 / M) OX=216594 GN=MMAR_0385 PE=4 SV=1		MMAR_0385	1.8103	0	3.3	0	0	0	0	0	1044	0	539310	0	0	0	539310	0	0	0	0				520510					|		520510			|					100.2	0	0	0	0
B2HLV6	B2HLV6	tr|B2HLV6|B2HLV6_MYCMM Oxidoreductase OS=Mycobacterium marinum (strain ATCC BAA-535 / M) OX=216594 GN=MMAR_0388 PE=4 SV=1		MMAR_0388	8.4472	5.4	2	2	2	4	2	2	1046	2	37810000	4396300	4869400	11548000	5056200	3504000	3748000	2425400	2262800			11014000						|		11014000			|					100.2	0	0	0	0
B2HLV8	B2HLV8	tr|B2HLV8|B2HLV8_MYCMM Uncharacterized protein OS=Mycobacterium marinum (strain ATCC BAA-535 / M) OX=216594 GN=MMAR_0390 PE=4 SV=1		MMAR_0390	1.7207	0	5.2	0	0	0	0	0	1047	0	2750800	0	0	0	2750800	0	0	0	0				2654900					|		2654900			|					100.2	0	0	0	0
B2HLW0	B2HLW0	tr|B2HLW0|B2HLW0_MYCMM Uncharacterized protein OS=Mycobacterium marinum (strain ATCC BAA-535 / M) OX=216594 GN=MMAR_0392 PE=4 SV=1		MMAR_0392	4.5667	0	5.1	0	5.1	5.1	0	0	1048	0	10484000	0	0	0	5783200	0	2965600	1734900	0							3676000		|				3676000	|					0	0	100.2	#DIV/0!	#DIV/0!
B2HLX5	B2HLX5	tr|B2HLX5|B2HLX5_MYCMM Conserved protein OS=Mycobacterium marinum (strain ATCC BAA-535 / M) OX=216594 GN=MMAR_0407 PE=4 SV=1		MMAR_0407	38.108	15.7	0	12.4	22.2	5.9	22.2	9.8	1051	15.7	144630000	32902000	34028000	25466000	0	0	22173000	11086000	18975000						51762000		20131000	|			51762000	20131000	|					0	100.2	100.2	-1.36247	-1.36247
B2HMT6	B2HMT6	tr|B2HMT6|B2HMT6_MYCMM Transcriptional regulatory protein (Probably GntR-family) OS=Mycobacterium marinum (strain ATCC BAA-535 / M) OX=216594 GN=MMAR_0408 PE=4 SV=1		MMAR_0408	2.5307	0	5.2	0	0	0	0	0	1184	0	2824300	0	0	0	2824300	0	0	0	0				2725900					|		2725900			|					100.2	0	0	0	0
B2HMU6	B2HMU6	tr|B2HMU6|B2HMU6_MYCMM Conserved Mce associated membrane protein OS=Mycobacterium marinum (strain ATCC BAA-535 / M) OX=216594 GN=MMAR_0418 PE=4 SV=1		MMAR_0418	2.5331	4	4	0	0	0	0	4	1189	4	8421900	2800800	2165700	1696500	1759100	0	0	0	0		2146700							|	2146700				|					-100.2	-100.2	-100.2	0	0
B2HMV2	B2HMV2	tr|B2HMV2|B2HMV2_MYCMM Uncharacterized protein OS=Mycobacterium marinum (strain ATCC BAA-535 / M) OX=216594 GN=MMAR_0424 PE=3 SV=1		MMAR_0424	2.801	0	0	0	0	0	0	6.2	1190	6.2	4780100	2452000	2328100	0	0	0	0	0	0		2307800							|	2307800				|					-100.2	-100.2	-100.2	0	0
B2HMV5	B2HMV5	tr|B2HMV5|B2HMV5_MYCMM Lysophospholipase OS=Mycobacterium marinum (strain ATCC BAA-535 / M) OX=216594 GN=MMAR_0427 PE=4 SV=1		MMAR_0427	63.633	24.4	24.4	24.4	19.4	2.9	2.9	19.4	1192	24.4	274880000	52593000	58097000	48343000	52296000	27497000	25677000	5182400	5195100	54031000	49419000	46682000	50787000	41153000	40248000			|	51725000	48734500	40700500		|	0.0630484	0.059561	0.0157229		-0.0859183	-0.345815	-100.2	#NUM!	#NUM!
B2HMW1	B2HMW1	tr|B2HMW1|B2HMW1_MYCMM Uncharacterized protein OS=Mycobacterium marinum (strain ATCC BAA-535 / M) OX=216594 GN=MMAR_0433 PE=4 SV=1		MMAR_0433	17.665	17.7	17.7	17.7	11.5	0	0	38.5	1195	38.5	83900000	24863000	16392000	12395000	11310000	2647300	16292000	0	0	24863000								|	24863000				|					-100.2	-100.2	-100.2	0	0
B2HMW3	B2HMW3	tr|B2HMW3|B2HMW3_MYCMM Conserved secretory protein OS=Mycobacterium marinum (strain ATCC BAA-535 / M) OX=216594 GN=MMAR_0435 PE=4 SV=1		MMAR_0435	13.013	0	6.7	6.7	6.7	4.4	6.7	6.7	1196	6.7	128020000	22384000	21519000	0	17288000	22735000	22280000	7373600	14445000	22403000	21320000		16516000	32395000	31670000		30836000	|	21861500	16516000	32032500	30836000	|	0.0350295		0.0160041		-0.404528	0.551144	0.496223	-0.0549208	-0.0549208
B2HMW6	B2HMW6	tr|B2HMW6|B2HMW6_MYCMM Zinc metalloprotease OS=Mycobacterium marinum (strain ATCC BAA-535 / M) OX=216594 GN=MMAR_0438 PE=4 SV=1		MMAR_0438	89.061	11	11	8	6.6	7.5	4.5	11	1197	7.2	351080000	60411000	41806000	76304000	70000000	32416000	29108000	27088000	13951000	43114000	42120000	52415000	46646000	52774000	54275000	57506000	67880000	|	42617000	49530500	53524500	62693000	|	0.0164926	0.0823593	0.0198296	0.117007	0.216888	0.32877	0.556875	0.228105	0.228105
B2HMX5	B2HMX5	tr|B2HMX5|B2HMX5_MYCMM NYN domain-containing protein OS=Mycobacterium marinum (strain ATCC BAA-535 / M) OX=216594 GN=MMAR_0447 PE=4 SV=1		MMAR_0447	3.8164	0	4.9	6.9	0	4.5	4.5	12.2	1199	0	19323000	10036000	0	0	1510500	1723800	0	3806000	2246300	10036000								|	10036000				|					-100.2	-100.2	-100.2	0	0
B2HMY4	B2HMY4	tr|B2HMY4|B2HMY4_MYCMM Conserved protein OS=Mycobacterium marinum (strain ATCC BAA-535 / M) OX=216594 GN=MMAR_0456 PE=4 SV=1		MMAR_0456	86.455	23.3	26	25.4	25.4	6	11.3	25.4	1202	26	615310000	101150000	106780000	120150000	127140000	65375000	60452000	11633000	22644000	87112000	88235000	115120000	102710000	77652000	73782000	42156000	90700000	|	87673500	108915000	75717000	66428000	|	0.00905725	0.0805692	0.0361412	0.516737	0.31299	-0.211524	-0.400349	-0.188826	-0.188826
B2HMZ0	B2HMZ0	tr|B2HMZ0|B2HMZ0_MYCMM Diacylglycerol O-acyltransferase OS=Mycobacterium marinum (strain ATCC BAA-535 / M) OX=216594 GN=MMAR_0464 PE=3 SV=1		MMAR_0464	1.5828	0	0	1.5	2.3	0	0	0	1203	0	3415500	0	0	0	0	2181600	1233900	0	0						1751000			|			1751000		|					0	100.2	0	#NUM!	#NUM!
B2HMZ3	B2HMZ3	tr|B2HMZ3|B2HMZ3_MYCMM Uncharacterized protein OS=Mycobacterium marinum (strain ATCC BAA-535 / M) OX=216594 GN=MMAR_0467 PE=4 SV=1		MMAR_0467	13.448	9.2	9.2	9.2	9.2	9.2	9.2	9.2	1205	9.2	52787000	7387900	7056400	7215800	6397300	7313500	6684200	5473600	5258000		6994800							|	6994800				|					-100.2	-100.2	-100.2	0	0
B2HMZ8	B2HMZ8	tr|B2HMZ8|B2HMZ8_MYCMM Aldehyde dehydrogenase OS=Mycobacterium marinum (strain ATCC BAA-535 / M) OX=216594 GN=MMAR_0472 PE=3 SV=1		MMAR_0472	17.491	0	0	3.5	3.5	3.5	3.5	0	1206	0	13497000	0	0	0	0	3260000	4191800	3034900	3010000								6412800	|				6412800	|					0	0	100.2	#DIV/0!	#DIV/0!
B2HN02	B2HN02	tr|B2HN02|B2HN02_MYCMM Conserved membrane protein OS=Mycobacterium marinum (strain ATCC BAA-535 / M) OX=216594 GN=MMAR_0476 PE=4 SV=1		MMAR_0476	60.102	13.1	13.1	7.7	6.3	0	0	9.4	1207	11.5	175410000	37146000	29389000	30810000	30762000	23271000	24035000	0	0	30739000	30631000	25133000	25159000	22294000	36897000			|	30685000	25146000	29595500		|	0.00248876	0.000731121	0.3489		-0.287205	-0.0521558	-100.2	#NUM!	#NUM!
B2HN20	B2HN20	tr|B2HN20|B2HN20_MYCMM Conserved hypothetical secreted protein OS=Mycobacterium marinum (strain ATCC BAA-535 / M) OX=216594 GN=MMAR_0495 PE=4 SV=1		MMAR_0495	3.4958	6.5	6.5	6.5	6.5	0	0	6.5	1210	6.5	35010000	7172200	5935700	8773300	8217100	2200100	2712000	0	0		5883900							|	5883900				|					-100.2	-100.2	-100.2	0	0
B2HN27	B2HN27	tr|B2HN27|B2HN27_MYCMM Conserved membrane protein OS=Mycobacterium marinum (strain ATCC BAA-535 / M) OX=216594 GN=MMAR_0502 PE=4 SV=1		MMAR_0502	30.646	7.1	13.8	7.1	7.1	7.1	7.1	7.1	1212	7.1	119180000	16651000	17390000	14756000	23091000	12117000	12608000	10769000	11797000	17687000	18292000	15032000	14038000	18419000	19151000	24071000	26641000	|	17989500	14535000	18785000	25356000	|	0.0237805	0.0483567	0.027554	0.07167	-0.307624	0.062426	0.495172	0.432746	0.432746
B2HN38	B2HN38	tr|B2HN38|B2HN38_MYCMM Uncharacterized protein OS=Mycobacterium marinum (strain ATCC BAA-535 / M) OX=216594 GN=MMAR_0513 PE=4 SV=1		MMAR_0513	25.652	36.7	32.7	12.2	14.3	0	0	40.8	1218	18.4	200240000	71202000	30048000	34181000	46313000	8022500	10477000	0	0	69523000			46378000					|	69523000	46378000			|					-0.58405	-100.2	-100.2	0	0
B2HNU0	B2HNU0	tr|B2HNU0|B2HNU0_MYCMM TetR_C_16 domain-containing protein OS=Mycobacterium marinum (strain ATCC BAA-535 / M) OX=216594 GN=MMAR_0518 PE=4 SV=1		MMAR_0518	9.9409	7.3	12.6	7.3	7.3	12.6	12.6	7.3	1310	7.3	27509000	2705000	2861400	2682500	6593100	1949300	1938100	4471300	4308000				6333200			9495200	9187600	|		6333200		9341400	|				0.0232841	100.2	0	100.2	#DIV/0!	#DIV/0!
B2HNU9	B2HNU9	tr|B2HNU9|B2HNU9_MYCMM Conserved protein OS=Mycobacterium marinum (strain ATCC BAA-535 / M) OX=216594 GN=MMAR_0527 PE=4 SV=1		MMAR_0527	-2	0	0	0	0	0	0	0	1312	1.9	7877100	0	7877100	0	0	0	0	0	0		7808300							|	7808300				|					-100.2	-100.2	-100.2	0	0
B2HNV4	B2HNV4	tr|B2HNV4|B2HNV4_MYCMM Conserved protein OS=Mycobacterium marinum (strain ATCC BAA-535 / M) OX=216594 GN=MMAR_0532 PE=4 SV=1		MMAR_0532	4.4751	4.2	0	0	0	0	0	0	1315	4.2	7461600	0	2953400	4508200	0	0	0	0	0		2927600							|	2927600				|					-100.2	-100.2	-100.2	0	0
B2HNV8	B2HNV8	tr|B2HNV8|B2HNV8_MYCMM Transcriptional regulatory protein (Possibly TetR-family) OS=Mycobacterium marinum (strain ATCC BAA-535 / M) OX=216594 GN=MMAR_0536 PE=4 SV=1		MMAR_0536	16.637	6.4	10.1	6.4	10.1	6.4	6.4	6.4	1316	6.4	95799000	13458000	16436000	19478000	25716000	8765800	10066000	914350	964630				24819000					|		24819000			|					100.2	0	0	0	0
B2HNW1	B2HNW1	sp|B2HNW1|Y539_MYCMM Putative S-adenosyl-L-methionine-dependent methyltransferase MMAR_0539 OS=Mycobacterium marinum (strain ATCC BAA-535 / M) OX=216594 GN=MMAR_0539 PE=3 SV=1		MMAR_0539	9.4818	5.3	5.3	5.3	10.3	0	3	5.3	1317	5.3	82465000	12007000	12110000	14796000	15319000	8885900	16377000	0	2970600	13705000	13688000	15920000	16525000	14159000	14792000			|	13696500	16222500	14475500		|	0.000877656	0.0263708	0.0309211		0.244189	0.0798059	-100.2	#NUM!	#NUM!
B2HNW3	B2HNW3	tr|B2HNW3|B2HNW3_MYCMM Conserved protein OS=Mycobacterium marinum (strain ATCC BAA-535 / M) OX=216594 GN=MMAR_0541 PE=4 SV=1		MMAR_0541	106.14	16.3	11	10.6	15.3	12.4	9.2	18.4	1318	12.4	357370000	59888000	40072000	64700000	50735000	40283000	47803000	30744000	23143000	54400000	51971000	53685000	52583000	65802000	59491000	60776000	51174000	|	53185500	53134000	62646500	55975000	|	0.0322938	0.0146654	0.0712338	0.121298	-0.00139765	0.236201	0.0737496	-0.162451	-0.162451
B2HNW4	B2HNW4	tr|B2HNW4|B2HNW4_MYCMM Conserved membrane protein OS=Mycobacterium marinum (strain ATCC BAA-535 / M) OX=216594 GN=MMAR_0542 PE=4 SV=1		MMAR_0542	6.4603	1.3	2.4	2.4	2.4	4.7	5.3	5.3	1319	7.3	41012000	6111400	10293000	0	5824300	3769800	4543600	5916800	4553200		8343000					14397000		|	8343000			14397000	|					-100.2	-100.2	0.78713	#DIV/0!	#DIV/0!
B2HNW5	B2HNW5	tr|B2HNW5|B2HNW5_MYCMM Conserved membrane protein OS=Mycobacterium marinum (strain ATCC BAA-535 / M) OX=216594 GN=MMAR_0543 PE=4 SV=1		MMAR_0543	12.596	4.2	3.1	1.7	2.4	0.5	0.8	5	1320	4.8	50486000	13920000	10608000	9169100	6789800	3675600	4518600	1072600	731950	7589900	8772000	8399400	8395900	9138300	9079500			|	8180950	8397650	9108900		|	0.102173	0.00029471	0.00456453		0.0377173	0.155008	-100.2	#NUM!	#NUM!
B2HNX0	B2HNX0	tr|B2HNX0|B2HNX0_MYCMM Conserved protein OS=Mycobacterium marinum (strain ATCC BAA-535 / M) OX=216594 GN=MMAR_0548 PE=1 SV=1		MMAR_0548	7.8811	5.4	11.1	5.7	8.1	3.7	3.7	9.4	1321	8.7	46687000	17276000	5921700	4600300	9207700	2950500	4737900	0	1992500	9852200	7963000	8103000	8130800		9095100			|	8907600	8116900	9095100		|	0.149969	0.00242181			-0.134108	0.0300527	-100.2	#NUM!	#NUM!
B2HNX1	B2HNX1	tr|B2HNX1|B2HNX1_MYCMM Conserved transmembrane protein OS=Mycobacterium marinum (strain ATCC BAA-535 / M) OX=216594 GN=MMAR_0549 PE=4 SV=1		MMAR_0549	3.8969	1.7	6.1	4.9	1.7	4.9	4.9	1.7	1322	1.7	20948000	0	0	0	2530800	3121100	0	7778500	7517300							16146000	16352000	|				16249000	|				0.00896449	0	0	100.2	#DIV/0!	#DIV/0!
B2HNX3	B2HNX3	tr|B2HNX3|B2HNX3_MYCMM Conserved transmembrane protein OS=Mycobacterium marinum (strain ATCC BAA-535 / M) OX=216594 GN=MMAR_0551 PE=4 SV=1		MMAR_0551	3.0884	2.4	2.4	0	0	0	0	0	1324	6.5	8953100	0	5723000	1640900	1589200	0	0	0	0		5673000							|	5673000				|					-100.2	-100.2	-100.2	0	0
B2HNX9	B2HNX9	tr|B2HNX9|B2HNX9_MYCMM Conserved protein OS=Mycobacterium marinum (strain ATCC BAA-535 / M) OX=216594 GN=MMAR_0557 PE=4 SV=1		MMAR_0557	2.4319	0	11.2	0	0	6.2	0	0	1325	6.2	17609000	0	6587300	0	7408500	0	0	3612800	0				7150300					|		7150300			|					100.2	0	0	0	0
B2HNY2	B2HNY2	tr|B2HNY2|B2HNY2_MYCMM SnoaL-like domain-containing protein OS=Mycobacterium marinum (strain ATCC BAA-535 / M) OX=216594 GN=MMAR_0560 PE=4 SV=1		MMAR_0560	42.175	14.8	14.8	14.8	14.8	14.8	19.8	14.8	1326	19.8	81408000	6247400	12922000	15697000	11524000	11837000	11846000	3938800	7395700		12899000	14978000		16597000	16867000		15847000	|	12899000	14978000	16732000	15847000	|			0.0114104		0.215586	0.375351	0.296951	-0.0784002	-0.0784002
B2HNY3	B2HNY3	tr|B2HNY3|B2HNY3_MYCMM Uncharacterized protein OS=Mycobacterium marinum (strain ATCC BAA-535 / M) OX=216594 GN=MMAR_0561 PE=4 SV=1		MMAR_0561	6.4159	5.1	8.3	2.2	2.2	2.2	0	5.9	1327	5.1	34130000	6613800	4516700	7041500	10978000	1717800	1436600	1825300	0		5693600	8525300	7569400					|	5693600	8047350			|		0.0839933			0.499173	-100.2	-100.2	0	0
B2HNY8	B2HNY8	tr|B2HNY8|B2HNY8_MYCMM PKS_ER domain-containing protein OS=Mycobacterium marinum (strain ATCC BAA-535 / M) OX=216594 GN=MMAR_0566 PE=4 SV=1		MMAR_0566	11.054	5.9	5.9	5.9	5.9	5.9	5.9	5.9	1328	5.9	69844000	11259000	11951000	11127000	11170000	7250400	7697600	4882200	4507900	11265000	11866000	10557000	10732000	10336000	10909000	10374000	9645900	|	11565500	10644500	10622500	10009950	|	0.0367447	0.0116251	0.0381428	0.0514333	-0.119719	-0.122704	-0.208393	-0.0856886	-0.0856886
B2HNY9	B2HNY9	tr|B2HNY9|B2HNY9_MYCMM Beta-1,3-glucanase OS=Mycobacterium marinum (strain ATCC BAA-535 / M) OX=216594 GN=MMAR_0567 PE=4 SV=1		MMAR_0567	25.489	8.6	5.1	7.5	8.6	3.4	3.4	7.5	1329	5.1	108150000	15450000	15074000	28671000	12207000	4292000	13866000	9255900	9328800			29807000			17214000			|		29807000	17214000		|					100.2	100.2	0	#NUM!	#NUM!
B2HNZ7	B2HNZ7	tr|B2HNZ7|B2HNZ7_MYCMM Conserved hypothetical hydrolytic protein OS=Mycobacterium marinum (strain ATCC BAA-535 / M) OX=216594 GN=MMAR_0575 PE=4 SV=1		MMAR_0575	2.1167	0	3.1	0	0	0	0	3.1	1330	3.1	6147600	2932300	2044300	0	1171000	0	0	0	0		2026400							|	2026400				|					-100.2	-100.2	-100.2	0	0
B2HP17	B2HP17	tr|B2HP17|B2HP17_MYCMM Uncharacterized protein OS=Mycobacterium marinum (strain ATCC BAA-535 / M) OX=216594 GN=MMAR_0597 PE=4 SV=1		MMAR_0597	-2	0	0	0	5.1	0	0	0	1331	0	5848600	0	0	0	0	0	5848600	0	0						8299900			|			8299900		|					0	100.2	0	#NUM!	#NUM!
B2HP24	B2HP24	tr|B2HP24|B2HP24_MYCMM Uncharacterized protein OS=Mycobacterium marinum (strain ATCC BAA-535 / M) OX=216594 GN=MMAR_0604 PE=4 SV=1		MMAR_0604	4.6511	8.8	8.8	4	0	0	0	8.8	1334	4	39679000	9029900	3810900	11789000	12342000	2706900	0	0	0	9096400		11047000	12042000					|	9096400	11544500			|		0.0609443			0.343838	-100.2	-100.2	0	0
B2HP25	B2HP25	tr|B2HP25|B2HP25_MYCMM Conserved protein OS=Mycobacterium marinum (strain ATCC BAA-535 / M) OX=216594 GN=MMAR_0605 PE=4 SV=1		MMAR_0605	23.093	16.9	16.9	16.9	10.5	0	14.5	16.9	1335	16.9	155260000	27408000	29224000	28008000	30880000	20254000	3853500	0	15628000	28869000	30707000	27511000	30301000	24320000				|	29788000	28906000	24320000		|	0.0436304	0.0682498			-0.0433623	-0.292588	-100.2	#NUM!	#NUM!
B2HP31	B2HP31	tr|B2HP31|B2HP31_MYCMM Iron-sulphur-binding reductase OS=Mycobacterium marinum (strain ATCC BAA-535 / M) OX=216594 GN=MMAR_0611 PE=4 SV=1		MMAR_0611	39.676	6.3	6.1	6	6.3	3.8	4.8	9.6	1338	5.2	257120000	54769000	42330000	35219000	31462000	27040000	28261000	17774000	20267000	36755000	41943000	31370000	30324000	36054000	34552000	55355000	53748000	|	39349000	30847000	35303000	54551500	|	0.0932291	0.0239775	0.0300845	0.0208302	-0.351197	-0.156536	0.471292	0.627828	0.627828
B2HPT1	B2HPT1	tr|B2HPT1|B2HPT1_MYCMM Conserved secreted protein OS=Mycobacterium marinum (strain ATCC BAA-535 / M) OX=216594 GN=MMAR_0647 PE=4 SV=1		MMAR_0647	3.8535	2.8	10.9	2.8	5.3	0	0	8.1	1414	8.1	40292000	7288000	8134000	2804900	12955000	3870900	5239000	0	0	6400700	7097600				9287300			|	6749150		9287300		|	0.073014				-100.2	0.460553	-100.2	#NUM!	#NUM!
B2HPT2	B2HPT2	tr|B2HPT2|B2HPT2_MYCMM Ketoacyl reductase OS=Mycobacterium marinum (strain ATCC BAA-535 / M) OX=216594 GN=MMAR_0648 PE=3 SV=1		MMAR_0648	7.4712	0	0	0	0	0	0	5.4	1415	5.4	3533900	1825500	1708400	0	0	0	0	0	0		1693500							|	1693500				|					-100.2	-100.2	-100.2	0	0
B2HPU5	B2HPU5	tr|B2HPU5|B2HPU5_MYCMM Membrane oxidoreductase OS=Mycobacterium marinum (strain ATCC BAA-535 / M) OX=216594 GN=MMAR_0661 PE=4 SV=1		MMAR_0661	21.052	16.5	11.6	4.5	9.4	9.4	9.4	12.1	1419	23.2	148600000	17841000	31138000	29216000	14046000	8498600	17769000	15364000	14727000	24305000	22496000	22767000	26242000		23745000	30376000	29344000	|	23400500	24504500	23745000	29860000	|	0.0546636	0.100275		0.0244385	0.0665074	0.0210844	0.351675	0.33059	0.33059
B2HPV1	B2HPV1	tr|B2HPV1|B2HPV1_MYCMM Glycosyl hydrolase OS=Mycobacterium marinum (strain ATCC BAA-535 / M) OX=216594 GN=MMAR_0667 PE=4 SV=1		MMAR_0667	29.662	4	4	4	4	0	0	4	1422	4	33303000	4858000	5157400	5624200	5618800	6103300	5941100	0	0		5112300							|	5112300				|					-100.2	-100.2	-100.2	0	0
B2HPV5	B2HPV5	tr|B2HPV5|B2HPV5_MYCMM Conserved membrane protein OS=Mycobacterium marinum (strain ATCC BAA-535 / M) OX=216594 GN=MMAR_0671 PE=4 SV=1		MMAR_0671	2.0112	0	0	3.3	3.3	3.3	3.3	3.3	1424	3.3	9555600	1859700	2160700	0	0	1716000	1635500	1169300	1014500		2141800							|	2141800				|					-100.2	-100.2	-100.2	0	0
B2HPV6	B2HPV6	tr|B2HPV6|B2HPV6_MYCMM Conserved protein OS=Mycobacterium marinum (strain ATCC BAA-535 / M) OX=216594 GN=MMAR_0672 PE=4 SV=1		MMAR_0672	88.965	9.3	9.3	9.3	9.3	9.3	9.3	9.3	1425	9.3	214830000	37229000	42222000	49463000	38966000	24849000	22105000	0	0		41853000							|	41853000				|					-100.2	-100.2	-100.2	0	0
B2HPV7;B2HQ69	B2HPV7;B2HQ69	tr|B2HPV7|B2HPV7_MYCMM Uncharacterized protein OS=Mycobacterium marinum (strain ATCC BAA-535 / M) OX=216594 GN=MMAR_0673 PE=4 SV=1;tr|B2HQ69|B2HQ69_MYCMM Methyltransf_11 domain-containing protein OS=Mycobacterium marinum (strain ATCC BAA-535 / M) OX=216594		MMAR_0673	13.891	4.8	4.8	4.8	0	0	0	4.8	1426	0	16121000	3975300	0	4566600	5123000	2456300	0	0	0	3975300								|	3975300				|					-100.2	-100.2	-100.2	0	0
B2HPW5	B2HPW5	tr|B2HPW5|B2HPW5_MYCMM 4HBT domain-containing protein OS=Mycobacterium marinum (strain ATCC BAA-535 / M) OX=216594 GN=MMAR_0681 PE=4 SV=1		MMAR_0681	6.7329	9.6	9.6	5.5	5.5	0	4.1	9.6	1428	9.6	40567000	6279600	6068000	6352800	7463500	8007600	2025600	0	4370000	6299500	6026100	6045200	7185900					|	6162800	6615550			|	0.0313693	0.121924			0.102275	-100.2	-100.2	0	0
B2HPX7	B2HPX7	tr|B2HPX7|B2HPX7_MYCMM Conserved hypothetical secreted protein OS=Mycobacterium marinum (strain ATCC BAA-535 / M) OX=216594 GN=MMAR_0695 PE=4 SV=1		MMAR_0695	2.1665	4.6	4.6	0	0	0	0	4.6	1432	4.6	20282000	5544100	4576200	5108300	5053800	0	0	0	0		4536200							|	4536200				|					-100.2	-100.2	-100.2	0	0
B2HPZ0	B2HPZ0	tr|B2HPZ0|B2HPZ0_MYCMM Beta lactamase-like protein OS=Mycobacterium marinum (strain ATCC BAA-535 / M) OX=216594 GN=MMAR_0708 PE=4 SV=1		MMAR_0708	4.1505	4	5.6	0	7.2	0	0	0	1435	4	27443000	0	8142400	12371000	4108700	0	2820600	0	0						4002700			|			4002700		|					0	100.2	0	#NUM!	#NUM!
B2HQ04	B2HQ04	tr|B2HQ04|B2HQ04_MYCMM Uncharacterized protein OS=Mycobacterium marinum (strain ATCC BAA-535 / M) OX=216594 GN=MMAR_0722 PE=4 SV=1		MMAR_0722	2.5251	10.3	4	4	4	4	4	4	1444	4	234690000	27983000	28029000	74902000	29958000	18418000	19325000	17919000	18160000			71435000						|		71435000			|					100.2	0	0	0	0
B2HQ06	B2HQ06	tr|B2HQ06|B2HQ06_MYCMM Conserved hypothetical membrane protein OS=Mycobacterium marinum (strain ATCC BAA-535 / M) OX=216594 GN=MMAR_0724 PE=4 SV=1		MMAR_0724	25.652	0	0	10.9	0	10.9	10.9	10.9	1445	0	291830000	39331000	0	0	0	104970000	0	71027000	76495000	39331000								|	39331000				|					-100.2	-100.2	-100.2	0	0
B2HQM3	B2HQM3	tr|B2HQM3|B2HQM3_MYCMM Uncharacterized protein OS=Mycobacterium marinum (strain ATCC BAA-535 / M) OX=216594 GN=MMAR_0733 PE=4 SV=1		MMAR_0733	7.8668	0	15.2	8.1	0	0	8.1	20.4	1531	8.1	28969000	8862000	6004100	0	9499500	3368600	0	0	1234400	8542500			9487900					|	8542500	9487900			|					0.15143	-100.2	-100.2	0	0
B2HQN1	B2HQN1	tr|B2HQN1|B2HQN1_MYCMM Transmembrane protein OS=Mycobacterium marinum (strain ATCC BAA-535 / M) OX=216594 GN=MMAR_0741 PE=4 SV=1		MMAR_0741	7.3518	0	0	0	0	8.8	8.8	8.8	1534	0	62709000	32452000	0	0	0	0	0	0	30257000	32452000								|	32452000				|					-100.2	-100.2	-100.2	0	0
B2HQN8	B2HQN8	tr|B2HQN8|B2HQN8_MYCMM Putative glutamate--cysteine ligase 2 OS=Mycobacterium marinum (strain ATCC BAA-535 / M) OX=216594 GN=MMAR_0748 PE=3 SV=1		MMAR_0748	25.548	9.1	9.4	7	9.7	5.2	2.9	11	1537	13.3	134530000	21782000	26894000	26079000	31570000	7245500	13285000	5948900	1722800	19809000	21105000	21820000	20625000	21550000	19848000	20793000		|	20457000	21222500	20699000	20793000	|	0.0447969	0.0398159	0.0581427		0.053	0.0169665	0.0235033	0.00653685	0.00653685
B2HQP7	B2HQP7	tr|B2HQP7|B2HQP7_MYCMM Dehydrogenase/reductase OS=Mycobacterium marinum (strain ATCC BAA-535 / M) OX=216594 GN=MMAR_0757 PE=3 SV=1		MMAR_0757	24.769	8.7	8.3	8.3	13.1	0	4.8	8.7	1540	13.1	77879000	14779000	19256000	10200000	12336000	6805400	11781000	0	2721400	16134000	15077000	10543000	15789000	13336000	11023000			|	15605500	13166000	12179500		|	0.0478941	0.281747	0.134286		-0.245237	-0.3576	-100.2	#NUM!	#NUM!
B2HQQ0	B2HQQ0	tr|B2HQQ0|B2HQQ0_MYCMM Uncharacterized protein OS=Mycobacterium marinum (strain ATCC BAA-535 / M) OX=216594 GN=MMAR_0760 PE=4 SV=1		MMAR_0760	15.737	0	16.3	16.3	8.5	0	0	16.3	1542	8.5	42806000	11742000	7085100	0	10567000	8895000	4517200	0	0	11785000			10071000	12740000				|	11785000	10071000	12740000		|					-0.226745	0.112414	-100.2	#NUM!	#NUM!
B2HQQ2	B2HQQ2	tr|B2HQQ2|B2HQQ2_MYCMM D-amino acid aminohydrolase OS=Mycobacterium marinum (strain ATCC BAA-535 / M) OX=216594 GN=MMAR_0762 PE=4 SV=1		MMAR_0762	1.7931	2.1	2.1	2.1	2.1	0	0	2.1	1543	2.1	19992000	3585200	2468900	3922200	4618900	2641100	2755900	0	0		2447300							|	2447300				|					-100.2	-100.2	-100.2	0	0
B2HQQ3	B2HQQ3	tr|B2HQQ3|B2HQQ3_MYCMM Uncharacterized protein OS=Mycobacterium marinum (strain ATCC BAA-535 / M) OX=216594 GN=MMAR_0763 PE=4 SV=1		MMAR_0763	5.969	4.1	4.1	12.9	12.9	0	4.1	12.9	1544	12.9	72145000	21540000	20549000	8593700	8203300	5057100	5209900	0	2992300	21611000	20299000							|	20955000				|	0.0442722				-100.2	-100.2	-100.2	0	0
B2HQR7	B2HQR7	tr|B2HQR7|B2HQR7_MYCMM Conserved secreted protein OS=Mycobacterium marinum (strain ATCC BAA-535 / M) OX=216594 GN=MMAR_0777 PE=4 SV=1		MMAR_0777	34.114	14.1	14.1	16.8	16.8	6	6	14.1	1545	14.1	139660000	23430000	19340000	17295000	18045000	19962000	22351000	10177000	9060900	22990000	19621000	17727000	16174000					|	21305500	16950500			|	0.111814	0.0647849			-0.329898	-100.2	-100.2	0	0
B2HQR9	B2HQR9	tr|B2HQR9|B2HQR9_MYCMM Peptidase OS=Mycobacterium marinum (strain ATCC BAA-535 / M) OX=216594 GN=MMAR_0779 PE=4 SV=1		MMAR_0779	29.75	6.2	6.2	4.4	3	0	1	5.2	1547	2.4	75076000	21185000	9199200	13538000	17960000	8216600	3973300	0	1004500	12898000	12309000	14480000	14410000	12170000	11610000			|	12603500	14445000	11890000		|	0.0330453	0.00342662	0.0333036		0.196746	-0.0840757	-100.2	#NUM!	#NUM!
B2HQS9	B2HQS9	tr|B2HQS9|B2HQS9_MYCMM Conserved protein OS=Mycobacterium marinum (strain ATCC BAA-535 / M) OX=216594 GN=MMAR_0789 PE=4 SV=1		MMAR_0789	11.619	6.9	0	4.8	4.8	4.8	4.8	0	1550	0	12701000	0	0	2508600	0	3910700	4084800	1022400	1174600								2502500	|				2502500	|					0	0	100.2	#DIV/0!	#DIV/0!
B2HQT1	B2HQT1	tr|B2HQT1|B2HQT1_MYCMM Uncharacterized protein OS=Mycobacterium marinum (strain ATCC BAA-535 / M) OX=216594 GN=MMAR_0791 PE=4 SV=1		MMAR_0791	8.3587	8.7	11.7	8.7	8.7	8.7	4.2	10.6	1551	20.1	122340000	12629000	35291000	17224000	21332000	11998000	15404000	6274500	2187900	19484000	18511000	19081000	19692000	20036000	25216000	14832000		|	18997500	19386500	22626000	14832000	|	0.0362161	0.0222857	0.161885		0.0292428	0.252172	-0.357096	-0.609268	-0.609268
B2HQT7	B2HQT7	tr|B2HQT7|B2HQT7_MYCMM Transcriptional regulatory protein (Possibly TetR-family) OS=Mycobacterium marinum (strain ATCC BAA-535 / M) OX=216594 GN=MMAR_0797 PE=4 SV=1		MMAR_0797	10.707	7.3	5.6	5.6	5.6	0	0	12.8	1556	12.8	25923000	5617700	9640400	4006200	2617700	1800400	2241200	0	0	7095000	7264300	4635200						|	7179650	4635200			|	0.016674				-0.631282	-100.2	-100.2	0	0
B2HQT8	B2HQT8	tr|B2HQT8|B2HQT8_MYCMM Conserved transmembrane protein OS=Mycobacterium marinum (strain ATCC BAA-535 / M) OX=216594 GN=MMAR_0798 PE=4 SV=1		MMAR_0798	1.9907	1.6	1.6	1.6	1.6	0	0	1.6	1557	1.6	15087000	2761400	2468400	2556300	3337400	2143200	1820400	0	0		2446800							|	2446800				|					-100.2	-100.2	-100.2	0	0
B2HQU4	B2HQU4	tr|B2HQU4|B2HQU4_MYCMM Conserved membrane protein OS=Mycobacterium marinum (strain ATCC BAA-535 / M) OX=216594 GN=MMAR_0804 PE=4 SV=1		MMAR_0804	59.902	4.3	11.5	7.2	7.2	2.9	2.9	8.6	1560	11.5	72278000	12204000	16437000	4904000	12084000	17243000	6501700	1515400	1388200	12698000	11615000		7464800	27575000	11464000			|	12156500	7464800	19519500		|	0.0629948		0.583632		-0.703552	0.683188	-100.2	#NUM!	#NUM!
B2HQU5	B2HQU5	tr|B2HQU5|B2HQU5_MYCMM Amidohydrolase OS=Mycobacterium marinum (strain ATCC BAA-535 / M) OX=216594 GN=MMAR_0805 PE=4 SV=1		MMAR_0805	19.501	11.4	7.9	11.4	11.4	3.2	3.2	11.4	1561	7.9	130820000	22889000	16479000	29912000	21418000	18251000	16466000	2578200	2823400	19133000	24577000	25103000	28804000	21989000	18149000			|	21855000	26953500	20069000		|	0.176138	0.0970932	0.135298		0.302509	-0.122995	-100.2	#NUM!	#NUM!
B2HQV0	B2HQV0	tr|B2HQV0|B2HQV0_MYCMM Short-chain type oxidoreductase OS=Mycobacterium marinum (strain ATCC BAA-535 / M) OX=216594 GN=MMAR_0810 PE=3 SV=1		MMAR_0810	35.615	16	9.2	19.6	14	9.2	14	20.8	1563	20.8	170970000	26326000	28221000	29754000	28746000	22598000	20541000	1803500	12985000	22206000	22523000	32748000	37251000	24721000	30169000		29769000	|	22364500	34999500	27445000	29769000	|	0.0100227	0.0909756	0.140365		0.646124	0.295333	0.4126	0.117267	0.117267
B2HQV1	B2HQV1	tr|B2HQV1|B2HQV1_MYCMM Transcriptional regulatory protein OS=Mycobacterium marinum (strain ATCC BAA-535 / M) OX=216594 GN=MMAR_0811 PE=4 SV=1		MMAR_0811	5.1232	2.4	4.6	2.2	2.4	0	0	4.6	1564	4.6	34692000	8972900	7689400	4984000	7397100	2143400	3505100	0	0	8778800	7745400		7210200					|	8262100	7210200			|	0.0884429				-0.196469	-100.2	-100.2	0	0
B2HQV3	B2HQV3	tr|B2HQV3|B2HQV3_MYCMM Uncharacterized protein OS=Mycobacterium marinum (strain ATCC BAA-535 / M) OX=216594 GN=MMAR_0813 PE=4 SV=1		MMAR_0813	36.357	21.3	18.6	8.2	3.8	0	4.4	18.6	1565	14.2	62710000	12166000	8798500	17213000	12650000	6801500	1750400	0	3330400	11408000	11574000	12864000	11272000	12073000				|	11491000	12068000	12073000		|	0.0102149	0.0932809			0.0706822	0.0712799	-100.2	#NUM!	#NUM!
B2HQW1	B2HQW1	tr|B2HQW1|B2HQW1_MYCMM Uncharacterized protein OS=Mycobacterium marinum (strain ATCC BAA-535 / M) OX=216594 GN=MMAR_0821 PE=4 SV=1		MMAR_0821	3.1813	4.9	4.9	0	4.9	4.9	8	4.9	1568	4.9	29193000	4774000	3681400	6614000	6627500	0	2849700	1907200	2739100								5835800	|				5835800	|					0	0	100.2	#DIV/0!	#DIV/0!
B2HQW2	B2HQW2	tr|B2HQW2|B2HQW2_MYCMM Conserved protein OS=Mycobacterium marinum (strain ATCC BAA-535 / M) OX=216594 GN=MMAR_0822 PE=4 SV=1		MMAR_0822	16.152	2	11.3	2	4.9	2.9	0	12.5	1569	2	28297000	5567700	1827600	2958700	9444600	1475200	4556900	2465900	0	5466000			9217100					|	5466000	9217100			|					0.753827	-100.2	-100.2	0	0
B2HQW3	B2HQW3	tr|B2HQW3|B2HQW3_MYCMM Conserved transmembrane protein OS=Mycobacterium marinum (strain ATCC BAA-535 / M) OX=216594 GN=MMAR_0823 PE=4 SV=1		MMAR_0823	1.8103	2.8	2.8	2.8	2.8	0	0	2.8	1570	2.8	12513000	1921300	2012700	3168800	2528400	1563900	1318000	0	0		1995100							|	1995100				|					-100.2	-100.2	-100.2	0	0
B2HQW4	B2HQW4	tr|B2HQW4|B2HQW4_MYCMM AP_endonuc_2 domain-containing protein OS=Mycobacterium marinum (strain ATCC BAA-535 / M) OX=216594 GN=MMAR_0824 PE=4 SV=1		MMAR_0824	1.7424	0	0	0	0	0	0	0	1571	3.6	2635100	0	2635100	0	0	0	0	0	0		2612100							|	2612100				|					-100.2	-100.2	-100.2	0	0
B2HQX2	B2HQX2	tr|B2HQX2|B2HQX2_MYCMM UPF0336 protein MMAR_0832 OS=Mycobacterium marinum (strain ATCC BAA-535 / M) OX=216594 GN=MMAR_0832 PE=3 SV=1		MMAR_0832	38.328	18.1	18.1	18.1	18.1	12.7	12.7	17.5	1574	18.1	928000000	131700000	154590000	209190000	192190000	84419000	86797000	34555000	34556000	133930000	136830000	176890000	165560000	149410000	153700000	70988000	72761000	|	135380000	171225000	151555000	71874500	|	0.0151471	0.0467894	0.0200158	0.0174429	0.338879	0.162827	-0.913463	-1.07629	-1.07629
B2HRJ0	B2HRJ0	tr|B2HRJ0|B2HRJ0_MYCMM Uncharacterized protein OS=Mycobacterium marinum (strain ATCC BAA-535 / M) OX=216594 GN=MMAR_0841 PE=4 SV=1		MMAR_0841	30.659	12.1	28.6	9.9	9.9	9.9	9.9	16.5	1646	12.1	28961000	3493200	2852000	3305800	7379500	4614000	4697100	1293800	1325300				7122300					|		7122300			|					100.2	0	0	0	0
B2HRK1	B2HRK1	tr|B2HRK1|B2HRK1_MYCMM Conserved hypothetical secreted protein OS=Mycobacterium marinum (strain ATCC BAA-535 / M) OX=216594 GN=MMAR_0855 PE=4 SV=1		MMAR_0855	1.9529	0	0	0	4.1	4.1	4.1	0	1650	0	9058300	0	0	0	0	0	4356100	2422100	2280100								4857900	|				4857900	|					0	0	100.2	#DIV/0!	#DIV/0!
B2HRK5	B2HRK5	tr|B2HRK5|B2HRK5_MYCMM Universal stress protein UspA OS=Mycobacterium marinum (strain ATCC BAA-535 / M) OX=216594 GN=MMAR_0859 PE=4 SV=1		MMAR_0859	6.1013	6.3	6.3	2.8	2.8	0	0	4.2	1651	7	42529000	5254500	11015000	9530900	9050400	4124000	3553400	0	0			9095100	8729700					|		8912400			|		0.0289907			100.2	0	0	0	0
B2HRL6	B2HRL6	tr|B2HRL6|B2HRL6_MYCMM Uncharacterized protein OS=Mycobacterium marinum (strain ATCC BAA-535 / M) OX=216594 GN=MMAR_0871 PE=4 SV=1		MMAR_0871	14.252	16.3	16.3	6.9	16.3	0	0	9.4	1654	6.9	52854000	7489000	5276000	13704000	16669000	3294200	6422500	0	0			13024000	15945000		9302300			|		14484500	9302300		|		0.142598			100.2	100.2	0	#NUM!	#NUM!
B2HRM1	B2HRM1	tr|B2HRM1|B2HRM1_MYCMM AAA_31 domain-containing protein OS=Mycobacterium marinum (strain ATCC BAA-535 / M) OX=216594 GN=MMAR_0876 PE=4 SV=1		MMAR_0876	16.948	5	5	6.8	9.1	6.4	8	9.4	1655	6.8	82638000	12930000	10840000	6830400	7402800	12278000	17281000	7275500	7800100	13188000	12477000	9917900	10974000	20152000	20581000	12306000	11766000	|	12832500	10445950	20366500	12036000	|	0.0391781	0.0714895	0.0148945	0.0317246	-0.296859	0.666396	-0.0924462	-0.758842	-0.758842
B2HRN7	B2HRN7	tr|B2HRN7|B2HRN7_MYCMM Glyoxalase OS=Mycobacterium marinum (strain ATCC BAA-535 / M) OX=216594 GN=MMAR_0892 PE=4 SV=1		MMAR_0892	5.3032	11.9	11.9	11.9	11.9	6.7	6.7	11.9	1658	11.9	188970000	33334000	33303000	26999000	28139000	18936000	21834000	12861000	13566000	36970000	37123000	23976000	25011000	25540000	28559000			|	37046500	24493500	27049500		|	0.00292031	0.0298796	0.0789203		-0.596938	-0.453735	-100.2	#NUM!	#NUM!
B2HRN9	B2HRN9	tr|B2HRN9|B2HRN9_MYCMM Dehydrogenase OS=Mycobacterium marinum (strain ATCC BAA-535 / M) OX=216594 GN=MMAR_0894 PE=3 SV=1		MMAR_0894	4.7993	2.7	5.8	2.7	2.7	0	0	5.4	1659	0	8238600	1822000	0	0	2906200	1806100	1704300	0	0				2804900					|		2804900			|					100.2	0	0	0	0
B2HRP3	B2HRP3	tr|B2HRP3|B2HRP3_MYCMM Amidohydro_3 domain-containing protein OS=Mycobacterium marinum (strain ATCC BAA-535 / M) OX=216594 GN=MMAR_0898 PE=4 SV=1		MMAR_0898	2.5033	3.7	0	5.2	0	0	1.5	0	1661	2.2	54310000	0	10300000	23005000	0	14342000	0	0	6662500			21940000						|		21940000			|					100.2	0	0	0	0
B2HRR5	B2HRR5	sp|B2HRR5|Y920_MYCMM UPF0234 protein MMAR_0920 OS=Mycobacterium marinum (strain ATCC BAA-535 / M) OX=216594 GN=MMAR_0920 PE=3 SV=1		MMAR_0920	247.32	44.8	44.8	36.8	36.8	28.2	28.2	44.8	1667	44.8	1316000000	197590000	201760000	217840000	211650000	135430000	133820000	112430000	105440000	179570000	183470000	182830000	183330000	202960000	203280000	266910000	252740000	|	181520000	183080000	203120000	259825000	|	0.0151924	0.00193114	0.00111399	0.0385633	0.0123457	0.162204	0.517412	0.355208	0.355208
B2HRR6	B2HRR6	tr|B2HRR6|B2HRR6_MYCMM ABC-type transporter OS=Mycobacterium marinum (strain ATCC BAA-535 / M) OX=216594 GN=MMAR_0921 PE=4 SV=1		MMAR_0921	1.9902	1.4	0	0	0	0	0	0	1668	0	1877300	0	0	1877300	0	0	0	0	0			1790400						|		1790400			|					100.2	0	0	0	0
B2HRR9	B2HRR9	tr|B2HRR9|B2HRR9_MYCMM Carveol-like dehydrogenase OS=Mycobacterium marinum (strain ATCC BAA-535 / M) OX=216594 GN=MMAR_0924 PE=3 SV=1		MMAR_0924	20.033	10.7	14.1	14.1	17	10.7	14.1	14.1	1669	10.4	163000000	18917000	18846000	11181000	16163000	26295000	27076000	20143000	24378000	25062000	25370000	25500000	19071000	33384000	29440000	33051000	43440000	|	25216000	22285500	31412000	38245500	|	0.00863693	0.203989	0.0887823	0.192078	-0.178234	0.316976	0.600951	0.283974	0.283974
B2HRS9	B2HRS9	tr|B2HRS9|B2HRS9_MYCMM Methyltransferase/methylase OS=Mycobacterium marinum (strain ATCC BAA-535 / M) OX=216594 GN=MMAR_0934 PE=4 SV=1		MMAR_0934	2.4084	4.1	0	0	0	0	0	0	1670	0	1453800	0	0	1453800	0	0	0	0	0			1386500						|		1386500			|					100.2	0	0	0	0
B2HSE3	B2HSE3	tr|B2HSE3|B2HSE3_MYCMM Uncharacterized protein OS=Mycobacterium marinum (strain ATCC BAA-535 / M) OX=216594 GN=MMAR_0944 PE=4 SV=1		MMAR_0944	32.589	13.5	9.4	9.4	9.4	9.4	5.2	9.4	1723	9.4	93304000	12619000	16902000	23515000	15588000	6933900	7426800	5420100	4900000	13940000	17212000	17396000	17194000	11400000	11541000	10048000		|	15576000	17295000	11470500	10048000	|	0.14854	0.00825878	0.00869204		0.15103	-0.441397	-0.632416	-0.19102	-0.19102
B2HSF3	B2HSF3	tr|B2HSF3|B2HSF3_MYCMM Imidazolonepropionase OS=Mycobacterium marinum (strain ATCC BAA-535 / M) OX=216594 GN=MMAR_0954 PE=4 SV=1		MMAR_0954	30.261	9.5	10.7	9.8	12.1	6	6	14.8	1725	10.5	132680000	29227000	21706000	16736000	26297000	12873000	13947000	5950400	5941000	18970000	20106000	13489000	21954000	16949000	18063000	22987000	22940000	|	19538000	17721500	17506000	22963500	|	0.0411134	0.337763	0.044997	0.00144725	-0.140782	-0.158433	0.23306	0.391493	0.391493
B2HSF4	B2HSF4	sp|B2HSF4|Y955_MYCMM Putative S-adenosyl-L-methionine-dependent methyltransferase MMAR_0955 OS=Mycobacterium marinum (strain ATCC BAA-535 / M) OX=216594 GN=MMAR_0955 PE=3 SV=1		MMAR_0955	2.2696	2.9	0	5.1	5.1	2.9	0	2.9	1726	2.9	3519900	0	0	0	0	1739400	1780500	0	0						2526800			|			2526800		|					0	100.2	0	#NUM!	#NUM!
B2HSF8	B2HSF8	tr|B2HSF8|B2HSF8_MYCMM Nitroreductase OS=Mycobacterium marinum (strain ATCC BAA-535 / M) OX=216594 GN=MMAR_0959 PE=4 SV=1		MMAR_0959	2.523	0	0	0	0	0	0	7.6	1729	0	2804900	2804900	0	0	0	0	0	0	0	2804900								|	2804900				|					-100.2	-100.2	-100.2	0	0
B2HSG4	B2HSG4	tr|B2HSG4|B2HSG4_MYCMM Conserved protein OS=Mycobacterium marinum (strain ATCC BAA-535 / M) OX=216594 GN=MMAR_0966 PE=4 SV=1		MMAR_0966	5.1551	11.6	36.2	11.6	11.6	0	0	36.2	1733	36.2	36156000	7265200	7534900	5679400	7869500	4161000	3646400	0	0	7224700	7505500		7599300					|	7365100	7599300			|	0.026959				0.0451614	-100.2	-100.2	0	0
B2HSG6	B2HSG6	tr|B2HSG6|B2HSG6_MYCMM UPF0336 protein MMAR_0968 OS=Mycobacterium marinum (strain ATCC BAA-535 / M) OX=216594 GN=MMAR_0968 PE=3 SV=1		MMAR_0968	29.711	33.3	27.7	33.3	33.3	6.9	6.9	33.3	1735	27.7	504840000	90677000	88048000	116450000	104010000	43042000	42993000	10465000	9164600	84179000	92281000	104710000	130390000	49564000	50515000			|	88230000	117550000	50039500		|	0.0649323	0.154475	0.0134386		0.413933	-0.818202	-100.2	#NUM!	#NUM!
B2HSG7	B2HSG7	tr|B2HSG7|B2HSG7_MYCMM Conserved protein OS=Mycobacterium marinum (strain ATCC BAA-535 / M) OX=216594 GN=MMAR_0969 PE=4 SV=1		MMAR_0969	60.784	26.1	16.2	16.2	16.2	16.2	16.2	26.1	1736	26.1	636300000	94168000	92348000	38131000	122930000	80982000	78796000	63171000	65776000	57707000	56894000	43406000	85855000	75849000	81233000	84896000	92705000	|	57300500	64630500	78541000	88800500	|	0.0100327	0.464424	0.0484723	0.062182	0.173667	0.454898	0.63202	0.177122	0.177122
B2HSG8	B2HSG8	tr|B2HSG8|B2HSG8_MYCMM UPF0336 protein MMAR_0970 OS=Mycobacterium marinum (strain ATCC BAA-535 / M) OX=216594 GN=MMAR_0970 PE=3 SV=1		MMAR_0970	40.648	28.3	22.9	35.5	35.5	28.3	28.3	40.4	1737	35.5	1360500000	197800000	193370000	242910000	240850000	153440000	148240000	91816000	92061000	181120000	178940000	234070000	248710000	213300000	219240000	191330000	206250000	|	180030000	241390000	216270000	198790000	|	0.00856242	0.0428851	0.0194212	0.0530712	0.423129	0.264596	0.143008	-0.121588	-0.121588
B2HSI0	B2HSI0	tr|B2HSI0|B2HSI0_MYCMM Protein kinase domain-containing protein OS=Mycobacterium marinum (strain ATCC BAA-535 / M) OX=216594 GN=MMAR_0982 PE=4 SV=1		MMAR_0982	14.238	0	2.2	6.9	4.1	2.2	2.2	7.2	1744	6.9	26378000	5862400	7271100	0	2270200	4263600	3758700	1447000	1505400		7170400			6103100				|	7170400		6103100		|					-100.2	-0.232511	-100.2	#NUM!	#NUM!
B2HSJ6	B2HSJ6	tr|B2HSJ6|B2HSJ6_MYCMM Neutral ceramidase OS=Mycobacterium marinum (strain ATCC BAA-535 / M) OX=216594 GN=MMAR_0997 PE=3 SV=1		MMAR_0997	61.573	8.8	9.4	11	10.2	8.6	8.6	12.6	1751	11	190210000	32961000	31668000	21046000	32224000	22121000	18485000	16454000	15252000	30829000	28770000	29354000	27013000	29527000	29141000	34259000	31698000	|	29799500	28183500	29334000	32978500	|	0.0488576	0.0587343	0.00930467	0.0549115	-0.0804373	-0.0227143	0.146238	0.168952	0.168952
B2HSK0	B2HSK0	tr|B2HSK0|B2HSK0_MYCMM Acyl-CoA dehydrogenase OS=Mycobacterium marinum (strain ATCC BAA-535 / M) OX=216594 GN=MMAR_1001 PE=3 SV=1		MMAR_1001	14.606	9.8	3.5	1.3	1.3	3	3	5.5	1753	7.4	90494000	19319000	22775000	22173000	11020000	6401300	5548500	0	3257500	19978000	19136000	16458000	18105000					|	19557000	17281500			|	0.0304435	0.0673903			-0.178457	-100.2	-100.2	0	0
B2HSK8	B2HSK8	tr|B2HSK8|B2HSK8_MYCMM Conserved hypothetical transmembrane protein OS=Mycobacterium marinum (strain ATCC BAA-535 / M) OX=216594 GN=MMAR_1009 PE=4 SV=1		MMAR_1009	-2	5.6	0	0	0	0	5.6	0	1756	5.6	2955700	0	1820000	1135700	0	0	0	0	0		1804100							|	1804100				|					-100.2	-100.2	-100.2	0	0
B2HSK9	B2HSK9	tr|B2HSK9|B2HSK9_MYCMM Transcription regulator, TetR family OS=Mycobacterium marinum (strain ATCC BAA-535 / M) OX=216594 GN=MMAR_1010 PE=4 SV=1		MMAR_1010	5.4083	0	7	0	0	0	0	0	1757	7	10435000	0	5326900	0	5107900	0	0	0	0		5280400							|	5280400				|					-100.2	-100.2	-100.2	0	0
B2HSL6	B2HSL6	tr|B2HSL6|B2HSL6_MYCMM Ferredoxin reductase OS=Mycobacterium marinum (strain ATCC BAA-535 / M) OX=216594 GN=MMAR_1017 PE=4 SV=1		MMAR_1017	77.523	26.5	28.9	24.8	23.1	19.4	14.3	20.9	1762	20.9	1684700000	257190000	255830000	318750000	290210000	174460000	195650000	109770000	82887000	234930000	238530000	297960000	297630000	203440000	219260000	242010000	273330000	|	236730000	297795000	211350000	257670000	|	0.0107531	0.000783577	0.0529285	0.0859494	0.331077	-0.163608	0.122282	0.28589	0.28589
B2HCS9	B2HCS9	tr|B2HCS9|B2HCS9_MYCMM Conserved protein OS=Mycobacterium marinum (strain ATCC BAA-535 / M) OX=216594 GN=MMAR_1043 PE=4 SV=1		MMAR_1043	5.3308	5.1	0	0	0	5.1	5.1	0	0	0	10764000	0	0	5295600	0	0	0	2622000	2846900								6065400	|				6065400	|					0	0	100.2	#DIV/0!	#DIV/0!
B2HCU1	B2HCU1	tr|B2HCU1|B2HCU1_MYCMM Flavin-dependent oxidoreductase OS=Mycobacterium marinum (strain ATCC BAA-535 / M) OX=216594 GN=MMAR_1055 PE=4 SV=1		MMAR_1055	2.7312	2.6	2.6	2.6	2.6	2.6	2.6	2.6	11	2.6	31423000	5397100	4602600	5348100	4678800	3141200	3144700	2526600	2583800		4562400							|	4562400				|					-100.2	-100.2	-100.2	0	0
B2HCU3	B2HCU3	sp|B2HCU3|Y1057_MYCMM Putative S-adenosyl-L-methionine-dependent methyltransferase MMAR_1057 OS=Mycobacterium marinum (strain ATCC BAA-535 / M) OX=216594 GN=MMAR_1057 PE=3 SV=1		MMAR_1057	9.195	5.6	5.6	8.6	12.2	3	0	11.8	13	12.2	68141000	15136000	17311000	9146400	5355500	8375500	11820000	996940	0	12404000	10951000	13400000	12192000	13535000	12395000			|	11677500	12796000	12965000		|	0.0879834	0.0667541	0.0621752		0.131961	0.150891	-100.2	#NUM!	#NUM!
B2HCV1	B2HCV1	tr|B2HCV1|B2HCV1_MYCMM Conserved protein OS=Mycobacterium marinum (strain ATCC BAA-535 / M) OX=216594 GN=MMAR_1067 PE=4 SV=1		MMAR_1067	243.31	43	42.5	36.2	36.2	20.8	24.9	43	16	43	3296300000	481950000	496300000	575880000	576410000	443980000	418640000	132370000	170750000	485350000	512290000	557580000	549320000	528340000	527270000	351570000	361810000	|	498820000	553450000	527805000	356690000	|	0.038189	0.0105533	0.00143349	0.0202999	0.149934	0.0814857	-0.483849	-0.565334	-0.565334
B2HCV2	B2HCV2	sp|B2HCV2|Y1068_MYCMM Putative S-adenosyl-L-methionine-dependent methyltransferase MMAR_1068 OS=Mycobacterium marinum (strain ATCC BAA-535 / M) OX=216594 GN=MMAR_1068 PE=3 SV=1		MMAR_1068	3.5997	6.3	3	3	3	0	0	3	17	0	12335000	1986900	0	4663700	2885800	1394800	1403600	0	0			4447800						|		4447800			|					100.2	0	0	0	0
B2HCV3;B2HK09;B2HCU5	B2HCV3	sp|B2HCV3|Y1069_MYCMM Putative S-adenosyl-L-methionine-dependent methyltransferase MMAR_1069 OS=Mycobacterium marinum (strain ATCC BAA-535 / M) OX=216594 GN=MMAR_1069 PE=3 SV=1		MMAR_1069	24.458	14.6	10.1	20.3	12.7	10.1	7.3	10.1	18	5.1	83437000	10048000	8693100	19491000	14690000	12394000	8875000	6575500	2669300	15730000	14007000	13669000	12398000	15111000	12554000	12125000		|	14868500	13033500	13832500	12125000	|	0.0819414	0.0689556	0.130712		-0.190035	-0.104197	-0.294274	-0.190077	-0.190077
B2HCW0	B2HCW0	tr|B2HCW0|B2HCW0_MYCMM Conserved protein OS=Mycobacterium marinum (strain ATCC BAA-535 / M) OX=216594 GN=MMAR_1076 PE=4 SV=1		MMAR_1076	4.43	12.6	12.6	4.4	4.4	4.4	4.4	4.4	22	4.4	74782000	11829000	10346000	15756000	14218000	6389100	6405700	4580100	5258700			15712000	13037000					|		14374500			|		0.131588			100.2	0	0	0	0
B2HCW7	B2HCW7	tr|B2HCW7|B2HCW7_MYCMM Bac_luciferase domain-containing protein OS=Mycobacterium marinum (strain ATCC BAA-535 / M) OX=216594 GN=MMAR_1083 PE=4 SV=1		MMAR_1083	59.046	16.1	16.1	12.9	10.1	18.2	8.7	7	28	3.8	142070000	14407000	8126200	27684000	27217000	22755000	18752000	15201000	7926800	23474000		18957000	18661000	31615000	33903000	25100000	23450000	|	23474000	18809000	32759000	24275000	|		0.0111278	0.0493867	0.0480629	-0.319641	0.480828	0.0484076	-0.43242	-0.43242
B2HCW8	B2HCW8	tr|B2HCW8|B2HCW8_MYCMM Conserved protein OS=Mycobacterium marinum (strain ATCC BAA-535 / M) OX=216594 GN=MMAR_1084 PE=4 SV=1		MMAR_1084	21.785	21.1	21.8	18.5	18.5	7.7	7.7	12.4	29	16.4	94122000	11620000	13140000	17728000	23248000	11344000	9722600	3690000	3629000	13114000	14080000	9843800	11866000	15700000	15058000	14771000	15045000	|	13597000	10854900	15379000	14908000	|	0.0502365	0.13173	0.0295183	0.0129962	-0.324942	0.177673	0.132798	-0.044875	-0.044875
B2HCZ5	B2HCZ5	tr|B2HCZ5|B2HCZ5_MYCMM Coenzyme F420-dependent oxidoreductase OS=Mycobacterium marinum (strain ATCC BAA-535 / M) OX=216594 GN=MMAR_1111 PE=4 SV=1		MMAR_1111	1.6187	0	2.6	0	0	3.2	0	0	44	0	2232100	0	0	0	1120800	0	0	1111300	0							2354800		|				2354800	|					0	0	100.2	#DIV/0!	#DIV/0!
B2HCZ6	B2HCZ6	tr|B2HCZ6|B2HCZ6_MYCMM Conserved protein OS=Mycobacterium marinum (strain ATCC BAA-535 / M) OX=216594 GN=MMAR_1112 PE=4 SV=1		MMAR_1112	39.08	13.3	13.3	13.3	12.5	7.9	3.9	13.3	45	13.3	95538000	15738000	14364000	16901000	19689000	9951600	8397700	6087300	4409800	14369000	12302000	14772000	17148000	12591000	14375000	18516000		|	13335500	15960000	13483000	18516000	|	0.109601	0.105269	0.0935607		0.259189	0.0158696	0.473501	0.457631	0.457631
B2HD13	B2HD13	tr|B2HD13|B2HD13_MYCMM PPE family protein OS=Mycobacterium marinum (strain ATCC BAA-535 / M) OX=216594 GN=MMAR_1129 PE=4 SV=1		MMAR_1129	22.133	5.4	5.4	5.4	5.4	5.4	3.2	5.4	53	5.4	126870000	17274000	17680000	42690000	26040000	8874500	9228500	3516600	1562500	19529000	19824000	29192000	28209000	14105000	14808000	8152200		|	19676500	28700500	14456500	8152200	|	0.0106013	0.0242186	0.0343856		0.544602	-0.444755	-1.27121	-0.826457	-0.826457
B2HD16	B2HD16	tr|B2HD16|B2HD16_MYCMM Metal-dependent hydrolase OS=Mycobacterium marinum (strain ATCC BAA-535 / M) OX=216594 GN=MMAR_1131 PE=4 SV=1		MMAR_1131	16.774	6.2	6.2	5.4	3.6	4	3.3	8.2	54	4.2	151210000	41836000	11637000	13357000	14442000	24154000	23393000	3928500	18459000	22541000	26282000	22047000	24612000	27052000	25077000			|	24411500	23329500	26064500		|	0.108362	0.077744	0.05358		-0.0654056	0.0945252	-100.2	#NUM!	#NUM!
B2HD28	B2HD28	tr|B2HD28|B2HD28_MYCMM Glycosyl hydrolase OS=Mycobacterium marinum (strain ATCC BAA-535 / M) OX=216594 GN=MMAR_1143 PE=4 SV=1		MMAR_1143	86.379	20.7	19	7.8	8.9	10.7	9.8	20	58	18.8	963290000	163060000	159490000	195900000	191220000	71963000	68682000	61271000	51703000	119370000	121130000	139560000	150720000	150830000	140100000	155260000	155420000	|	120250000	145140000	145465000	155340000	|	0.0103493	0.0543703	0.0521586	0.000728319	0.271408	0.274635	0.369392	0.0947573	0.0947573
B2HD29	B2HD29	tr|B2HD29|B2HD29_MYCMM Hydrolase OS=Mycobacterium marinum (strain ATCC BAA-535 / M) OX=216594 GN=MMAR_1144 PE=4 SV=1		MMAR_1144	80.227	21.1	17.9	19.9	18.3	11.4	11.4	21.5	59	18.3	445960000	63210000	53737000	83496000	77475000	69312000	46440000	26771000	25515000	52619000	49831000	61440000	62090000	77446000	74042000	86822000	82194000	|	51225000	61765000	75744000	84508000	|	0.0384854	0.00744142	0.031778	0.038724	0.269941	0.564284	0.72224	0.157956	0.157956
B2HDP7	B2HDP7	tr|B2HDP7|B2HDP7_MYCMM Conserved protein OS=Mycobacterium marinum (strain ATCC BAA-535 / M) OX=216594 GN=MMAR_1155 PE=4 SV=1		MMAR_1155	43.451	24.5	35.9	22.8	27.6	17.2	12.4	30	121	27.6	905330000	146880000	126550000	134210000	212540000	86484000	103900000	51473000	43288000	127580000	142390000	127320000	131930000	113280000	122600000	140010000	156480000	|	134985000	129625000	117940000	148245000	|	0.0775809	0.0251476	0.0558779	0.0785595	-0.0584551	-0.194746	0.135184	0.32993	0.32993
B2HDQ2	B2HDQ2	tr|B2HDQ2|B2HDQ2_MYCMM Nitroreductase OS=Mycobacterium marinum (strain ATCC BAA-535 / M) OX=216594 GN=MMAR_1160 PE=4 SV=1		MMAR_1160	1.8186	7.9	4.7	4.7	4.7	0	0	0	123	4.7	29022000	0	4473200	11429000	6187800	3067300	3864800	0	0			10900000						|		10900000			|					100.2	0	0	0	0
B2HDQ6	B2HDQ6	tr|B2HDQ6|B2HDQ6_MYCMM Methyltransferase OS=Mycobacterium marinum (strain ATCC BAA-535 / M) OX=216594 GN=MMAR_1164 PE=4 SV=1		MMAR_1164	3.5659	4.5	4.5	9.5	9.5	0	0	4.5	124	4.5	14561000	2431800	2464900	2160600	2661800	2481300	2360100	0	0		2443400							|	2443400				|					-100.2	-100.2	-100.2	0	0
B2HDQ8	B2HDQ8	tr|B2HDQ8|B2HDQ8_MYCMM Robl_LC7 domain-containing protein OS=Mycobacterium marinum (strain ATCC BAA-535 / M) OX=216594 GN=MMAR_1166 PE=4 SV=1		MMAR_1166	5.9833	7	8.4	0	8.4	7	7	14.7	125	0	18926000	3790200	0	2944200	8048600	0	2923400	1219200	0				7768100					|		7768100			|					100.2	0	0	0	0
B2HDR0	B2HDR0	tr|B2HDR0|B2HDR0_MYCMM Conserved hypothetical GTP/ATP-binding protein OS=Mycobacterium marinum (strain ATCC BAA-535 / M) OX=216594 GN=MMAR_1168 PE=4 SV=1		MMAR_1168	6.2544	12	0	10.5	5.5	5.5	5.5	5	126	5	12874000	1787100	1615500	4686800	0	1393900	1237400	1047800	1105200			4469800						|		4469800			|					100.2	0	0	0	0
B2HDR1	B2HDR1	tr|B2HDR1|B2HDR1_MYCMM Uncharacterized protein OS=Mycobacterium marinum (strain ATCC BAA-535 / M) OX=216594 GN=MMAR_1169 PE=4 SV=1		MMAR_1169	6.4206	8.8	0	0	0	0	0	8.8	127	8.8	7761700	2599200	2636300	2526200	0	0	0	0	0		2613200							|	2613200				|					-100.2	-100.2	-100.2	0	0
B2HDR6	B2HDR6	tr|B2HDR6|B2HDR6_MYCMM Conserved transmembrane ATP-binding protein ABC transporter OS=Mycobacterium marinum (strain ATCC BAA-535 / M) OX=216594 GN=MMAR_1174 PE=4 SV=1		MMAR_1174	2.0829	0	0	0	0	0	1.3	0	128	1	4034900	0	3153200	0	0	0	0	0	881710		3125600							|	3125600				|					-100.2	-100.2	-100.2	0	0
B2HDS5	B2HDS5	tr|B2HDS5|B2HDS5_MYCMM Methyltransferase OS=Mycobacterium marinum (strain ATCC BAA-535 / M) OX=216594 GN=MMAR_1183 PE=4 SV=1		MMAR_1183	4.742	3.3	0	7.8	3.3	3.3	3.3	3.3	130	3.3	42690000	7820900	7245000	6354100	0	13091000	5175500	1412300	1591700					18624000				|			18624000		|					0	100.2	0	#NUM!	#NUM!
B2HDT6;B2HK18	B2HDT6;B2HK18	tr|B2HDT6|B2HDT6_MYCMM Uncharacterized protein OS=Mycobacterium marinum (strain ATCC BAA-535 / M) OX=216594 GN=MMAR_1194 PE=4 SV=1;tr|B2HK18|B2HK18_MYCMM Conserved membrane protein OS=Mycobacterium marinum (strain ATCC BAA-535 / M) OX=216594 GN=MMAR_3543 P		MMAR_1194	1.885	1	1	1	1	1	1	1	135	0	16515000	3520700	0	3047500	2869400	1937200	2283500	1451500	1405500	3520700								|	3520700				|					-100.2	-100.2	-100.2	0	0
B2HDV1	B2HDV1	tr|B2HDV1|B2HDV1_MYCMM HpcH_HpaI domain-containing protein OS=Mycobacterium marinum (strain ATCC BAA-535 / M) OX=216594 GN=MMAR_1209 PE=3 SV=1		MMAR_1209	16.471	9.1	8.9	6	8.1	8.1	8.1	3.6	142	1.7	90286000	8087100	4367700	18600000	20074000	8488200	9720500	10450000	10499000	16448000		14397000	16083000	14367000	15337000	19777000	19175000	|	16448000	15240000	14852000	19476000	|		0.0782272	0.0461819	0.0218566	-0.110049	-0.147255	0.243785	0.39104	0.39104
B2HDV3	B2HDV3	tr|B2HDV3|B2HDV3_MYCMM Chitinase OS=Mycobacterium marinum (strain ATCC BAA-535 / M) OX=216594 GN=MMAR_1211 PE=4 SV=1		MMAR_1211	26.308	8.3	8.3	7.6	7.6	3.6	0	14.5	144	11.9	96585000	22973000	19889000	12558000	10965000	12980000	13945000	3275400	0	16164000	14431000	18410000	16242000					|	15297500	17326000			|	0.0801056	0.0884802			0.179643	-100.2	-100.2	0	0
B2HDV7	B2HDV7	tr|B2HDV7|B2HDV7_MYCMM Conserved protein OS=Mycobacterium marinum (strain ATCC BAA-535 / M) OX=216594 GN=MMAR_1215 PE=4 SV=1		MMAR_1215	44.133	15.2	12.5	12.9	12.5	9.1	9.1	14.7	145	15	786980000	125840000	129660000	159760000	134110000	75923000	78605000	41185000	41916000	106510000	108580000	120680000	110850000	121490000	115000000	121540000	127650000	|	107545000	115765000	118245000	124595000	|	0.0136102	0.0600428	0.0388103	0.0346757	0.106259	0.136839	0.212306	0.075467	0.075467
B2HDW5	B2HDW5	tr|B2HDW5|B2HDW5_MYCMM Conserved protein OS=Mycobacterium marinum (strain ATCC BAA-535 / M) OX=216594 GN=MMAR_1223 PE=4 SV=1		MMAR_1223	5.673	19.5	19.5	0	0	0	0	10.1	150	10.1	116320000	18849000	20446000	35316000	41711000	0	0	0	0			33712000	40226000					|		36969000			|		0.124593			100.2	0	0	0	0
B2HDY1	B2HDY1	tr|B2HDY1|B2HDY1_MYCMM Transcriptional regulatory protein (Probably TetR-family) OS=Mycobacterium marinum (strain ATCC BAA-535 / M) OX=216594 GN=MMAR_1239 PE=4 SV=1		MMAR_1239	48.77	30.4	33.5	13.8	22.8	13.8	9.8	30.4	155	23.7	167120000	24334000	20684000	38815000	40897000	13494000	22950000	4333100	1615200	26095000	26731000	33573000	31643000	24952000	25146000	14135000		|	26413000	32608000	25049000	14135000	|	0.0170265	0.0418522	0.00547641		0.303978	-0.0764952	-0.901976	-0.825481	-0.825481
B2HDY3	B2HDY3	tr|B2HDY3|B2HDY3_MYCMM DUF1338 domain-containing protein OS=Mycobacterium marinum (strain ATCC BAA-535 / M) OX=216594 GN=MMAR_1241 PE=4 SV=1		MMAR_1241	20.539	16.1	9.7	7.6	2.1	2.8	0	9.2	157	9.7	110420000	20446000	23025000	32674000	21508000	7895600	3054100	1819700	0	19515000	21780000	21152000	19712000	24263000				|	20647500	20432000	24263000		|	0.0775686	0.0498352			-0.0151367	0.232791	-100.2	#NUM!	#NUM!
B2HDY4	B2HDY4	tr|B2HDY4|B2HDY4_MYCMM Transcriptional regulatory protein (Probably AsnC-family) OS=Mycobacterium marinum (strain ATCC BAA-535 / M) OX=216594 GN=MMAR_1242 PE=4 SV=1		MMAR_1242	1.6802	5.3	0	11.3	6	6	0	5.3	158	0	13216000	965040	0	2174500	0	3719300	2477800	3879000	0					5291500				|			5291500		|					0	100.2	0	#NUM!	#NUM!
B2HDZ1	B2HDZ1	tr|B2HDZ1|B2HDZ1_MYCMM Transcriptional regulatory protein OS=Mycobacterium marinum (strain ATCC BAA-535 / M) OX=216594 GN=MMAR_1249 PE=4 SV=1		MMAR_1249	11.48	16.4	12.2	16.4	16.4	9	16.4	24.3	162	16.4	92922000	16458000	16339000	14335000	10381000	11126000	11015000	6861400	6406700	13647000	15012000	12589000	15322000	13844000	13772000	18420000	13390000	|	14329500	13955500	13808000	15905000	|	0.0673576	0.138478	0.00368712	0.223624	-0.0381545	-0.0534839	0.150492	0.203976	0.203976
B2HEK5	B2HEK5	sp|B2HEK5|NTPP_MYCMM Nucleoside triphosphate pyrophosphatase OS=Mycobacterium marinum (strain ATCC BAA-535 / M) OX=216594 GN=MMAR_1254 PE=3 SV=1		MMAR_1254	4.2701	0	0	0	0	0	4.6	0	228	0	2351900	0	0	0	0	0	0	0	2351900								5010900	|				5010900	|					0	0	100.2	#DIV/0!	#DIV/0!
B2HEK6	B2HEK6	tr|B2HEK6|B2HEK6_MYCMM Conserved protein OS=Mycobacterium marinum (strain ATCC BAA-535 / M) OX=216594 GN=MMAR_1255 PE=4 SV=1		MMAR_1255	15.911	9.4	9.4	25.5	25.5	6.6	25.5	16	229	36.8	151420000	28955000	45939000	13115000	13997000	18447000	17754000	3495600	9722000	29953000	32121000			32065000	31053000		21455000	|	31037000		31559000	21455000	|	0.0493929		0.0226747		-100.2	0.0240624	-0.532675	-0.556738	-0.556738
B2HEL6	B2HEL6	tr|B2HEL6|B2HEL6_MYCMM Two-component transcriptional regulator OS=Mycobacterium marinum (strain ATCC BAA-535 / M) OX=216594 GN=MMAR_1265 PE=4 SV=1		MMAR_1265	3.6918	8.9	8.9	0	0	0	0	8.9	235	8.9	6972000	1458900	1808400	1548600	2156100	0	0	0	0		1792600							|	1792600				|					-100.2	-100.2	-100.2	0	0
B2HEM3	B2HEM3	tr|B2HEM3|B2HEM3_MYCMM Conserved protein OS=Mycobacterium marinum (strain ATCC BAA-535 / M) OX=216594 GN=MMAR_1272 PE=4 SV=1		MMAR_1272	16.04	38	38	28.3	19.6	27.2	38	38	237	38	363320000	75350000	69977000	54196000	64485000	18841000	8456400	13492000	58526000	63988000	63013000	67934000	60151000	42607000	39758000	50972000	61689000	|	63500500	64042500	41182500	56330500	|	0.0108571	0.0859337	0.0489176	0.134529	0.0122617	-0.624737	-0.172852	0.451885	0.451885
B2HEN7	B2HEN7	tr|B2HEN7|B2HEN7_MYCMM Uncharacterized protein OS=Mycobacterium marinum (strain ATCC BAA-535 / M) OX=216594 GN=MMAR_1286 PE=4 SV=1		MMAR_1286	16.037	10.6	7.6	10.6	8.4	2.7	2.7	13	244	7.6	82453000	18096000	13593000	15050000	9224400	11919000	11808000	1496100	1266600	14215000	15821000	14590000	16139000	12106000	15669000			|	15018000	15364500	13887500		|	0.0756168	0.0712883	0.181416		0.0329081	-0.112906	-100.2	#NUM!	#NUM!
B2HEQ9	B2HEQ9	tr|B2HEQ9|B2HEQ9_MYCMM Conserved protein OS=Mycobacterium marinum (strain ATCC BAA-535 / M) OX=216594 GN=MMAR_1308 PE=4 SV=1		MMAR_1308	23.54	16.9	16.9	10.6	10.6	12.5	16.9	12.5	251	12.5	134640000	16820000	17508000	30992000	29780000	9572900	9745100	8479200	11742000	18486000	18711000	25778000	25659000	15392000	16481000	19725000	22675000	|	18598500	25718500	15936500	21200000	|	0.0085544	0.0032718	0.0483192	0.0983946	0.46762	-0.222851	0.188878	0.411729	0.411729
B2HET5	B2HET5	tr|B2HET5|B2HET5_MYCMM Iron-regulated short-chain dehydrogenase/reductase OS=Mycobacterium marinum (strain ATCC BAA-535 / M) OX=216594 GN=MMAR_1333 PE=4 SV=1		MMAR_1333	91.779	40.1	40.4	36.2	36.2	35.8	25.9	40.4	254	40.4	2225500000	362850000	348360000	444270000	466700000	189280000	185350000	121100000	107590000	320080000	320450000	362940000	357640000	257020000	268110000	305080000	320810000	|	320265000	360290000	262565000	312945000	|	0.000816916	0.0104018	0.0298662	0.0355423	0.169892	-0.286592	-0.033357	0.253235	0.253235
B2HET7	B2HET7	tr|B2HET7|B2HET7_MYCMM Anti-sigma factor OS=Mycobacterium marinum (strain ATCC BAA-535 / M) OX=216594 GN=MMAR_1335 PE=4 SV=1		MMAR_1335	10.175	17.8	10.9	17.8	17.8	0	0	17.8	256	17.8	97838000	19744000	20448000	23536000	4745000	14486000	14879000	0	0	19349000	19812000	22963000		19711000	22350000			|	19580500	22963000	21030500		|	0.0167202		0.0887309		0.229894	0.103066	-100.2	#NUM!	#NUM!
B2HET9	B2HET9	tr|B2HET9|B2HET9_MYCMM Sensor kinase from two-component regulatory system OS=Mycobacterium marinum (strain ATCC BAA-535 / M) OX=216594 GN=MMAR_1337 PE=4 SV=1		MMAR_1337	1.732	0	0	0	0	0	0	2.6	257	0	1726300	1726300	0	0	0	0	0	0	0	1726300								|	1726300				|					-100.2	-100.2	-100.2	0	0
B2HEU3	B2HEU3	tr|B2HEU3|B2HEU3_MYCMM Acetyltransferase OS=Mycobacterium marinum (strain ATCC BAA-535 / M) OX=216594 GN=MMAR_1341 PE=4 SV=1		MMAR_1341	6.4967	13.1	8.8	19.4	4.4	10.6	6.2	15	258	8.8	107070000	17315000	18015000	25807000	18974000	15925000	6172600	4432200	425370			23782000		23487000				|		23782000	23487000		|					100.2	100.2	0	#NUM!	#NUM!
B2HEU6	B2HEU6	tr|B2HEU6|B2HEU6_MYCMM Soj/ParA-related protein OS=Mycobacterium marinum (strain ATCC BAA-535 / M) OX=216594 GN=MMAR_1344 PE=4 SV=1		MMAR_1344	8.5679	3.4	6.4	11.7	6.4	9.4	11.7	6.4	261	6.4	514220000	26598000	28121000	14628000	27273000	17027000	10212000	372290000	18068000	140510000	147230000		139050000	160750000		175040000	169800000	|	143870000	139050000	160750000	172420000	|	0.0330281			0.0214896	-0.049162	0.160053	0.261161	0.101108	0.101108
B2HEU9	B2HEU9	tr|B2HEU9|B2HEU9_MYCMM Uncharacterized protein OS=Mycobacterium marinum (strain ATCC BAA-535 / M) OX=216594 GN=MMAR_1347 PE=4 SV=1		MMAR_1347	2.1794	4.3	4.3	4.3	4.3	4.3	0	4.3	263	4.3	27815000	5080700	5465800	5150500	5017200	3084200	3016500	1000200	0		5418100							|	5418100				|					-100.2	-100.2	-100.2	0	0
B2HEV1	B2HEV1	tr|B2HEV1|B2HEV1_MYCMM Conserved protein OS=Mycobacterium marinum (strain ATCC BAA-535 / M) OX=216594 GN=MMAR_1349 PE=4 SV=1		MMAR_1349	21.537	48.1	48.1	34.6	48.1	24.7	23.5	23.5	264	23.5	1426700000	205300000	211490000	225880000	213540000	154550000	136020000	146560000	133350000	211490000	211890000	213610000	208610000	204830000	180180000	314250000	299170000	|	211690000	211110000	192505000	306710000	|	0.00133612	0.0167474	0.090544	0.0347663	-0.0039582	-0.137057	0.534922	0.671979	0.671979
B2HEV2	B2HEV2	tr|B2HEV2|B2HEV2_MYCMM Transcriptional regulator, TetR family OS=Mycobacterium marinum (strain ATCC BAA-535 / M) OX=216594 GN=MMAR_1350 PE=4 SV=1		MMAR_1350	6.1706	0	5.7	4.4	9.3	0	0	5.7	265	5.7	24482000	5841700	5846700	0	3815000	2047700	6930700	0	0						9835500			|			9835500		|					0	100.2	0	#NUM!	#NUM!
B2HEV5	B2HEV5	tr|B2HEV5|B2HEV5_MYCMM Uncharacterized protein OS=Mycobacterium marinum (strain ATCC BAA-535 / M) OX=216594 GN=MMAR_1353 PE=4 SV=1		MMAR_1353	31.365	10.6	10.6	10.6	10.6	10.6	10.6	10.6	267	13	114590000	19289000	19333000	15874000	14420000	14640000	14350000	8181100	8503100	17781000	17771000	16690000	15481000	19434000	20053000	18396000	18549000	|	17776000	16085500	19743500	18472500	|	0.000397787	0.0531468	0.0221693	0.00585667	-0.14417	0.151447	0.0554484	-0.0959986	-0.0959986
B2HEW0	B2HEW0	tr|B2HEW0|B2HEW0_MYCMM ATP-dependent DNA helicase OS=Mycobacterium marinum (strain ATCC BAA-535 / M) OX=216594 GN=MMAR_1358 PE=3 SV=1		MMAR_1358	1.8763	0	0	0	0	0.9	0	1	268	0	15696000	13821000	0	0	0	0	0	1875000	0							3973000		|				3973000	|					0	0	100.2	#DIV/0!	#DIV/0!
B2HFH4	B2HFH4	tr|B2HFH4|B2HFH4_MYCMM Transmembrane cation transporter OS=Mycobacterium marinum (strain ATCC BAA-535 / M) OX=216594 GN=MMAR_1360 PE=4 SV=1		MMAR_1360	63.775	8.7	11	11	14	4.2	4.2	11	321	11	130240000	18508000	21833000	14433000	23650000	17616000	24342000	4703500	5154900	19153000	22397000	20450000	23550000	27048000	23748000			|	20775000	22000000	25398000		|	0.110414	0.0996378	0.0918754		0.082655	0.289866	-100.2	#NUM!	#NUM!
B2HFI1	B2HFI1	tr|B2HFI1|B2HFI1_MYCMM Uncharacterized protein OS=Mycobacterium marinum (strain ATCC BAA-535 / M) OX=216594 GN=MMAR_1367 PE=4 SV=1		MMAR_1367	3.3797	35.1	21.1	0	14	14	14	14	324	14	32571000	4619200	4339100	4695000	6022900	0	4743400	4268400	3883100		4301200							|	4301200				|					-100.2	-100.2	-100.2	0	0
B2HFI3	B2HFI3	tr|B2HFI3|B2HFI3_MYCMM Uncharacterized protein OS=Mycobacterium marinum (strain ATCC BAA-535 / M) OX=216594 GN=MMAR_1369 PE=4 SV=1		MMAR_1369	7.4421	3.8	1.7	1.7	1.7	3.8	1.7	3.8	325	3.8	89588000	17307000	18889000	21366000	9897200	6879900	6451100	4715300	4082600	17308000	18724000	20375000						|	18016000	20375000			|	0.0555763				0.177521	-100.2	-100.2	0	0
B2HFI5	B2HFI5	sp|B2HFI5|Y1371_MYCMM UPF0182 protein MMAR_1371 OS=Mycobacterium marinum (strain ATCC BAA-535 / M) OX=216594 GN=MMAR_1371 PE=3 SV=1		MMAR_1371	10.343	0	1.2	2.9	2.7	2.2	1.2	2	326	2.5	49200000	9301500	8016200	0	6510700	11458000	8270800	4014500	1628700		10327000			13211000	12446000			|	10327000		12828500		|			0.0421668		-100.2	0.312931	-100.2	#NUM!	#NUM!
B2HFI8	B2HFI8	tr|B2HFI8|B2HFI8_MYCMM Peptidyl-prolyl cis-trans isomerase OS=Mycobacterium marinum (strain ATCC BAA-535 / M) OX=216594 GN=MMAR_1374 PE=3 SV=1		MMAR_1374	12.147	10.5	10.5	10.5	16.1	10.5	0	10.5	327	10.5	124880000	16546000	20603000	24083000	22147000	13781000	27720000	0	0						39338000			|			39338000		|					0	100.2	0	#NUM!	#NUM!
B2HFJ0	B2HFJ0	tr|B2HFJ0|B2HFJ0_MYCMM SnoaL-like domain-containing protein OS=Mycobacterium marinum (strain ATCC BAA-535 / M) OX=216594 GN=MMAR_1376 PE=4 SV=1		MMAR_1376	16.799	9.9	14.6	0	0	0	0	0	328	0	14334000	0	0	6410000	7923600	0	0	0	0				7647400					|		7647400			|					100.2	0	0	0	0
B2HFJ9	B2HFJ9	tr|B2HFJ9|B2HFJ9_MYCMM Uncharacterized protein OS=Mycobacterium marinum (strain ATCC BAA-535 / M) OX=216594 GN=MMAR_1385 PE=4 SV=1		MMAR_1385	7.6911	15.2	14.4	20	20	14.4	8.8	20.8	329	20	156200000	27298000	19351000	28601000	25157000	25579000	23126000	4474400	2618700	20923000	18968000	31807000	32392000	29486000	29224000	13927000		|	19945500	32099500	29355000	13927000	|	0.0693086	0.0128867	0.00631109		0.686488	0.557543	-0.518179	-1.07572	-1.07572
B2HFK0	B2HFK0	tr|B2HFK0|B2HFK0_MYCMM SnoaL-like domain-containing protein OS=Mycobacterium marinum (strain ATCC BAA-535 / M) OX=216594 GN=MMAR_1386 PE=4 SV=1		MMAR_1386	3.5645	9.7	9.7	0	0	0	0	9.7	330	9.7	8718900	1652400	2344500	2857400	1864700	0	0	0	0		2324000							|	2324000				|					-100.2	-100.2	-100.2	0	0
B2HFK6	B2HFK6	tr|B2HFK6|B2HFK6_MYCMM Uncharacterized protein OS=Mycobacterium marinum (strain ATCC BAA-535 / M) OX=216594 GN=MMAR_1392 PE=4 SV=1		MMAR_1392	16.998	15	15	8.8	15	9.1	2.1	4	331	15	121400000	7169300	15003000	34398000	32769000	7985700	15693000	5684700	2701500	15941000	13779000	26235000	23152000	16954000	18400000	17690000		|	14860000	24693500	17677000	17690000	|	0.102878	0.0882828	0.0578422		0.732697	0.250439	0.2515	0.0010606	0.0010606
B2HFK7	B2HFK7	tr|B2HFK7|B2HFK7_MYCMM APH domain-containing protein OS=Mycobacterium marinum (strain ATCC BAA-535 / M) OX=216594 GN=MMAR_1393 PE=4 SV=1		MMAR_1393	5.2201	3.7	0	0	0	0	0	0	332	0	4547400	0	0	4547400	0	0	0	0	0			4336900						|		4336900			|					100.2	0	0	0	0
B2HFL6;B2HED5	B2HFL6;B2HED5	tr|B2HFL6|B2HFL6_MYCMM PPE family protein OS=Mycobacterium marinum (strain ATCC BAA-535 / M) OX=216594 GN=MMAR_1402 PE=4 SV=1;tr|B2HED5|B2HED5_MYCMM PPE family protein OS=Mycobacterium marinum (strain ATCC BAA-535 / M) OX=216594 GN=MMAR_4554 PE=4 SV=1		MMAR_1402	23.019	3.6	3.6	3.6	1.6	1.6	1.6	3.6	333	3.6	191010000	42545000	44686000	36184000	25440000	18943000	10483000	6411900	6316700	42203000	43774000	34102000		21852000				|	42988500	34102000	21852000		|	0.025841				-0.334094	-0.976185	-100.2	#NUM!	#NUM!
B2HFN0	B2HFN0	tr|B2HFN0|B2HFN0_MYCMM Methyltransf_11 domain-containing protein OS=Mycobacterium marinum (strain ATCC BAA-535 / M) OX=216594 GN=MMAR_1415 PE=4 SV=1		MMAR_1415	2.4747	0	0	0	4.1	4.1	4.1	4.1	334	0	7400200	2996700	0	0	0	0	1479400	1513900	1410100	2996700								|	2996700				|					-100.2	-100.2	-100.2	0	0
B2HFN9	B2HFN9	tr|B2HFN9|B2HFN9_MYCMM Conserved hypothetical secreted protein OS=Mycobacterium marinum (strain ATCC BAA-535 / M) OX=216594 GN=MMAR_1426 PE=4 SV=1		MMAR_1426	6.3505	8.1	8.1	8.1	0	5.9	0	8.1	336	8.1	12527000	2542700	2769300	1820400	2254500	2427000	0	713310	0		2745100							|	2745100				|					-100.2	-100.2	-100.2	0	0
B2HFQ0;B2HKV2	B2HFQ0	tr|B2HFQ0|B2HFQ0_MYCMM SMI1_KNR4 domain-containing protein OS=Mycobacterium marinum (strain ATCC BAA-535 / M) OX=216594 GN=MMAR_1441 PE=4 SV=1		MMAR_1441	21.742	24.1	16.5	16.5	6	18.8	13.5	24.1	337	24.1	91490000	11304000	11473000	22819000	11132000	7031900	5107800	11937000	10685000	16512000	16741000	14937000	14200000	14904000		18540000	17414000	|	16626500	14568500	14904000	17977000	|	0.00973912	0.0357715		0.0442901	-0.190632	-0.157785	0.112668	0.270453	0.270453
B2HFQ5;B2HFM7	B2HFQ5;B2HFM7	tr|B2HFQ5|B2HFQ5_MYCMM Uncharacterized protein OS=Mycobacterium marinum (strain ATCC BAA-535 / M) OX=216594 GN=MMAR_1447 PE=4 SV=1;tr|B2HFM7|B2HFM7_MYCMM Uncharacterized protein OS=Mycobacterium marinum (strain ATCC BAA-535 / M) OX=216594 GN=MMAR_1412 PE=4		MMAR_1447	2.9169	0	21.9	10.4	0	10.4	10.4	0	338	10.4	19505000	0	3611800	0	8060700	2760000	0	2276800	2796100				7779800					|		7779800			|					100.2	0	0	0	0
B2HFR5	B2HFR5	tr|B2HFR5|B2HFR5_MYCMM Uncharacterized protein OS=Mycobacterium marinum (strain ATCC BAA-535 / M) OX=216594 GN=MMAR_1457 PE=4 SV=1		MMAR_1457	27.402	34.2	34.2	34.2	34.2	34.2	34.2	34.2	339	34.2	88603000	12428000	11771000	15850000	18201000	9928700	9837500	4674300	5911300	12704000	11873000	15538000	17639000	14628000	14276000	9345400	11361000	|	12288500	16588500	14452000	10353200	|	0.0478175	0.0895579	0.0172226	0.137662	0.432875	0.23396	-0.247232	-0.481192	-0.481192
B2HGD1	B2HGD1	tr|B2HGD1|B2HGD1_MYCMM Uncharacterized protein OS=Mycobacterium marinum (strain ATCC BAA-535 / M) OX=216594 GN=MMAR_1465 PE=4 SV=1		MMAR_1465	2.5795	9	9	9	0	9	9	9	390	9	62087000	12531000	11466000	9101100	8590500	10611000	0	4969400	4818800		11366000							|	11366000				|					-100.2	-100.2	-100.2	0	0
B2HGF1	B2HGF1	tr|B2HGF1|B2HGF1_MYCMM Two-component system response regulator OS=Mycobacterium marinum (strain ATCC BAA-535 / M) OX=216594 GN=MMAR_1486 PE=4 SV=1		MMAR_1486	10.467	10.7	10.7	10.7	10.7	10.7	10.7	10.7	400	10.7	170910000	26925000	24387000	26418000	26719000	19849000	18106000	15064000	13439000		24174000							|	24174000				|					-100.2	-100.2	-100.2	0	0
B2HGF2	B2HGF2	tr|B2HGF2|B2HGF2_MYCMM Conserved protein OS=Mycobacterium marinum (strain ATCC BAA-535 / M) OX=216594 GN=MMAR_1487 PE=3 SV=1		MMAR_1487	4.5971	10.6	10.6	10.6	10.6	10.6	10.6	10.6	401	10.6	46517000	6280200	6762000	7155200	7370700	4684000	4782600	4377800	5104600	6370700	6779200	6997600	7290600	6829900	6857500	8847100	10551000	|	6574950	7144100	6843700	9699050	|	0.0439324	0.0290005	0.0028517	0.124222	0.119772	0.0577966	0.560864	0.503067	0.503067
B2HGF7	B2HGF7	tr|B2HGF7|B2HGF7_MYCMM Transcriptional regulatory protein OS=Mycobacterium marinum (strain ATCC BAA-535 / M) OX=216594 GN=MMAR_1492 PE=4 SV=1		MMAR_1492	3.2061	0	4.2	0	0	0	0	0	403	0	1194600	0	0	0	1194600	0	0	0	0				1153000					|		1153000			|					100.2	0	0	0	0
B2HGF8	B2HGF8	tr|B2HGF8|B2HGF8_MYCMM Conserved protein OS=Mycobacterium marinum (strain ATCC BAA-535 / M) OX=216594 GN=MMAR_1493 PE=4 SV=1		MMAR_1493	1.5965	0	4.4	0	0	4.4	4.4	0	404	4.4	8798300	0	2472200	0	4274000	0	0	1103300	948760		2450600							|	2450600				|					-100.2	-100.2	-100.2	0	0
B2HGG4	B2HGG4	tr|B2HGG4|B2HGG4_MYCMM Oxidoreductase OS=Mycobacterium marinum (strain ATCC BAA-535 / M) OX=216594 GN=MMAR_1499 PE=4 SV=1		MMAR_1499	67.643	21.7	21.7	13.3	14.5	17.2	13.3	19.9	406	14.8	266770000	23550000	22633000	58716000	67120000	13247000	26504000	42725000	12277000	28624000	32548000	49622000	42159000	45172000	41239000	55441000	45104000	|	30586000	45890500	43205500	50272500	|	0.0907176	0.114994	0.064368	0.145395	0.585324	0.498344	0.716898	0.218554	0.218554
B2HGG9	B2HGG9	tr|B2HGG9|B2HGG9_MYCMM Transcriptional regulatory protein OS=Mycobacterium marinum (strain ATCC BAA-535 / M) OX=216594 GN=MMAR_1504 PE=4 SV=1		MMAR_1504	1.8103	0	0	0	0	4.5	4.5	0	407	0	1821700	0	0	0	0	0	0	900560	921120								1962500	|				1962500	|					0	0	100.2	#DIV/0!	#DIV/0!
B2HGH6	B2HGH6	tr|B2HGH6|B2HGH6_MYCMM Monophosphatase OS=Mycobacterium marinum (strain ATCC BAA-535 / M) OX=216594 GN=MMAR_1511 PE=4 SV=1		MMAR_1511	23.041	2.7	8.4	13.7	8.4	8	5.7	13.7	411	13.7	124050000	20517000	23617000	8783000	22510000	16685000	16763000	5296200	9874900	20107000			21680000		24244000			|	20107000	21680000	24244000		|					0.108667	0.26993	-100.2	#NUM!	#NUM!
B2HGI0	B2HGI0	tr|B2HGI0|B2HGI0_MYCMM Conserved hypothetical membrane protein OS=Mycobacterium marinum (strain ATCC BAA-535 / M) OX=216594 GN=MMAR_1515 PE=4 SV=1		MMAR_1515	7.1859	4.5	7.6	3.8	0	0	3	19.3	412	7.6	38686000	19567000	5578000	3042300	6761500	3737200	0	0	0	11741000	10631000		9250600					|	11186000	9250600			|	0.070167				-0.274075	-100.2	-100.2	0	0
B2HGI6	B2HGI6	tr|B2HGI6|B2HGI6_MYCMM Conserved protein OS=Mycobacterium marinum (strain ATCC BAA-535 / M) OX=216594 GN=MMAR_1521 PE=4 SV=1		MMAR_1521	11.671	29.6	23.2	29.6	19	29.6	19	19	413	19	684120000	86144000	92261000	148210000	117760000	77306000	52074000	59017000	51354000	100410000	105320000	98401000	112810000	87579000	86281000	122340000	137800000	|	102865000	105605500	86930000	130070000	|	0.0337519	0.0964789	0.0105582	0.0840461	0.0379328	-0.242826	0.338536	0.581362	0.581362
B2HGI7	B2HGI7	tr|B2HGI7|B2HGI7_MYCMM Uncharacterized protein OS=Mycobacterium marinum (strain ATCC BAA-535 / M) OX=216594 GN=MMAR_1522 PE=4 SV=1		MMAR_1522	1.6201	2.7	2.7	0	2.7	0	0	2.7	414	2.7	5058200	930330	945850	903720	1495900	0	782340	0	0		937590							|	937590				|					-100.2	-100.2	-100.2	0	0
B2HGK0	B2HGK0	tr|B2HGK0|B2HGK0_MYCMM Conserved ATPase OS=Mycobacterium marinum (strain ATCC BAA-535 / M) OX=216594 GN=MMAR_1535 PE=3 SV=1		MMAR_1535	2.5655	0	0	0	0	0	0	0	420	2.4	1638500	0	1638500	0	0	0	0	0	0		1624200							|	1624200				|					-100.2	-100.2	-100.2	0	0
B2HGK2	B2HGK2	tr|B2HGK2|B2HGK2_MYCMM Conserved protein OS=Mycobacterium marinum (strain ATCC BAA-535 / M) OX=216594 GN=MMAR_1537 PE=4 SV=1		MMAR_1537	64.579	27.4	37.4	21.4	21.4	7.8	14.6	22.4	421	27.4	650850000	112200000	105680000	121280000	153050000	63207000	62855000	9311300	23249000	103390000	91622000	109190000	117940000	90687000	88328000	54451000	73140000	|	97506000	113565000	89507500	63795500	|	0.0853407	0.0544814	0.018636	0.207148	0.219955	-0.123482	-0.612036	-0.488554	-0.488554
B2HGL9	B2HGL9	tr|B2HGL9|B2HGL9_MYCMM Conserved hypothetical secreted protein OS=Mycobacterium marinum (strain ATCC BAA-535 / M) OX=216594 GN=MMAR_1553 PE=4 SV=1		MMAR_1553	1.6522	8.6	8.6	6.8	0	0	0	0	422	0	9314000	0	0	3066700	2042300	4205000	0	0	0				1971100					|		1971100			|					100.2	0	0	0	0
B2HGM2	B2HGM2	tr|B2HGM2|B2HGM2_MYCMM Conserved hypothetical dehydrogenase OS=Mycobacterium marinum (strain ATCC BAA-535 / M) OX=216594 GN=MMAR_1556 PE=4 SV=1		MMAR_1556	3.9268	0	0	2.1	6.7	8.3	4.7	2.1	423	0	18052000	2699000	0	0	0	2544400	5984600	3123500	3700400						8492700			|			8492700		|					0	100.2	0	#NUM!	#NUM!
B2HGM5	B2HGM5	tr|B2HGM5|B2HGM5_MYCMM Uncharacterized protein OS=Mycobacterium marinum (strain ATCC BAA-535 / M) OX=216594 GN=MMAR_1559 PE=4 SV=1		MMAR_1559	1.9556	0	0	0	3.4	0	0	0	424	0	6771600	0	0	0	0	0	6771600	0	0						9609600			|			9609600		|					0	100.2	0	#NUM!	#NUM!
B2HH94	B2HH94	tr|B2HH94|B2HH94_MYCMM Uncharacterized protein OS=Mycobacterium marinum (strain ATCC BAA-535 / M) OX=216594 GN=MMAR_1574 PE=4 SV=1		MMAR_1574	21.892	10.6	0	6.8	6.8	6.8	15.2	6.8	500	17.4	53594000	9239800	12398000	1847800	0	7570900	7536500	7342900	7658300		12290000							|	12290000				|					-100.2	-100.2	-100.2	0	0
B2HH95	B2HH95	tr|B2HH95|B2HH95_MYCMM Conserved oxidoreductase OS=Mycobacterium marinum (strain ATCC BAA-535 / M) OX=216594 GN=MMAR_1575 PE=4 SV=1		MMAR_1575	14.335	3.6	3.6	3.6	13.5	8.4	12.7	8.4	501	8.4	194280000	30688000	32227000	23449000	21067000	14745000	27167000	19651000	25289000	34735000	35316000				40529000	45750000	40376000	|	35025500		40529000	43063000	|	0.0117294			0.0882426	-100.2	0.210549	0.298043	0.0874942	0.0874942
B2HH96	B2HH96	tr|B2HH96|B2HH96_MYCMM Uncharacterized protein OS=Mycobacterium marinum (strain ATCC BAA-535 / M) OX=216594 GN=MMAR_1576 PE=4 SV=1		MMAR_1576	1.8726	8.6	8.6	8.6	8.6	0	0	8.6	502	8.6	46854000	7757500	6681000	11314000	8694200	5808700	6598300	0	0		6622700							|	6622700				|					-100.2	-100.2	-100.2	0	0
B2HH97	B2HH97	tr|B2HH97|B2HH97_MYCMM Hydrolase OS=Mycobacterium marinum (strain ATCC BAA-535 / M) OX=216594 GN=MMAR_1577 PE=4 SV=1		MMAR_1577	95.769	20.1	20.1	16.3	16.6	7.8	5.3	21.2	503	21.2	363640000	74668000	73956000	57943000	58555000	31795000	48115000	11952000	6661400	61310000	61934000	51195000	51763000	60377000	57766000	38268000	30173000	|	61622000	51479000	59071500	34220500	|	0.00716034	0.00780195	0.0312546	0.167269	-0.259461	-0.0609833	-0.848585	-0.787601	-0.787601
B2HH98	B2HH98	tr|B2HH98|B2HH98_MYCMM Uncharacterized protein OS=Mycobacterium marinum (strain ATCC BAA-535 / M) OX=216594 GN=MMAR_1578 PE=4 SV=1		MMAR_1578	-2	0	0	0	0	5	0	0	504	5	4587200	0	3963100	0	0	0	0	624140	0		3928400							|	3928400				|					-100.2	-100.2	-100.2	0	0
B2HHA7	B2HHA7	tr|B2HHA7|B2HHA7_MYCMM AlcB domain-containing protein OS=Mycobacterium marinum (strain ATCC BAA-535 / M) OX=216594 GN=MMAR_1587 PE=4 SV=1		MMAR_1587	3.6671	0	3.9	4.8	0	3.9	0	0	506	0	4115400	0	0	0	2114900	1386400	0	614130	0							1301300		|				1301300	|					0	0	100.2	#DIV/0!	#DIV/0!
B2HHC1	B2HHC1	tr|B2HHC1|B2HHC1_MYCMM Oxidoreductase GMC-type OS=Mycobacterium marinum (strain ATCC BAA-535 / M) OX=216594 GN=MMAR_1602 PE=4 SV=1		MMAR_1602	12.373	12.3	10.5	1.7	2.4	0	0	3.3	508	7.6	65553000	7914800	13527000	21304000	19404000	2025400	1378700	0	0	14126000	15454000	15324000	15464000					|	14790000	15394000			|	0.0634914	0.00643075			0.0577461	-100.2	-100.2	0	0
B2HHC5	B2HHC5	tr|B2HHC5|B2HHC5_MYCMM Fatty-acid-CoA ligase OS=Mycobacterium marinum (strain ATCC BAA-535 / M) OX=216594 GN=MMAR_1606 PE=4 SV=1		MMAR_1606	47.342	11.9	13.9	11.9	11.9	5.9	6.3	11.9	509	10.9	420430000	67375000	60695000	95262000	92511000	40770000	33656000	12652000	17510000	57270000	59405000	79113000	75489000	53038000	49478000	40269000	61559000	|	58337500	77301000	51258000	50914000	|	0.0258783	0.0331503	0.0491104	0.295681	0.406064	-0.186646	-0.196361	-0.00971477	-0.00971477
B2HHC7	B2HHC7	tr|B2HHC7|B2HHC7_MYCMM Hydrolase OS=Mycobacterium marinum (strain ATCC BAA-535 / M) OX=216594 GN=MMAR_1608 PE=4 SV=1		MMAR_1608	17.788	19.6	14.7	8.5	6.7	2.9	2.9	14.7	511	12.9	297960000	52853000	44994000	70223000	59181000	22876000	21292000	13385000	13156000	38398000	35982000	42440000	34613000	31660000	36276000	60755000	60572000	|	37190000	38526500	33968000	60663500	|	0.0459363	0.143655	0.0960906	0.00213309	0.0509364	-0.130738	0.705914	0.836652	0.836652
B2HHE2	B2HHE2	tr|B2HHE2|B2HHE2_MYCMM Short-chain type dehydrogenase/reductase OS=Mycobacterium marinum (strain ATCC BAA-535 / M) OX=216594 GN=MMAR_1624 PE=3 SV=1		MMAR_1624	2.5122	0	0	0	0	4.8	0	0	512	0	1222600	0	0	0	0	0	0	1222600	0							2590700		|				2590700	|					0	0	100.2	#DIV/0!	#DIV/0!
B2HHF6	B2HHF6	tr|B2HHF6|B2HHF6_MYCMM FMN_red domain-containing protein OS=Mycobacterium marinum (strain ATCC BAA-535 / M) OX=216594 GN=MMAR_1638 PE=4 SV=1		MMAR_1638	17.328	20.5	17.8	17.8	11.9	11.9	11.9	20.5	514	17.8	152450000	31029000	21345000	33858000	28336000	14747000	12343000	5496000	5298700	24498000	22518000	25820000	29122000	22395000	21770000	13677000	13458000	|	23508000	27471000	22082500	13567500	|	0.0595572	0.0849939	0.0200132	0.0114138	0.224758	-0.0902483	-0.792997	-0.702749	-0.702749
B2HHG1	B2HHG1	tr|B2HHG1|B2HHG1_MYCMM Transcriptional regulatory protein (Probably AsnC-family) OS=Mycobacterium marinum (strain ATCC BAA-535 / M) OX=216594 GN=MMAR_1643 PE=4 SV=1		MMAR_1643	19.471	4	3.2	3.2	3.2	7.3	7.3	7.3	516	7.3	30900000	5808300	5839200	2948700	2719600	2656300	2639700	4236400	4051700	5772800	5569100					9105900	8757600	|	5670950			8931750	|	0.0253992			0.0275741	-100.2	-100.2	0.655352	#DIV/0!	#DIV/0!
B2HHG2	B2HHG2	tr|B2HHG2|B2HHG2_MYCMM Monooxygenase OS=Mycobacterium marinum (strain ATCC BAA-535 / M) OX=216594 GN=MMAR_1644 PE=4 SV=1		MMAR_1644	9.0459	8.7	3.5	5	5.8	3.1	3.1	5.2	517	5	38425000	0	4554900	9562200	0	9366900	9717200	1865400	3358400					13175000	11132000		9964900	|			12153500	9964900	|			0.118864		0	100.2	100.2	-0.286445	-0.286445
B2HHH8	B2HHH8	tr|B2HHH8|B2HHH8_MYCMM Conserved ATP-binding protein ABC transporter OS=Mycobacterium marinum (strain ATCC BAA-535 / M) OX=216594 GN=MMAR_1660 PE=4 SV=1		MMAR_1660	63.642	16.1	16.4	12.5	12.5	6.8	10.7	16.4	522	16.4	169770000	32918000	32137000	28851000	31538000	12784000	12115000	6310600	13118000	22659000	22831000	27813000	20262000	25883000	24146000	25788000	30047000	|	22745000	24037500	25014500	27917500	|	0.00534721	0.222126	0.0491013	0.107874	0.0797374	0.137215	0.29562	0.158405	0.158405
B2HHH9	B2HHH9	tr|B2HHH9|B2HHH9_MYCMM Nudix hydrolase domain-containing protein OS=Mycobacterium marinum (strain ATCC BAA-535 / M) OX=216594 GN=MMAR_1661 PE=4 SV=1		MMAR_1661	21.479	7.9	13.9	7.9	7.9	10.7	0	7.9	523	7.9	68035000	12798000	10708000	10782000	12834000	6342700	7668100	6902800	0	13518000	11663000	8898700	9248000	10403000	12255000			|	12590500	9073350	11329000		|	0.10418	0.0272217	0.115594		-0.472628	-0.152315	-100.2	#NUM!	#NUM!
B2HHI1	B2HHI1	tr|B2HHI1|B2HHI1_MYCMM Methyltransf_11 domain-containing protein OS=Mycobacterium marinum (strain ATCC BAA-535 / M) OX=216594 GN=MMAR_1663 PE=4 SV=1		MMAR_1663	2.9274	4.9	2.4	7	2.4	0	0	7	525	4.9	33761000	8635900	6807900	6258000	3306200	6425800	2326800	0	0	7579700	7874500	6960400		8080000				|	7727100	6960400	8080000		|	0.0269771				-0.150757	0.0644282	-100.2	#NUM!	#NUM!
B2HHI3	B2HHI3	tr|B2HHI3|B2HHI3_MYCMM Conserved hypothetical membrane protein OS=Mycobacterium marinum (strain ATCC BAA-535 / M) OX=216594 GN=MMAR_1665 PE=4 SV=1		MMAR_1665	7.6269	9.4	9.4	9.4	5.4	9.4	9.4	14.7	526	4	97929000	9366600	8663700	20076000	19271000	13927000	8406800	9260000	8957900			19128000	18643000	19690000		19671000	19134000	|		18885500	19690000	19402500	|		0.0181593		0.0195705	100.2	100.2	100.2	-0.0212206	-0.0212206
B2HHI6	B2HHI6	tr|B2HHI6|B2HHI6_MYCMM Transferase OS=Mycobacterium marinum (strain ATCC BAA-535 / M) OX=216594 GN=MMAR_1668 PE=4 SV=1		MMAR_1668	13.415	11.8	8.6	4.1	14.3	7.3	4.1	8.6	527	4.1	51117000	6277400	3989500	9634300	6352000	4649300	12887000	4451000	2876500	10020000		8912000	9284800		10610000	10489000		|	10020000	9098400	10610000	10489000	|		0.0289732			-0.139198	0.0825421	0.0659946	-0.0165475	-0.0165475
B2HHI8	B2HHI8	tr|B2HHI8|B2HHI8_MYCMM Conserved membrane protein OS=Mycobacterium marinum (strain ATCC BAA-535 / M) OX=216594 GN=MMAR_1670 PE=4 SV=1		MMAR_1670	53.669	25.4	19.9	13.8	19.3	8.3	18.2	23.8	528	18.2	228770000	37070000	42847000	46284000	27622000	21061000	22651000	9258500	21973000	43997000	40502000	29686000	35040000	32954000	26927000		50162000	|	42249500	32363000	29940500	50162000	|	0.0584939	0.116981	0.14234		-0.384589	-0.496836	0.247661	0.744497	0.744497
B2HID2	B2HID2	tr|B2HID2|B2HID2_MYCMM Uncharacterized protein OS=Mycobacterium marinum (strain ATCC BAA-535 / M) OX=216594 GN=MMAR_1676 PE=4 SV=1		MMAR_1676	7.018	11.9	22.2	9.6	0	0	0	12.6	637	22.2	25950000	5868500	6995200	5767000	5946500	1373300	0	0	0		6915000		5758300					|	6915000	5758300			|					-0.264086	-100.2	-100.2	0	0
B2HID8	B2HID8	tr|B2HID8|B2HID8_MYCMM Conserved protein OS=Mycobacterium marinum (strain ATCC BAA-535 / M) OX=216594 GN=MMAR_1682 PE=3 SV=1		MMAR_1682	9.4217	7.3	3.4	1.9	0	0	1.3	2.8	638	2.6	15084000	3929100	1513200	2883300	3324600	2598200	0	0	835210	3929100								|	3929100				|					-100.2	-100.2	-100.2	0	0
B2HID9	B2HID9	tr|B2HID9|B2HID9_MYCMM Methyltransf_11 domain-containing protein OS=Mycobacterium marinum (strain ATCC BAA-535 / M) OX=216594 GN=MMAR_1683 PE=4 SV=1		MMAR_1683	2.8628	0	0	0	0	0	4.4	0	639	0	665280	0	0	0	0	0	0	0	665280								1417400	|				1417400	|					0	0	100.2	#DIV/0!	#DIV/0!
B2HIE8	B2HIE8	tr|B2HIE8|B2HIE8_MYCMM Meth_synt_2 domain-containing protein OS=Mycobacterium marinum (strain ATCC BAA-535 / M) OX=216594 GN=MMAR_1692 PE=3 SV=1		MMAR_1692	6.8414	7.1	5	0	0	4.2	4.2	0	642	0	14082000	0	0	4444800	4381600	0	0	2547300	2708300								5770200	|				5770200	|					0	0	100.2	#DIV/0!	#DIV/0!
B2HIF1	B2HIF1	tr|B2HIF1|B2HIF1_MYCMM Regulatory protein OS=Mycobacterium marinum (strain ATCC BAA-535 / M) OX=216594 GN=MMAR_1695 PE=4 SV=1		MMAR_1695	5.4051	5.1	19.7	10.6	5.6	10.6	5.6	9.6	643	4	29213000	4232700	1697000	2016700	8932300	3892300	2378300	3730000	2333400				6607700	6357300		9097000		|		6607700	6357300	9097000	|					100.2	100.2	100.2	0.516977	0.516977
B2HIF5	B2HIF5	tr|B2HIF5|B2HIF5_MYCMM ACT domain-containing protein OS=Mycobacterium marinum (strain ATCC BAA-535 / M) OX=216594 GN=MMAR_1700 PE=4 SV=1		MMAR_1700	4.5159	0	7.4	4.3	9.1	4.3	4.3	0	644	0	12423000	0	0	0	5009300	2103400	2239800	1410500	1660200								3537100	|				3537100	|					0	0	100.2	#DIV/0!	#DIV/0!
B2HIG8	B2HIG8	tr|B2HIG8|B2HIG8_MYCMM Conserved protein OS=Mycobacterium marinum (strain ATCC BAA-535 / M) OX=216594 GN=MMAR_1713 PE=3 SV=1		MMAR_1713	30.295	11.5	11.5	4.5	11.5	11.5	11.5	4.5	651	11.5	45256000	0	7141200	10822000	0	7817200	7574900	6107100	5793500		7078900							|	7078900				|					-100.2	-100.2	-100.2	0	0
B2HIH3	B2HIH3	tr|B2HIH3|B2HIH3_MYCMM 2-hydroxyhepta-2,4-diene-1,7-dioate isomerase OS=Mycobacterium marinum (strain ATCC BAA-535 / M) OX=216594 GN=MMAR_1718 PE=1 SV=1		MMAR_1718	16.48	14.7	14.7	14.7	14.7	12.1	12.1	12.1	654	14.7	438760000	55800000	67476000	70409000	73904000	50612000	53587000	32566000	34410000	63885000	61349000	64669000	66540000	74111000	77416000	64926000	78636000	|	62617000	65604500	75763500	71781000	|	0.028638	0.0201663	0.0308458	0.135056	0.0672404	0.274949	0.197048	-0.077901	-0.077901
B2HIH5	B2HIH5	tr|B2HIH5|B2HIH5_MYCMM Conserved protein OS=Mycobacterium marinum (strain ATCC BAA-535 / M) OX=216594 GN=MMAR_1720 PE=4 SV=1		MMAR_1720	2.0524	0	0	0	4.6	4.6	0	4.6	656	0	10439000	5599900	0	0	0	0	2988400	1850300	0	5599900								|	5599900				|					-100.2	-100.2	-100.2	0	0
B2HIH6	B2HIH6	tr|B2HIH6|B2HIH6_MYCMM Uncharacterized protein OS=Mycobacterium marinum (strain ATCC BAA-535 / M) OX=216594 GN=MMAR_1721 PE=4 SV=1		MMAR_1721	12.325	10.9	14.3	3.4	0	0	0	14.3	657	10.9	46992000	11674000	9054200	10907000	15357000	0	0	0	0	10800000	9738000	11331000	14003000					|	10269000	12667000			|	0.0731276	0.149158			0.302779	-100.2	-100.2	0	0
B2HIJ1	B2HIJ1	tr|B2HIJ1|B2HIJ1_MYCMM DUF1330 domain-containing protein OS=Mycobacterium marinum (strain ATCC BAA-535 / M) OX=216594 GN=MMAR_1736 PE=4 SV=1		MMAR_1736	3.2348	9.4	9.4	9.4	9.4	9.4	9.4	9.4	666	9.4	39294000	6341100	5717500	7367900	7671600	3887700	3629500	2216100	2463000		5667500							|	5667500				|					-100.2	-100.2	-100.2	0	0
B2HIJ6	B2HIJ6	tr|B2HIJ6|B2HIJ6_MYCMM Conserved hypothetical alanine rich membrane protein OS=Mycobacterium marinum (strain ATCC BAA-535 / M) OX=216594 GN=MMAR_1741 PE=4 SV=1		MMAR_1741	5.5067	0	5	0	0	0	0	3.4	668	5.1	11081000	3592800	5290000	0	2198200	0	0	0	0				2121600					|		2121600			|					100.2	0	0	0	0
B2HIJ9	B2HIJ9	sp|B2HIJ9|Y1744_MYCMM Uncharacterized oxidoreductase MMAR_1744 OS=Mycobacterium marinum (strain ATCC BAA-535 / M) OX=216594 GN=MMAR_1744 PE=3 SV=1		MMAR_1744	131.62	31	27	27	27	22.8	22.8	27	670	23.8	2595600000	407350000	361920000	421240000	380640000	287120000	317010000	217850000	202490000	371740000	370870000	365320000	361890000	420580000	442330000	498770000	455080000	|	371305000	363605000	431455000	476925000	|	0.00165681	0.00667036	0.0356458	0.0647764	-0.0302327	0.216605	0.361158	0.144552	0.144552
B2HIK2	B2HIK2	tr|B2HIK2|B2HIK2_MYCMM Conserved membrane protein OS=Mycobacterium marinum (strain ATCC BAA-535 / M) OX=216594 GN=MMAR_1747 PE=4 SV=1		MMAR_1747	17.207	3.1	3.1	7.1	11	7.8	11	6.7	672	3.5	70156000	10931000	1405400	5296600	5373100	7863200	19334000	8393300	11559000						27177000		24887000	|			27177000	24887000	|					0	100.2	100.2	-0.126994	-0.126994
B2HIL1	B2HIL1	tr|B2HIL1|B2HIL1_MYCMM Uncharacterized protein OS=Mycobacterium marinum (strain ATCC BAA-535 / M) OX=216594 GN=MMAR_1756 PE=4 SV=1		MMAR_1756	2.8966	5.7	5.7	2.6	5.7	2.6	2.6	5.7	676	5.7	137000000	23137000	22640000	22775000	20572000	9634100	20973000	8178100	9091600	23144000	22465000	21623000	19746000		29940000			|	22804500	20684500	29940000		|	0.021054	0.0641659			-0.140768	0.392756	-100.2	#NUM!	#NUM!
B2HIL2	B2HIL2	tr|B2HIL2|B2HIL2_MYCMM Conserved hypothetical membrane protein OS=Mycobacterium marinum (strain ATCC BAA-535 / M) OX=216594 GN=MMAR_1757 PE=4 SV=1		MMAR_1757	17.483	7.2	5.5	10	8.4	5	2.6	10	677	10.8	129790000	19879000	28651000	16499000	9869100	22516000	16798000	10621000	4951700	22499000	20713000	17720000		17243000	24086000	40131000		|	21606000	17720000	20664500	40131000	|	0.058451		0.234157		-0.286053	-0.0642775	0.893285	0.957563	0.957563
B2HIL3	B2HIL3	tr|B2HIL3|B2HIL3_MYCMM Ketoreductase OS=Mycobacterium marinum (strain ATCC BAA-535 / M) OX=216594 GN=MMAR_1758 PE=4 SV=1		MMAR_1758	21.434	7.3	10.4	12.5	12.5	7	12.5	14.8	678	14.5	216190000	46373000	36091000	23204000	29734000	27256000	26254000	9317100	17964000	35692000	34468000	31140000	30138000	33231000	36261000	32593000	33505000	|	35080000	30639000	34746000	33049000	|	0.0246721	0.0231248	0.0616627	0.0195129	-0.19528	-0.0138018	-0.0860421	-0.0722403	-0.0722403
B2HIM1	B2HIM1	tr|B2HIM1|B2HIM1_MYCMM Methyltransferase OS=Mycobacterium marinum (strain ATCC BAA-535 / M) OX=216594 GN=MMAR_1766 PE=4 SV=1		MMAR_1766	9.01	7.4	10	16.3	10	0	0	10	684	10	180610000	28832000	29239000	16732000	25588000	64645000	15574000	0	0	46582000	45032000	34021000	35362000	21596000	26578000			|	45807000	34691500	24087000		|	0.0239268	0.0273332	0.146253		-0.400986	-0.927313	-100.2	#NUM!	#NUM!
B2HJJ3	B2HJJ3	tr|B2HJJ3|B2HJJ3_MYCMM Conserved protein OS=Mycobacterium marinum (strain ATCC BAA-535 / M) OX=216594 GN=MMAR_1780 PE=4 SV=1		MMAR_1780	72.008	27.1	26.7	22.7	26.7	0	7.3	31.2	794	31.2	422960000	86961000	76342000	95996000	92383000	25602000	38988000	0	6689600	77696000	66230000	86216000	76732000	42752000	50034000		49695000	|	71963000	81474000	46393000	49695000	|	0.112665	0.0823109	0.11099		0.179084	-0.633348	-0.534155	0.0991936	0.0991936
B2HJJ4	B2HJJ4	tr|B2HJJ4|B2HJJ4_MYCMM Uncharacterized protein OS=Mycobacterium marinum (strain ATCC BAA-535 / M) OX=216594 GN=MMAR_1781 PE=4 SV=1		MMAR_1781	13.307	5.1	5.1	12.2	12.2	7.1	7.1	5.1	795	5.1	60473000	8596700	8885400	9100900	7196000	8544800	8277600	4842600	5029000						11747000			|			11747000		|					0	100.2	0	#NUM!	#NUM!
B2HJJ7	B2HJJ7	tr|B2HJJ7|B2HJJ7_MYCMM Acylphosphatase OS=Mycobacterium marinum (strain ATCC BAA-535 / M) OX=216594 GN=MMAR_1784 PE=3 SV=1		MMAR_1784	31.328	12.6	17	7.8	17	11.7	7.4	17.4	797	12.6	105610000	20436000	19274000	15548000	24673000	4774600	9282100	5555300	6064000	15319000	16621000	16797000	18231000			22986000		|	15970000	17514000		22986000	|	0.0576489	0.057896			0.133144	-100.2	0.525391	#DIV/0!	#DIV/0!
B2HJK6	B2HJK6	tr|B2HJK6|B2HJK6_MYCMM Amidohydro-rel domain-containing protein OS=Mycobacterium marinum (strain ATCC BAA-535 / M) OX=216594 GN=MMAR_1793 PE=4 SV=1		MMAR_1793	18.601	13.5	13.5	11.3	11.3	7.4	9.9	16.3	803	8.3	323760000	64165000	42941000	70799000	73122000	26920000	23129000	9782800	12905000	51068000	41541000	47900000	49560000	52678000	44933000	40749000	35745000	|	46304500	48730000	48805500	38247000	|	0.145485	0.0240878	0.112212	0.0925135	0.0736578	0.0758913	-0.275806	-0.351697	-0.351697
B2HJL3	B2HJL3	tr|B2HJL3|B2HJL3_MYCMM UPF0109 protein MMAR_1800 OS=Mycobacterium marinum (strain ATCC BAA-535 / M) OX=216594 GN=MMAR_1800 PE=3 SV=1		MMAR_1800	37.546	56.2	56.2	66.2	56.2	50	66.2	56.2	805	56.2	1030400000	156550000	157120000	196630000	180650000	117730000	113920000	51767000	56002000	137180000	142830000	152570000	145300000	159550000	168430000	184730000	141750000	|	140005000	148935000	163990000	163240000	|	0.0285358	0.0345162	0.0382896	0.186176	0.0892045	0.228129	0.221516	-0.00661323	-0.00661323
B2HJM0	B2HJM0	tr|B2HJM0|B2HJM0_MYCMM Uncharacterized protein OS=Mycobacterium marinum (strain ATCC BAA-535 / M) OX=216594 GN=MMAR_1807 PE=4 SV=1		MMAR_1807	16.45	12.9	12.9	12.9	12.9	12.9	12.9	13.9	809	12.9	139550000	4701100	18967000	25026000	28922000	19949000	18734000	10909000	12348000		18801000							|	18801000				|					-100.2	-100.2	-100.2	0	0
B2HJM1	B2HJM1	tr|B2HJM1|B2HJM1_MYCMM ANTAR domain-containing protein OS=Mycobacterium marinum (strain ATCC BAA-535 / M) OX=216594 GN=MMAR_1808 PE=4 SV=1		MMAR_1808	2.346	0	3.4	3.4	0	0	0	0	810	0	7533600	0	0	0	3790600	3743000	0	0	0					5325200				|			5325200		|					0	100.2	0	#NUM!	#NUM!
B2HJM2	B2HJM2	tr|B2HJM2|B2HJM2_MYCMM Diacylglycerol O-acyltransferase OS=Mycobacterium marinum (strain ATCC BAA-535 / M) OX=216594 GN=MMAR_1809 PE=3 SV=1		MMAR_1809	10.941	9.5	12.4	0	0	0	2.9	5.1	811	11.1	88909000	9045400	31519000	23343000	23073000	0	0	0	1929500	21808000	23079000	20226000	19708000					|	22443500	19967000			|	0.0400442	0.0183443			-0.16868	-100.2	-100.2	0	0
B2HJN5	B2HJN5	tr|B2HJN5|B2HJN5_MYCMM Transcriptional regulatory protein OS=Mycobacterium marinum (strain ATCC BAA-535 / M) OX=216594 GN=MMAR_1822 PE=4 SV=1		MMAR_1822	6.1415	7.9	0	0	0	7.9	7.9	7.9	817	7.9	11680000	2507300	2149100	3415000	0	0	0	1890000	1718600		2130300							|	2130300				|					-100.2	-100.2	-100.2	0	0
B2HJQ6	B2HJQ6	tr|B2HJQ6|B2HJQ6_MYCMM Conserved hypothetical membrane protein OS=Mycobacterium marinum (strain ATCC BAA-535 / M) OX=216594 GN=MMAR_1843 PE=4 SV=1		MMAR_1843	4.021	0	6.6	0	0	0	0	0	823	11.5	7778400	0	4460600	0	3317800	0	0	0	0		4421700							|	4421700				|					-100.2	-100.2	-100.2	0	0
B2HJQ7	B2HJQ7	tr|B2HJQ7|B2HJQ7_MYCMM Amidotransferase OS=Mycobacterium marinum (strain ATCC BAA-535 / M) OX=216594 GN=MMAR_1844 PE=4 SV=1		MMAR_1844	8.8683	7.8	7.8	0	0	4.1	4.1	4.1	824	4.1	22913000	4493900	4366000	5992300	5021800	0	0	1091900	1946800			5607800	4953900					|		5280850			|		0.0875573			100.2	0	0	0	0
B2HJU3	B2HJU3	tr|B2HJU3|B2HJU3_MYCMM Hydrolase_4 domain-containing protein OS=Mycobacterium marinum (strain ATCC BAA-535 / M) OX=216594 GN=MMAR_1880 PE=4 SV=1		MMAR_1880	5.9053	4.7	0	0	0	0	0	0	829	4.7	2959100	0	1480100	1479000	0	0	0	0	0		1467200							|	1467200				|					-100.2	-100.2	-100.2	0	0
B2HJU6	B2HJU6	tr|B2HJU6|B2HJU6_MYCMM Magnesium chelatase OS=Mycobacterium marinum (strain ATCC BAA-535 / M) OX=216594 GN=MMAR_1883 PE=4 SV=1		MMAR_1883	9.4355	1.5	3.7	3.6	0	0	1.5	3.7	830	3.7	16971000	3995300	4504300	1566000	3113700	2919300	0	0	872570	4005200	4369800		3090400					|	4187500	3090400			|	0.0615668				-0.438296	-100.2	-100.2	0	0
B2HKS4	B2HKS4	tr|B2HKS4|B2HKS4_MYCMM Uncharacterized protein OS=Mycobacterium marinum (strain ATCC BAA-535 / M) OX=216594 GN=MMAR_1896 PE=4 SV=1		MMAR_1896	1.9484	8.6	8.6	0	4.3	0	0	4.3	927	4.3	15657000	1799500	2827000	4359000	5377400	0	1293700	0	0				5190000					|		5190000			|					100.2	0	0	0	0
B2HKU1	B2HKU1	tr|B2HKU1|B2HKU1_MYCMM Uncharacterized protein OS=Mycobacterium marinum (strain ATCC BAA-535 / M) OX=216594 GN=MMAR_1913 PE=4 SV=1		MMAR_1913	-2	0	0	0	1.6	0	0	0	929	0	0	0	0	0	0	0	0	0	0									|					|					0	0	0	0	0
B2HKU3	B2HKU3	tr|B2HKU3|B2HKU3_MYCMM Metallophos domain-containing protein OS=Mycobacterium marinum (strain ATCC BAA-535 / M) OX=216594 GN=MMAR_1915 PE=4 SV=1		MMAR_1915	1.9064	2.2	2.2	0	0	3.1	0	2.2	930	2.2	16721000	3409100	3725400	3516700	3900700	0	0	2169300	0		3692800							|	3692800				|					-100.2	-100.2	-100.2	0	0
B2HKV8	B2HKV8	tr|B2HKV8|B2HKV8_MYCMM Conserved protein OS=Mycobacterium marinum (strain ATCC BAA-535 / M) OX=216594 GN=MMAR_1930 PE=4 SV=1		MMAR_1930	41.109	40.3	31.2	14.9	5.8	20.1	11	35.1	939	35.1	191350000	37407000	37231000	46418000	31558000	13423000	5331500	13263000	6723100	31142000	31458000	32513000	31172000	27669000		28981000	27630000	|	31300000	31842500	27669000	28305500	|	0.00713884	0.0297788		0.0337497	0.024791	-0.177892	-0.14508	0.0328119	0.0328119
B2HKY1	B2HKY1	tr|B2HKY1|B2HKY1_MYCMM Short-chain type dehydrogenase/reductase OS=Mycobacterium marinum (strain ATCC BAA-535 / M) OX=216594 GN=MMAR_1952 PE=4 SV=1		MMAR_1952	154.51	28.5	33.8	36.2	36.2	34.2	42.3	37.3	941	36.5	643630000	95922000	110890000	89340000	114370000	63498000	64787000	46684000	58134000	101530000	103130000	104820000	105460000	94367000	94516000	95459000	107200000	|	102330000	105140000	94441500	101329500	|	0.0110561	0.00430425	0.0011156	0.0819321	0.0390825	-0.115736	-0.0141749	0.101561	0.101561
B2HKY4	B2HKY4	tr|B2HKY4|B2HKY4_MYCMM Alanine rich hydrolase OS=Mycobacterium marinum (strain ATCC BAA-535 / M) OX=216594 GN=MMAR_1955 PE=4 SV=1		MMAR_1955	34.783	9.3	9.3	3.3	3.3	3.3	3.3	9.3	944	9.3	136780000	25408000	22499000	27731000	25661000	10807000	10760000	6888200	7021200	26597000	23028000	25022000	24278000					|	24812500	24650000			|	0.101709	0.0213423			-0.00947946	-100.2	-100.2	0	0
B2HKZ3	B2HKZ3	tr|B2HKZ3|B2HKZ3_MYCMM S-adenosyl-L-methionine-dependent methyltransferase OS=Mycobacterium marinum (strain ATCC BAA-535 / M) OX=216594 GN=MMAR_1964 PE=3 SV=1		MMAR_1964	9.8927	10	10	8.3	10.7	3.4	3.4	10.7	949	10.7	57672000	10779000	12441000	8319800	8124800	5449400	7282300	2652200	2624300	9108400	9677300	10402000	9682100	9785400	8319000			|	9392850	10042050	9052200		|	0.0428276	0.0506915	0.114547		0.0964189	-0.0532945	-100.2	#NUM!	#NUM!
B2HKZ4;B2HG46	B2HKZ4	tr|B2HKZ4|B2HKZ4_MYCMM Short chain dehydrogenase OS=Mycobacterium marinum (strain ATCC BAA-535 / M) OX=216594 GN=MMAR_1965 PE=4 SV=1		MMAR_1965	9.5601	13.7	19.9	12.6	12.6	10.8	10.8	9.4	950	9.4	342060000	46383000	47662000	69793000	77681000	28782000	31569000	17146000	23041000	52843000	54219000	50782000	53211000	48281000	50432000	43049000	53516000	|	53531000	51996500	49356500	48282500	|	0.018176	0.0330323	0.0308163	0.153291	-0.0419601	-0.117135	-0.148874	-0.0317397	-0.0317397
B2HKZ5	B2HKZ5	tr|B2HKZ5|B2HKZ5_MYCMM Conserved protein OS=Mycobacterium marinum (strain ATCC BAA-535 / M) OX=216594 GN=MMAR_1966 PE=4 SV=1		MMAR_1966	31.259	31.1	31.1	31.1	31.1	15.5	15.5	31.1	951	32	684760000	108960000	154730000	136460000	133340000	53337000	51657000	23927000	22342000	115770000	113050000	142420000	140840000	59872000	58493000			|	114410000	141630000	59182500		|	0.0168109	0.00788836	0.0164762		0.307914	-0.950971	-100.2	#NUM!	#NUM!
B2HL00	B2HL00	tr|B2HL00|B2HL00_MYCMM Conserved 35 kDa alanine rich protein OS=Mycobacterium marinum (strain ATCC BAA-535 / M) OX=216594 GN=MMAR_1971 PE=4 SV=1		MMAR_1971	137.24	20.3	28.8	30.6	30.6	21	21	26.2	952	26.2	1294400000	245420000	226730000	140420000	202700000	121870000	162130000	94708000	100450000	202180000	189000000	151470000	151350000	160640000	168310000	268430000	280120000	|	195590000	151410000	164475000	274275000	|	0.047649	0.000560418	0.0329747	0.0301379	-0.369372	-0.249964	0.487791	0.737755	0.737755
B2HL02	B2HL02	tr|B2HL02|B2HL02_MYCMM Conserved protein OS=Mycobacterium marinum (strain ATCC BAA-535 / M) OX=216594 GN=MMAR_1973 PE=4 SV=1		MMAR_1973	15.832	14.4	14.4	22.6	22.6	22.6	22.6	15.8	953	15.8	110750000	11287000	11892000	18991000	16799000	13014000	13671000	12805000	12291000			18142000	16241000	19674000	20061000	26470000	24971000	|		17191500	19867500	25720500	|		0.0781904	0.0137738	0.0412104	100.2	100.2	100.2	0.372508	0.372508
B2HL10	B2HL10	tr|B2HL10|B2HL10_MYCMM Conserved protein OS=Mycobacterium marinum (strain ATCC BAA-535 / M) OX=216594 GN=MMAR_1981 PE=4 SV=1		MMAR_1981	49.301	20.7	22.3	18.5	19.2	16.7	13.6	22.3	955	20.7	649500000	78911000	103430000	114570000	111900000	76122000	79407000	46426000	38733000	95316000	85765000	105300000	95165000	114220000	107580000	99410000	97830000	|	90540500	100232500	110900000	98620000	|	0.0745918	0.071499	0.0423371	0.0113286	0.146715	0.292624	0.123317	-0.169307	-0.169307
B2HLX7	B2HLX7	tr|B2HLX7|B2HLX7_MYCMM Conserved transmembrane alanine and glycine rich protein OS=Mycobacterium marinum (strain ATCC BAA-535 / M) OX=216594 GN=MMAR_1991 PE=4 SV=1		MMAR_1991	42.065	4.7	3.3	6	4.7	4.7	2.7	6	1052	7.3	78602000	14848000	21431000	7557200	6693700	11499000	5989600	4902000	5681500	11195000	13400000	7294900	9358100	12688000	15400000	15669000		|	12297500	8326500	14044000	15669000	|	0.126788	0.175212	0.136548		-0.562583	0.191589	0.349548	0.157959	0.157959
B2HLY1	B2HLY1	sp|B2HLY1|Y1995_MYCMM UPF0678 fatty acid-binding protein-like protein MMAR_1995 OS=Mycobacterium marinum (strain ATCC BAA-535 / M) OX=216594 GN=MMAR_1995 PE=3 SV=1		MMAR_1995	26.09	15.5	9.9	15.5	9.9	15.5	5.6	15.5	1055	15.5	99864000	17435000	16909000	20979000	14449000	10168000	9445600	8576900	1901500	18797000	17999000	20887000		11944000		17217000		|	18398000	20887000	11944000	17217000	|	0.0306702				0.183056	-0.623263	-0.0957152	0.527548	0.527548
B2HLY2	B2HLY2	tr|B2HLY2|B2HLY2_MYCMM Uncharacterized protein OS=Mycobacterium marinum (strain ATCC BAA-535 / M) OX=216594 GN=MMAR_1996 PE=4 SV=1		MMAR_1996	18.515	11	18	14.5	14.5	14.5	14.5	14.5	1056	3.1	127870000	17786000	0	8355800	34083000	20247000	17211000	14484000	15700000	22228000		16964000	17326000	26730000	30467000	30017000	32290000	|	22228000	17145000	28598500	31153500	|		0.0149299	0.0923985	0.0515914	-0.37459	0.363561	0.487016	0.123455	0.123455
B2HLZ1	B2HLZ1	tr|B2HLZ1|B2HLZ1_MYCMM Uncharacterized protein OS=Mycobacterium marinum (strain ATCC BAA-535 / M) OX=216594 GN=MMAR_2005 PE=4 SV=1		MMAR_2005	9.2979	25.6	25.6	24.4	8.5	8.5	8.5	9.8	1060	20.7	48293000	5043200	7853100	9601800	9032700	5159300	5303600	3238400	3060500		7784500							|	7784500				|					-100.2	-100.2	-100.2	0	0
B2HLZ4	B2HLZ4	tr|B2HLZ4|B2HLZ4_MYCMM Uncharacterized protein OS=Mycobacterium marinum (strain ATCC BAA-535 / M) OX=216594 GN=MMAR_2008 PE=4 SV=1		MMAR_2008	12.928	15.9	15.9	0	0	0	0	15.9	1061	15.9	23518000	5403100	5184600	7503100	5427300	0	0	0	0		5139300							|	5139300				|					-100.2	-100.2	-100.2	0	0
B2HLZ5	B2HLZ5	tr|B2HLZ5|B2HLZ5_MYCMM Uncharacterized protein OS=Mycobacterium marinum (strain ATCC BAA-535 / M) OX=216594 GN=MMAR_2009 PE=4 SV=1		MMAR_2009	4.0435	5.4	17.7	5.4	5.4	5.4	5.4	5.4	1062	17.7	174930000	19922000	41752000	20461000	39887000	10494000	10915000	16174000	15325000		41383000		38501000					|	41383000	38501000			|					-0.104142	-100.2	-100.2	0	0
B2HM01	B2HM01	tr|B2HM01|B2HM01_MYCMM Conserved protein OS=Mycobacterium marinum (strain ATCC BAA-535 / M) OX=216594 GN=MMAR_2015 PE=4 SV=1		MMAR_2015	17.819	8	8	8	8	8	8	8	1066	26	202010000	13514000	33516000	21250000	20061000	33255000	35816000	19863000	24738000		33224000							|	33224000				|					-100.2	-100.2	-100.2	0	0
B2HM04	B2HM04	tr|B2HM04|B2HM04_MYCMM Uncharacterized protein OS=Mycobacterium marinum (strain ATCC BAA-535 / M) OX=216594 GN=MMAR_2018 PE=4 SV=1		MMAR_2018	122	28.7	23.9	27.1	19	27.1	27.1	27.1	1068	23.9	319090000	53026000	53199000	39785000	31275000	45190000	34172000	32135000	30313000	51029000	48624000	45790000	42530000	56663000	53941000	61839000	58934000	|	49826500	44160000	55302000	60386500	|	0.0341303	0.0522004	0.0348043	0.0340166	-0.174173	0.150418	0.277313	0.126894	0.126894
B2HM06	B2HM06	tr|B2HM06|B2HM06_MYCMM Uncharacterized protein OS=Mycobacterium marinum (strain ATCC BAA-535 / M) OX=216594 GN=MMAR_2020 PE=4 SV=1		MMAR_2020	6.8163	15.7	15.7	15.7	8.7	8.7	8.7	15.7	1069	15.7	145850000	23251000	23183000	29082000	29145000	18230000	11912000	5502000	5546000	23468000	24214000	26390000	27754000	26207000				|	23841000	27072000	26207000		|	0.0221258	0.035627			0.183357	0.136507	-100.2	#NUM!	#NUM!
B2HM11	B2HM11	tr|B2HM11|B2HM11_MYCMM SAM-dependent methyltransferase OS=Mycobacterium marinum (strain ATCC BAA-535 / M) OX=216594 GN=MMAR_2025 PE=3 SV=1		MMAR_2025	10.773	1.7	5	0	2.7	0	0	11.7	1072	8	23048000	10171000	5333000	1534100	3841400	0	2168200	0	0	10171000								|	10171000				|					-100.2	-100.2	-100.2	0	0
B2HM17	B2HM17	tr|B2HM17|B2HM17_MYCMM Conserved protein OS=Mycobacterium marinum (strain ATCC BAA-535 / M) OX=216594 GN=MMAR_2031 PE=4 SV=1		MMAR_2031	10.247	27.9	27.9	27.2	27.9	27.9	16.3	21.8	1073	27.9	233820000	27879000	29663000	41469000	40997000	28596000	26840000	23288000	15090000	28206000	27056000	38826000	37880000	34038000	36818000	46793000	47050000	|	27631000	38353000	35428000	46921500	|	0.0294297	0.0174412	0.055486	0.00387299	0.473052	0.358602	0.763961	0.405359	0.405359
B2HM20	B2HM20	tr|B2HM20|B2HM20_MYCMM HRDC domain-containing protein OS=Mycobacterium marinum (strain ATCC BAA-535 / M) OX=216594 GN=MMAR_2035 PE=4 SV=1		MMAR_2035	4.7145	2.5	2.5	5.3	5.7	2.5	0	2.5	1075	5.3	33165000	2150800	6793900	2394900	2352000	4460200	13656000	1357500	0		6762300			6317900				|	6762300		6317900		|					-100.2	-0.0980689	-100.2	#NUM!	#NUM!
B2HM21	B2HM21	tr|B2HM21|B2HM21_MYCMM Conserved protein OS=Mycobacterium marinum (strain ATCC BAA-535 / M) OX=216594 GN=MMAR_2036 PE=4 SV=1		MMAR_2036	9.9207	8.8	8.8	13.5	4.7	9.3	13.5	4.7	1076	8.8	54858000	3821500	6570400	8474800	7748700	10474000	2762700	6887200	8118700		8910800	11073000	10149000	12367000		12600000	13768000	|	8910800	10611000	12367000	13184000	|		0.0615745		0.0626442	0.251934	0.472869	0.565161	0.0922926	0.0922926
B2HM25	B2HM25	tr|B2HM25|B2HM25_MYCMM Uncharacterized protein OS=Mycobacterium marinum (strain ATCC BAA-535 / M) OX=216594 GN=MMAR_2040 PE=4 SV=1		MMAR_2040	53.719	27.3	27.3	20.3	10	20.3	8.2	22.5	1080	35.1	619380000	81310000	111810000	138970000	125170000	53034000	23887000	50090000	35104000	92195000	84559000	93529000	87930000	85638000	80303000	136830000		|	88377000	90729500	82970500	136830000	|	0.0610958	0.0436362	0.0454669		0.0379007	-0.0910725	0.630642	0.721714	0.721714
B2HM26	B2HM26	tr|B2HM26|B2HM26_MYCMM Methyltransferase OS=Mycobacterium marinum (strain ATCC BAA-535 / M) OX=216594 GN=MMAR_2041 PE=4 SV=1		MMAR_2041	12.888	8	8	8	8	0	0	8	1081	8	70603000	10995000	12139000	15050000	14328000	9559300	8531500	0	0		12033000							|	12033000				|					-100.2	-100.2	-100.2	0	0
B2HM27	B2HM27	tr|B2HM27|B2HM27_MYCMM Peptide-methionine (R)-S-oxide reductase OS=Mycobacterium marinum (strain ATCC BAA-535 / M) OX=216594 GN=MMAR_2042 PE=3 SV=1		MMAR_2042	69.291	23.3	17.8	12.3	12.3	17.8	17.8	17.1	1082	17.1	203130000	26053000	25924000	57855000	33753000	16374000	14834000	15538000	12804000	28328000	28213000	36310000	35275000	32615000	30115000	28499000	24698000	|	28270500	35792500	31365000	26598500	|	0.0028764	0.0204472	0.0563611	0.101048	0.34036	0.149858	-0.0879525	-0.237811	-0.237811
B2HM28	B2HM28	tr|B2HM28|B2HM28_MYCMM Conserved transmembrane protein OS=Mycobacterium marinum (strain ATCC BAA-535 / M) OX=216594 GN=MMAR_2043 PE=4 SV=1		MMAR_2043	3.1349	0	3.2	2.1	2.1	2.1	0	5.3	1083	3.2	10912000	4305700	2283300	0	1566400	1058500	1081000	616800	0	4305700								|	4305700				|					-100.2	-100.2	-100.2	0	0
B2HM45	B2HM45	tr|B2HM45|B2HM45_MYCMM Uncharacterized protein OS=Mycobacterium marinum (strain ATCC BAA-535 / M) OX=216594 GN=MMAR_2059 PE=4 SV=1		MMAR_2059	10.22	35.4	35.4	10.4	10.4	21.9	21.9	35.4	1086	35.4	110770000	23303000	26400000	16008000	22048000	3843000	4111800	6808100	8251100	19851000	20957000	18341000	20410000			17083000	21381000	|	20404000	19375500		19232000	|	0.0383288	0.0755079		0.158025	-0.0746185	-100.2	-0.0853432	#DIV/0!	#DIV/0!
B2HM46	B2HM46	tr|B2HM46|B2HM46_MYCMM Catalase-related peroxidase OS=Mycobacterium marinum (strain ATCC BAA-535 / M) OX=216594 GN=MMAR_2060 PE=3 SV=1		MMAR_2060	9.8883	9.2	9.2	3.8	3.8	0	0	9.2	1087	9.2	40750000	8554200	8481800	10855000	10116000	1291300	1452100	0	0	7712800	8748800	10254000	10362000					|	8230800	10308000			|	0.0890026	0.00740857			0.32466	-100.2	-100.2	0	0
B2HM50	B2HM50	tr|B2HM50|B2HM50_MYCMM Fatty-acid-CoA ligase OS=Mycobacterium marinum (strain ATCC BAA-535 / M) OX=216594 GN=MMAR_2064 PE=4 SV=1		MMAR_2064	7.481	2.9	2.9	2.9	1.7	3.1	3.1	5.3	1088	6.4	61130000	14573000	13161000	8520500	8649300	5925000	3595100	3145500	3560400	13352000	14267000							|	13809500				|	0.046852				-100.2	-100.2	-100.2	0	0
B2HM55	B2HM55	tr|B2HM55|B2HM55_MYCMM Uncharacterized protein OS=Mycobacterium marinum (strain ATCC BAA-535 / M) OX=216594 GN=MMAR_2069 PE=4 SV=1		MMAR_2069	2.2994	2.8	2.8	0	0	0	0	0	1089	0	2394700	0	0	1248500	1146200	0	0	0	0				1106300					|		1106300			|					100.2	0	0	0	0
B2HM56	B2HM56	tr|B2HM56|B2HM56_MYCMM Uncharacterized protein OS=Mycobacterium marinum (strain ATCC BAA-535 / M) OX=216594 GN=MMAR_2070 PE=4 SV=1		MMAR_2070	3.3229	3.7	3.7	0	0	0	0	3.7	1090	3.7	14853000	3144900	3077800	4342600	4287300	0	0	0	0		3050900							|	3050900				|					-100.2	-100.2	-100.2	0	0
B2HM62	B2HM62	tr|B2HM62|B2HM62_MYCMM Usp domain-containing protein OS=Mycobacterium marinum (strain ATCC BAA-535 / M) OX=216594 GN=MMAR_2076 PE=4 SV=1		MMAR_2076	7.3573	8.3	16.3	4.5	0	0	0	0	1091	0	9931900	0	0	2724800	7207000	0	0	0	0				6955900					|		6955900			|					100.2	0	0	0	0
B2HM63	B2HM63	tr|B2HM63|B2HM63_MYCMM Uncharacterized protein OS=Mycobacterium marinum (strain ATCC BAA-535 / M) OX=216594 GN=MMAR_2077 PE=4 SV=1		MMAR_2077	2.8339	4	0	2.7	0	0	0	2.7	1092	0	6897600	774810	0	4970300	0	1152500	0	0	0	774810								|	774810				|					-100.2	-100.2	-100.2	0	0
B2HM64	B2HM64	tr|B2HM64|B2HM64_MYCMM Methyltransferase OS=Mycobacterium marinum (strain ATCC BAA-535 / M) OX=216594 GN=MMAR_2078 PE=4 SV=1		MMAR_2078	62.198	17.5	17.5	12.8	12.8	12.8	12.4	17.5	1093	17.5	116480000	24094000	20774000	19979000	16674000	11472000	12176000	7890500	3419000	20061000	18756000	18009000	14340000	18336000	19662000	18512000	9761600	|	19408500	16174500	18999000	14136800	|	0.0475449	0.160399	0.0493512	0.437685	-0.262968	-0.0307651	-0.457233	-0.426468	-0.426468
B2HM69	B2HM69	tr|B2HM69|B2HM69_MYCMM Conserved protein OS=Mycobacterium marinum (strain ATCC BAA-535 / M) OX=216594 GN=MMAR_2083 PE=4 SV=1		MMAR_2083	42.68	27.2	27.2	0	0	0	9.6	14.9	1094	14.9	123980000	11523000	13590000	15879000	50454000	0	0	0	32535000			35437000	28403000					|		31920000			|		0.15582			100.2	0	0	0	0
B2HM70	B2HM70	tr|B2HM70|B2HM70_MYCMM Uncharacterized protein OS=Mycobacterium marinum (strain ATCC BAA-535 / M) OX=216594 GN=MMAR_2084 PE=4 SV=1		MMAR_2084	1.5683	0	0	0	0	0	0	0	1095	2.9	1707000	0	1707000	0	0	0	0	0	0		1692100							|	1692100				|					-100.2	-100.2	-100.2	0	0
B2HM72	B2HM72	tr|B2HM72|B2HM72_MYCMM Oxidoreductase OS=Mycobacterium marinum (strain ATCC BAA-535 / M) OX=216594 GN=MMAR_2086 PE=4 SV=1		MMAR_2086	11.744	4.5	4.5	0	4.5	0	0	7.3	1096	4.5	18804000	5491700	3578400	3819000	4552600	0	1362400	0	0	5491700								|	5491700				|					-100.2	-100.2	-100.2	0	0
B2HM75	B2HM75	tr|B2HM75|B2HM75_MYCMM Conserved protein OS=Mycobacterium marinum (strain ATCC BAA-535 / M) OX=216594 GN=MMAR_2089 PE=4 SV=1		MMAR_2089	10.129	19.5	13.7	19.5	13.7	7.9	3.7	13.7	1098	19.5	321460000	47799000	60099000	71308000	51866000	42643000	28288000	12806000	6650900	49293000	46453000	54372000	52441000	53360000	51824000	45643000		|	47873000	53406500	52592000	45643000	|	0.0419481	0.0255666	0.0206517		0.157803	0.135631	-0.0688186	-0.20445	-0.20445
B2HN50	B2HN50	sp|B2HN50|Y2098_MYCMM Probable transcriptional regulatory protein MMAR_2098 OS=Mycobacterium marinum (strain ATCC BAA-535 / M) OX=216594 GN=MMAR_2098 PE=3 SV=1		MMAR_2098	12.117	7.6	3.2	3.2	7.6	7.6	7.2	4.4	1222	7.6	99888000	13740000	20847000	19491000	5217100	6437400	9586900	13543000	11026000	19110000	16895000	14165000			18748000	23922000	25946000	|	18002500	14165000	18748000	24934000	|	0.0870013			0.0573989	-0.345867	0.0585394	0.469917	0.411378	0.411378
B2HN51	B2HN51	tr|B2HN51|B2HN51_MYCMM Transcriptional regulator OS=Mycobacterium marinum (strain ATCC BAA-535 / M) OX=216594 GN=MMAR_2099 PE=4 SV=1		MMAR_2099	-2	0	0	0	0	0	0	2	1223	0	1190900	1190900	0	0	0	0	0	0	0	1190900								|	1190900				|					-100.2	-100.2	-100.2	0	0
B2HN78	B2HN78	tr|B2HN78|B2HN78_MYCMM Zn-dependent glyoxylase OS=Mycobacterium marinum (strain ATCC BAA-535 / M) OX=216594 GN=MMAR_2126 PE=4 SV=1		MMAR_2126	7.9592	20.5	16.5	0	3.1	3.1	3.1	16.5	1229	16.5	45933000	10820000	9883200	10375000	9906900	0	2449900	1299200	1198800	10964000	10394000	8943400	9771100					|	10679000	9357250			|	0.0377424	0.0625475			-0.19062	-100.2	-100.2	0	0
B2HN85	B2HN85	tr|B2HN85|B2HN85_MYCMM ABM domain-containing protein OS=Mycobacterium marinum (strain ATCC BAA-535 / M) OX=216594 GN=MMAR_2133 PE=4 SV=1		MMAR_2133	7.1218	6.3	19.8	6.3	6.3	6.3	6.3	26.1	1231	12.6	60538000	11408000	7008000	5654500	26567000	3624600	3367900	1335100	1572900	10550000	12294000		21152000					|	11422000	21152000			|	0.107967				0.888979	-100.2	-100.2	0	0
B2HN91	B2HN91	tr|B2HN91|B2HN91_MYCMM Metal cation transporter P-type ATPase OS=Mycobacterium marinum (strain ATCC BAA-535 / M) OX=216594 GN=MMAR_2140 PE=3 SV=1		MMAR_2140	20.377	3.1	4	3.1	3.1	3.1	1.7	4	1232	7.3	52735000	8416800	13301000	6832900	9464700	5457300	5071200	2335800	1855100	7728000	8168700	8032300	8900000	9575500	8780600	5978400		|	7948350	8466150	9178050	5978400	|	0.0392059	0.0724717	0.0612417		0.0910506	0.207532	-0.410896	-0.618428	-0.618428
B2HN97	B2HN97	tr|B2HN97|B2HN97_MYCMM Uncharacterized protein OS=Mycobacterium marinum (strain ATCC BAA-535 / M) OX=216594 GN=MMAR_2146 PE=4 SV=1		MMAR_2146	12.9	31.2	11.8	40.9	31.2	31.2	11.8	40.9	1233	40.9	181170000	32770000	32133000	25888000	11241000	30260000	21727000	15703000	11446000	35490000	34535000	26836000		32969000	33448000	33192000		|	35012500	26836000	33208500	33192000	|	0.019287		0.0101993		-0.3837	-0.0763175	-0.0770345	-0.000716997	-0.000716997
B2HNA3	B2HNA3	tr|B2HNA3|B2HNA3_MYCMM Transcriptional regulator OS=Mycobacterium marinum (strain ATCC BAA-535 / M) OX=216594 GN=MMAR_2152 PE=4 SV=1		MMAR_2152	1.9938	5.6	5.6	5.6	0	5.6	5.6	0	1234	0	11602000	0	0	2896400	2572900	1976800	0	1896800	2259500								4813900	|				4813900	|					0	0	100.2	#DIV/0!	#DIV/0!
B2HNA6	B2HNA6	tr|B2HNA6|B2HNA6_MYCMM Conserved membrane glycine rich protein OS=Mycobacterium marinum (strain ATCC BAA-535 / M) OX=216594 GN=MMAR_2155 PE=4 SV=1		MMAR_2155	36.498	4.8	4.8	4.8	4.8	0	0	4.8	1235	4.8	45499000	7334500	8482300	11645000	8620000	4438800	4978500	0	0		8408200							|	8408200				|					-100.2	-100.2	-100.2	0	0
B2HNA7	B2HNA7	tr|B2HNA7|B2HNA7_MYCMM Conserved protein OS=Mycobacterium marinum (strain ATCC BAA-535 / M) OX=216594 GN=MMAR_2156 PE=4 SV=1		MMAR_2156	2.2616	5.8	5.8	9.9	0	0	4.1	9.9	1236	4.1	26261000	7132300	4668400	2898900	4312300	5150600	0	0	2098500	7136500				7323600				|	7136500		7323600		|					-100.2	0.0373363	-100.2	#NUM!	#NUM!
B2HNB0	B2HNB0	tr|B2HNB0|B2HNB0_MYCMM Uncharacterized protein OS=Mycobacterium marinum (strain ATCC BAA-535 / M) OX=216594 GN=MMAR_2159 PE=4 SV=1		MMAR_2159	18.613	16.7	10.4	6.2	11.8	5.6	11.8	5.6	1238	10.4	23598000	1425400	2268300	7621300	3505100	1970400	3908600	1029200	1869800						5521300		4009100	|			5521300	4009100	|					0	100.2	100.2	-0.46173	-0.46173
B2HNB3	B2HNB3	tr|B2HNB3|B2HNB3_MYCMM TGc domain-containing protein OS=Mycobacterium marinum (strain ATCC BAA-535 / M) OX=216594 GN=MMAR_2162 PE=4 SV=1		MMAR_2162	14.161	10.1	7.7	4.8	10.1	4.8	6.8	7.7	1239	7.7	49409000	7625800	7562400	8925800	7647500	5229600	6657100	2256400	3504200	8691600	8595200	7907200	8458900		6809900			|	8643400	8183050	6809900		|	0.00788638	0.047673			-0.0789603	-0.343965	-100.2	#NUM!	#NUM!
B2HNB4	B2HNB4	tr|B2HNB4|B2HNB4_MYCMM zinc-ribbon_6 domain-containing protein OS=Mycobacterium marinum (strain ATCC BAA-535 / M) OX=216594 GN=MMAR_2163 PE=4 SV=1		MMAR_2163	2.7309	2.3	2.3	2.3	2.3	0	2.3	0	1240	2.3	12666000	0	1515700	3172700	2470600	2172100	833840	0	2500800		1502400							|	1502400				|					-100.2	-100.2	-100.2	0	0
B2HNB5	B2HNB5	tr|B2HNB5|B2HNB5_MYCMM Conserved hypothetical alanine and leucine rich protein OS=Mycobacterium marinum (strain ATCC BAA-535 / M) OX=216594 GN=MMAR_2164 PE=4 SV=1		MMAR_2164	12.785	2.1	0	1	3.1	1.7	3.1	5.6	1241	4.5	56247000	17638000	13263000	8797800	0	2186000	7693200	2560300	4108300	12079000	11345000	12053000			12012000		11357000	|	11712000	12053000	12012000	11357000	|	0.0443149				0.0414048	0.0364889	-0.0444057	-0.0808946	-0.0808946
B2HNB6	B2HNB6	tr|B2HNB6|B2HNB6_MYCMM Transglutaminase family protein OS=Mycobacterium marinum (strain ATCC BAA-535 / M) OX=216594 GN=MMAR_2165 PE=4 SV=1		MMAR_2165	71.92	9.1	10.5	8.5	7.7	3.6	4.2	9.9	1242	10	664480000	123190000	121380000	93938000	125500000	80043000	75684000	21635000	23105000	110500000	112560000	91071000	102240000	106930000	105540000	74244000	67488000	|	111530000	96655500	106235000	70866000	|	0.0130605	0.0817095	0.00925193	0.0674119	-0.206508	-0.0701727	-0.654266	-0.584094	-0.584094
B2HNB7	B2HNB7	tr|B2HNB7|B2HNB7_MYCMM Proline and glycine rich transmembrane protein OS=Mycobacterium marinum (strain ATCC BAA-535 / M) OX=216594 GN=MMAR_2166 PE=4 SV=1		MMAR_2166	3.2029	2.4	2.4	2.4	2.4	2.4	2.4	2.4	1243	2.4	46398000	6633600	5999900	6844300	6623400	5782100	5073200	4658600	4783100		5947500							|	5947500				|					-100.2	-100.2	-100.2	0	0
B2HNB9	B2HNB9	tr|B2HNB9|B2HNB9_MYCMM Uncharacterized protein OS=Mycobacterium marinum (strain ATCC BAA-535 / M) OX=216594 GN=MMAR_2168 PE=4 SV=1		MMAR_2168	12.941	13.2	13.2	4.8	0	3.2	4.8	13.2	1244	13.2	46185000	10620000	11789000	9397900	10623000	1477100	0	1276000	1002300	10436000	11327000	9625600	10133000					|	10881500	9879300			|	0.0578994	0.0363169			-0.139397	-100.2	-100.2	0	0
B2HNC0	B2HNC0	tr|B2HNC0|B2HNC0_MYCMM Uncharacterized protein OS=Mycobacterium marinum (strain ATCC BAA-535 / M) OX=216594 GN=MMAR_2169 PE=4 SV=1		MMAR_2169	3.2718	6.8	0	6.8	6.8	6.8	6.8	6.8	1245	6.8	27162000	3777800	3656800	4506100	0	2802500	3014600	4803100	4601200		3624900							|	3624900				|					-100.2	-100.2	-100.2	0	0
B2HND0	B2HND0	tr|B2HND0|B2HND0_MYCMM Conserved transmembrane protein OS=Mycobacterium marinum (strain ATCC BAA-535 / M) OX=216594 GN=MMAR_2179 PE=4 SV=1		MMAR_2179	4.2064	0	0	0	4	4	4	0	1250	0	10998000	0	0	0	0	0	5742600	2699200	2556100								5446000	|				5446000	|					0	0	100.2	#DIV/0!	#DIV/0!
B2HND5	B2HND5	tr|B2HND5|B2HND5_MYCMM Amino acid decarboxylase OS=Mycobacterium marinum (strain ATCC BAA-535 / M) OX=216594 GN=MMAR_2184 PE=4 SV=1		MMAR_2184	49.17	7.7	6.9	6.2	6.8	1.8	2.7	7.7	1254	8.7	240620000	38751000	47179000	43026000	48762000	22569000	28674000	4363400	7297400	39059000	35624000	44308000	43493000	42349000	41583000			|	37341500	43900500	41966000		|	0.0650459	0.0131272	0.0129067		0.233457	0.168441	-100.2	#NUM!	#NUM!
B2HND8	B2HND8	tr|B2HND8|B2HND8_MYCMM Beta-lactamase OS=Mycobacterium marinum (strain ATCC BAA-535 / M) OX=216594 GN=MMAR_2187 PE=4 SV=1		MMAR_2187	5.0893	0	0	6	2.7	0	0	3.2	1255	0	8218000	2839500	0	0	0	3871700	1506800	0	0					5508300				|			5508300		|					0	100.2	0	#NUM!	#NUM!
B2HNE4	B2HNE4	tr|B2HNE4|B2HNE4_MYCMM NodS-like (Sam)-dependent methyltransferase OS=Mycobacterium marinum (strain ATCC BAA-535 / M) OX=216594 GN=MMAR_2193 PE=4 SV=1		MMAR_2193	4.4421	0	0	4.3	4.3	0	4.3	0	1257	7.6	7706000	0	3685800	0	0	1649700	1685200	0	685330		3653600							|	3653600				|					-100.2	-100.2	-100.2	0	0
B2HP51	B2HP51	tr|B2HP51|B2HP51_MYCMM Conserved hypothetical secreted protein OS=Mycobacterium marinum (strain ATCC BAA-535 / M) OX=216594 GN=MMAR_2206 PE=4 SV=1		MMAR_2206	20.18	12	12	19.9	24.6	11.5	6.8	19.9	1348	17.8	248750000	21148000	21618000	10627000	11257000	16312000	22612000	140980000	4190100	46999000	35583000	38698000	40590000	51210000	47488000	157040000		|	41291000	39644000	49349000	157040000	|	0.195499	0.0337465	0.0533314		-0.0587248	0.257193	1.92723	1.67004	1.67004
B2HP58	B2HP58	tr|B2HP58|B2HP58_MYCMM Transcriptional regulatory protein OS=Mycobacterium marinum (strain ATCC BAA-535 / M) OX=216594 GN=MMAR_2213 PE=4 SV=1		MMAR_2213	7.9322	15.6	10	16.2	10	10	10	10	1351	10	141720000	19794000	18905000	32411000	19468000	25961000	15094000	5038900	5049200	23722000	22453000	22314000	22512000	26394000	25636000	12382000	12610000	|	23087500	22413000	26015000	12496000	|	0.038866	0.00624669	0.020603	0.0129018	-0.0427762	0.172232	-0.885646	-1.05788	-1.05788
B2HP69	B2HP69	tr|B2HP69|B2HP69_MYCMM Conserved hypothetical membrane protein OS=Mycobacterium marinum (strain ATCC BAA-535 / M) OX=216594 GN=MMAR_2224 PE=4 SV=1		MMAR_2224	1.6941	8.3	0	0	8.3	0	0	0	1359	0	4685900	0	0	2882900	0	0	1803000	0	0						2558700			|			2558700		|					0	100.2	0	#NUM!	#NUM!
B2HP73	B2HP73	sp|B2HP73|Y2228_MYCMM Nucleotide-binding protein MMAR_2228 OS=Mycobacterium marinum (strain ATCC BAA-535 / M) OX=216594 GN=MMAR_2228 PE=3 SV=1		MMAR_2228	7.2932	0	9.5	0	0	0	0	9.5	1360	3.6	20985000	8150900	3875400	0	8959000	0	0	0	0	8264000			8533600					|	8264000	8533600			|					0.0463142	-100.2	-100.2	0	0
B2HP74	B2HP74	tr|B2HP74|B2HP74_MYCMM Putative gluconeogenesis factor OS=Mycobacterium marinum (strain ATCC BAA-535 / M) OX=216594 GN=MMAR_2229 PE=3 SV=1		MMAR_2229	3.866	2.5	2.5	2.5	2.5	2.5	0	5.6	1361	2.5	352610000	6704800	0	168550000	170410000	2508000	2802700	1630500	0	6704800								|	6704800				|					-100.2	-100.2	-100.2	0	0
B2HP76	B2HP76	tr|B2HP76|B2HP76_MYCMM Diacylglycerol O-acyltransferase OS=Mycobacterium marinum (strain ATCC BAA-535 / M) OX=216594 GN=MMAR_2231 PE=3 SV=1		MMAR_2231	39.028	7.8	7.8	9.3	9.3	9.6	8	7.8	1363	13	191580000	21784000	41746000	24419000	25192000	20285000	21368000	16204000	20583000	30465000	27150000	32190000	34589000	29083000	31034000	27362000	36267000	|	28807500	33389500	30058500	31814500	|	0.0813697	0.0508049	0.045896	0.197922	0.21295	0.0613286	0.14324	0.0819114	0.0819114
B2HP79	B2HP79	tr|B2HP79|B2HP79_MYCMM PlsC domain-containing protein OS=Mycobacterium marinum (strain ATCC BAA-535 / M) OX=216594 GN=MMAR_2234 PE=4 SV=1		MMAR_2234	-2	0	0	0	0	0	3.4	0	1366	0	16755000	0	0	0	0	0	0	0	16755000								35697000	|				35697000	|					0	0	100.2	#DIV/0!	#DIV/0!
B2HPB1	B2HPB1	tr|B2HPB1|B2HPB1_MYCMM Conserved protein OS=Mycobacterium marinum (strain ATCC BAA-535 / M) OX=216594 GN=MMAR_2266 PE=4 SV=1		MMAR_2266	50.604	25.2	22	17.9	15	12.1	10.6	16.2	1378	14.6	627990000	94547000	77332000	112050000	96740000	68690000	69206000	54713000	54713000	81661000	87340000	77155000	78100000	108900000	102900000	120160000	134340000	|	84500500	77627500	105900000	127250000	|	0.0475223	0.00860798	0.0400627	0.0787959	-0.122392	0.325671	0.590634	0.264963	0.264963
B2HPB2	B2HPB2	tr|B2HPB2|B2HPB2_MYCMM Conserved protein OS=Mycobacterium marinum (strain ATCC BAA-535 / M) OX=216594 GN=MMAR_2267 PE=4 SV=1		MMAR_2267	66.462	13	8.5	15.8	13	9.5	9.5	13.8	1379	13	676880000	116170000	110940000	101960000	74434000	142660000	66647000	31743000	32321000	105610000	89045000	115400000	103100000	131900000	142300000	73868000	65926000	|	97327500	109250000	137100000	69897000	|	0.120349	0.0796102	0.053639	0.0803445	0.166714	0.494309	-0.477617	-0.971926	-0.971926
B2HPB3	B2HPB3	tr|B2HPB3|B2HPB3_MYCMM Conserved ATP-binding protein ABC transporter OS=Mycobacterium marinum (strain ATCC BAA-535 / M) OX=216594 GN=MMAR_2268 PE=4 SV=1		MMAR_2268	119.78	47.3	43.1	40.4	40.8	23.5	20.4	43.8	1380	47.3	2833400000	441680000	463480000	481070000	444390000	330760000	360820000	158040000	153160000	390000000	384760000	374180000	399580000	428160000	447550000	542980000	418690000	|	387380000	386880000	437855000	480835000	|	0.00956487	0.046424	0.0313136	0.182779	-0.00186332	0.176704	0.311792	0.135089	0.135089
B2HPB5	B2HPB5	tr|B2HPB5|B2HPB5_MYCMM Nitrogen fixation related protein OS=Mycobacterium marinum (strain ATCC BAA-535 / M) OX=216594 GN=MMAR_2270 PE=4 SV=1		MMAR_2270	1.539	6.1	6.1	0	0	0	0	6.1	1382	6.1	21247000	5857800	5727100	4702000	4959900	0	0	0	0		5677100							|	5677100				|					-100.2	-100.2	-100.2	0	0
B2HPB6	B2HPB6	tr|B2HPB6|B2HPB6_MYCMM FeS_assembly_P domain-containing protein OS=Mycobacterium marinum (strain ATCC BAA-535 / M) OX=216594 GN=MMAR_2271 PE=4 SV=1		MMAR_2271	3.1322	0	0	8.7	8.7	8.7	8.7	0	1383	0	83376000	0	0	0	0	35448000	28865000	11385000	7677400								16357000	|				16357000	|					0	0	100.2	#DIV/0!	#DIV/0!
B2HPC4	B2HPC4	tr|B2HPC4|B2HPC4_MYCMM ATP-binding protein ABC transporter OS=Mycobacterium marinum (strain ATCC BAA-535 / M) OX=216594 GN=MMAR_2279 PE=4 SV=1		MMAR_2279	9.4269	0	3.3	1.5	5.4	3.1	3.1	6.6	1387	5	36531000	11031000	7220600	0	4013300	2356200	5499900	2964200	3445700	8188200	6148600		5234100		6818500	7831200	9268600	|	7168400	5234100	6818500	8549900	|	0.201191			0.118878	-0.45371	-0.0721967	0.254256	0.326453	0.326453
B2HPC8	B2HPC8	tr|B2HPC8|B2HPC8_MYCMM Conserved membrane protein OS=Mycobacterium marinum (strain ATCC BAA-535 / M) OX=216594 GN=MMAR_2283 PE=4 SV=1		MMAR_2283	5.3451	8.2	8.2	0	0	0	0	8.2	1389	0	18215000	6194400	0	5031800	6988800	0	0	0	0	6194400								|	6194400				|					-100.2	-100.2	-100.2	0	0
B2HPD2	B2HPD2	tr|B2HPD2|B2HPD2_MYCMM Conserved protein OS=Mycobacterium marinum (strain ATCC BAA-535 / M) OX=216594 GN=MMAR_2287 PE=4 SV=1		MMAR_2287	23.648	16.4	12.6	12.6	9.7	12.3	12.3	10.1	1391	6.9	176360000	26432000	19229000	32375000	23460000	19253000	16925000	19791000	18899000	32688000	31778000	30649000	27975000	24228000	25381000	29994000	29931000	|	32233000	29312000	24804500	29962500	|	0.019963	0.0645061	0.0328688	0.00148678	-0.137047	-0.377937	-0.10538	0.272556	0.272556
B2HPD9	B2HPD9	tr|B2HPD9|B2HPD9_MYCMM Conserved hypothetical secreted protein OS=Mycobacterium marinum (strain ATCC BAA-535 / M) OX=216594 GN=MMAR_2294 PE=4 SV=1		MMAR_2294	30.586	9.9	8.9	2.9	8.1	5.7	8.1	15.4	1395	8.6	100230000	23485000	16370000	13947000	14755000	5355500	16465000	4844500	5004600	17287000	18446000	12964000	11586000		19581000	15646000	16039000	|	17866500	12275000	19581000	15842500	|	0.04587	0.0793803		0.017541	-0.541534	0.132197	-0.173457	-0.305654	-0.305654
B2HPE0	B2HPE0	tr|B2HPE0|B2HPE0_MYCMM Conserved membrane protein OS=Mycobacterium marinum (strain ATCC BAA-535 / M) OX=216594 GN=MMAR_2295 PE=4 SV=1		MMAR_2295	2.0515	0	0	0	0	0	0	10.2	1396	0	3393200	3393200	0	0	0	0	0	0	0	3393200								|	3393200				|					-100.2	-100.2	-100.2	0	0
B2HQ12	B2HQ12	tr|B2HQ12|B2HQ12_MYCMM Uncharacterized protein OS=Mycobacterium marinum (strain ATCC BAA-535 / M) OX=216594 GN=MMAR_2306 PE=4 SV=1		MMAR_2306	4.5276	22.9	22.9	0	0	0	0	0	1447	34.3	94508000	0	26580000	35224000	32705000	0	0	0	0		26347000							|	26347000				|					-100.2	-100.2	-100.2	0	0
B2HQ17	B2HQ17	tr|B2HQ17|B2HQ17_MYCMM Glycosyl transferase OS=Mycobacterium marinum (strain ATCC BAA-535 / M) OX=216594 GN=MMAR_2311 PE=4 SV=1		MMAR_2311	6.7656	5.8	2.4	5	2.4	0	0	2.4	1450	4	29405000	5687900	6337300	6679600	5182400	3912300	1605700	0	0		6806200	5846100						|	6806200	5846100			|					-0.219375	-100.2	-100.2	0	0
B2HQ18	B2HQ18	tr|B2HQ18|B2HQ18_MYCMM Nucleoside-diphosphate-sugar epimerase OS=Mycobacterium marinum (strain ATCC BAA-535 / M) OX=216594 GN=MMAR_2312 PE=4 SV=1		MMAR_2312	5.6159	0	3.2	3.2	7.4	0	0	0	1451	0	7016200	0	0	0	1883900	1465500	3666700	0	0						5203500			|			5203500		|					0	100.2	0	#NUM!	#NUM!
B2HQ27	B2HQ27	tr|B2HQ27|B2HQ27_MYCMM Conserved hypothetical acyltransferase OS=Mycobacterium marinum (strain ATCC BAA-535 / M) OX=216594 GN=MMAR_2321 PE=4 SV=1		MMAR_2321	3.3343	11.3	4.1	0	0	0	0	4.1	1453	0	50268000	21556000	0	17566000	11146000	0	0	0	0			16753000						|		16753000			|					100.2	0	0	0	0
B2HQ31	B2HQ31	tr|B2HQ31|B2HQ31_MYCMM Uncharacterized protein OS=Mycobacterium marinum (strain ATCC BAA-535 / M) OX=216594 GN=MMAR_2325 PE=4 SV=1		MMAR_2325	3.213	4.2	0	0	0	4.2	4.2	0	1454	0	4409800	0	0	0	0	0	0	2176200	2233600								4758700	|				4758700	|					0	0	100.2	#DIV/0!	#DIV/0!
B2HQ36	B2HQ36	tr|B2HQ36|B2HQ36_MYCMM Short chain dehydrogenase OS=Mycobacterium marinum (strain ATCC BAA-535 / M) OX=216594 GN=MMAR_2330 PE=4 SV=1		MMAR_2330	1.8056	0	0	0	0	0	0	0	1456	3.5	2562200	0	2562200	0	0	0	0	0	0		2539900							|	2539900				|					-100.2	-100.2	-100.2	0	0
B2HQ37	B2HQ37	tr|B2HQ37|B2HQ37_MYCMM HpcH_HpaI domain-containing protein OS=Mycobacterium marinum (strain ATCC BAA-535 / M) OX=216594 GN=MMAR_2331 PE=3 SV=1		MMAR_2331	69.42	26.3	34.6	33.5	36.8	22.9	24.8	35.7	1457	39.8	1619600000	232210000	312000000	149050000	213650000	233260000	243730000	122030000	113650000	269510000	277190000	177850000	185290000	286910000	294980000	294960000	281590000	|	273350000	181570000	290945000	288275000	|	0.0198668	0.0289744	0.0196132	0.0327951	-0.590224	0.0899971	0.0766964	-0.0133007	-0.0133007
B2HQ40	B2HQ40	tr|B2HQ40|B2HQ40_MYCMM Nucleotidyltransferase OS=Mycobacterium marinum (strain ATCC BAA-535 / M) OX=216594 GN=MMAR_2334 PE=4 SV=1		MMAR_2334	15.262	18	18.8	15.5	4.5	3.3	3.3	18.4	1460	18.4	197310000	37683000	39627000	33546000	42920000	35851000	2688800	2446900	2542200	44828000	46566000	42872000	41941000	25181000				|	45697000	42406500	25181000		|	0.0268935	0.015524			-0.107814	-0.859764	-100.2	#NUM!	#NUM!
B2HQ41	B2HQ41	tr|B2HQ41|B2HQ41_MYCMM Predicted pyridoxal phosphate-dependent enzyme OS=Mycobacterium marinum (strain ATCC BAA-535 / M) OX=216594 GN=MMAR_2335 PE=3 SV=1		MMAR_2335	10.939	6.5	4	2.2	2.2	2.2	4	4	1461	6.5	76331000	6256500	18045000	17354000	11920000	5781200	4017800	1992900	10962000		18124000	16491000	13777000				20907000	|	18124000	15134000		20907000	|		0.126806			-0.260108	-100.2	0.206085	#DIV/0!	#DIV/0!
B2HQ45	B2HQ45	tr|B2HQ45|B2HQ45_MYCMM SAM-dependent methyltransferase OS=Mycobacterium marinum (strain ATCC BAA-535 / M) OX=216594 GN=MMAR_2339 PE=4 SV=1		MMAR_2339	3.7011	6.9	6.9	0	0	0	0	0	1463	13.8	14762000	0	8318900	3385700	3057800	0	0	0	0		8246200							|	8246200				|					-100.2	-100.2	-100.2	0	0
B2HQ51	B2HQ51	tr|B2HQ51|B2HQ51_MYCMM CMD domain-containing protein OS=Mycobacterium marinum (strain ATCC BAA-535 / M) OX=216594 GN=MMAR_2345 PE=4 SV=1		MMAR_2345	26.733	16.6	16.6	11.2	16.6	11.2	16.6	16.6	1466	16.6	307470000	48474000	45276000	44016000	44928000	29710000	36874000	27441000	30753000	48790000	45485000	40533000	41211000	47685000	52476000	64120000	56657000	|	47137500	40872000	50080500	60388500	|	0.0495781	0.0117298	0.0676461	0.0873865	-0.205762	0.0873737	0.357399	0.270025	0.270025
B2HQ52	B2HQ52	tr|B2HQ52|B2HQ52_MYCMM Conserved hypothetical dioxygenase OS=Mycobacterium marinum (strain ATCC BAA-535 / M) OX=216594 GN=MMAR_2346 PE=4 SV=1		MMAR_2346	27.555	14.6	14.6	14.6	14.6	0	2.4	18.3	1467	10.3	127880000	26026000	19260000	28989000	25812000	13524000	12667000	0	1603500	21622000	22266000	27408000	25674000	19791000	18134000			|	21944000	26541000	18962500		|	0.0207518	0.0461973	0.0617891		0.274396	-0.210677	-100.2	#NUM!	#NUM!
B2HQ68	B2HQ68	tr|B2HQ68|B2HQ68_MYCMM Pseudouridine synthase OS=Mycobacterium marinum (strain ATCC BAA-535 / M) OX=216594 GN=MMAR_2362 PE=3 SV=1		MMAR_2362	2.4635	7.3	7.3	0	0	0	0	2.3	1471	0	25181000	5275700	0	10157000	9748500	0	0	0	0				9408700					|		9408700			|					100.2	0	0	0	0
B2HQ72	B2HQ72	tr|B2HQ72|B2HQ72_MYCMM Fatty acyl-CoA reductase OS=Mycobacterium marinum (strain ATCC BAA-535 / M) OX=216594 GN=MMAR_2366 PE=3 SV=1		MMAR_2366	62.23	21.6	21.6	13.9	21.9	16.9	16.9	17.5	1473	18.9	459590000	81998000	56997000	67304000	97072000	28547000	60033000	35335000	32306000	73363000	60432000	59561000	73868000	77515000	77037000	75450000	68656000	|	66897500	66714500	77276000	72053000	|	0.136681	0.15164	0.00437389	0.0666743	-0.00395194	0.208068	0.107106	-0.100962	-0.100962
B2HQ73	B2HQ73	tr|B2HQ73|B2HQ73_MYCMM Ketoacyl reductase OS=Mycobacterium marinum (strain ATCC BAA-535 / M) OX=216594 GN=MMAR_2367 PE=3 SV=1		MMAR_2367	37.986	21	21	21	21	17.2	17.2	21	1474	21	1288700000	225350000	232940000	193790000	207830000	136420000	138990000	77630000	75750000	200600000	206880000	178910000	195570000	168320000	172590000	204950000	200570000	|	203740000	187240000	170455000	202760000	|	0.0217956	0.062916	0.0177134	0.0152748	-0.121841	-0.257338	-0.00695618	0.250382	0.250382
B2HQ74	B2HQ74	tr|B2HQ74|B2HQ74_MYCMM Conserved protein OS=Mycobacterium marinum (strain ATCC BAA-535 / M) OX=216594 GN=MMAR_2368 PE=4 SV=1		MMAR_2368	11.472	13.3	13.3	13.3	13.3	13.3	13.3	13.3	1475	13.3	256360000	36038000	36006000	46398000	42274000	27170000	27715000	20476000	20284000	34919000	35252000	42605000	39608000	40053000	40330000	44653000	43950000	|	35085500	41106500	40191500	44301500	|	0.00671122	0.0515539	0.00487338	0.0112208	0.228492	0.196015	0.336481	0.140465	0.140465
B2HQ79	B2HQ79	tr|B2HQ79|B2HQ79_MYCMM Conserved protein OS=Mycobacterium marinum (strain ATCC BAA-535 / M) OX=216594 GN=MMAR_2373 PE=4 SV=1		MMAR_2373	31.854	23.4	23.4	23.4	23.4	6.9	6.9	23.4	1478	23.4	165740000	21999000	22261000	25942000	26126000	24362000	23065000	11071000	10914000	21319000	21680000	26371000	29119000	30416000	32508000			|	21499500	27745000	31462000		|	0.0118731	0.0700353	0.0470176		0.367925	0.549307	-100.2	#NUM!	#NUM!
B2HQ87	B2HQ87	tr|B2HQ87|B2HQ87_MYCMM Inv protein OS=Mycobacterium marinum (strain ATCC BAA-535 / M) OX=216594 GN=MMAR_2381 PE=4 SV=1		MMAR_2381	1.9423	3.9	3.9	2.7	0	0	0	6.6	1483	2.7	38491000	11221000	4226500	10159000	11674000	1210700	0	0	0	11221000								|	11221000				|					-100.2	-100.2	-100.2	0	0
B2HQA1	B2HQA1	tr|B2HQA1|B2HQA1_MYCMM Uncharacterized protein OS=Mycobacterium marinum (strain ATCC BAA-535 / M) OX=216594 GN=MMAR_2394 PE=4 SV=1		MMAR_2394	9.2734	27.2	27.2	17.6	27.2	17.6	17.6	27.2	1487	27.2	195400000	30272000	30028000	32530000	35328000	19933000	25060000	11201000	11049000	30150000	28530000	29105000	32524000	30168000	32775000	26614000	26488000	|	29340000	30814500	31471500	26551000	|	0.0390427	0.0784565	0.0585745	0.00335563	0.0707405	0.101177	-0.144103	-0.24528	-0.24528
B2HQB0	B2HQB0	tr|B2HQB0|B2HQB0_MYCMM Deacylase OS=Mycobacterium marinum (strain ATCC BAA-535 / M) OX=216594 GN=MMAR_2403 PE=4 SV=1		MMAR_2403	22.501	8.5	8.5	8.5	11.3	2.8	5.5	8.5	1496	8.5	109770000	18449000	17012000	18389000	19099000	11915000	14190000	3263700	7448200	19310000	17643000	18492000	19048000	15519000	12111000		22119000	|	18476500	18770000	13815000	22119000	|	0.0637971	0.0209457	0.174435		0.0227372	-0.419456	0.259595	0.679051	0.679051
B2HQB1	B2HQB1	tr|B2HQB1|B2HQB1_MYCMM Uncharacterized protein OS=Mycobacterium marinum (strain ATCC BAA-535 / M) OX=216594 GN=MMAR_2404 PE=4 SV=1		MMAR_2404	82.323	21.9	21.9	21.9	21.9	9.6	21.9	21.9	1497	21.9	1200600000	184730000	174000000	209520000	200530000	113620000	114280000	92024000	111920000	169650000	168580000	191900000	193380000	169000000	168500000		251830000	|	169115000	192640000	168750000	251830000	|	0.0044739	0.00543251	0.00209513		0.187903	-0.00311713	0.574446	0.577563	0.577563
B2HQB3	B2HQB3	tr|B2HQB3|B2HQB3_MYCMM Ligase, Mur-family OS=Mycobacterium marinum (strain ATCC BAA-535 / M) OX=216594 GN=MMAR_2406 PE=4 SV=1		MMAR_2406	48.118	9.1	10.1	5.5	2.7	0.9	2.9	9.8	1499	8.2	223230000	38806000	34719000	36460000	39110000	16888000	13065000	2442200	41745000	35376000	29605000	28193000	30751000	32292000	30147000		90882000	|	32490500	29472000	31219500	90882000	|	0.125597	0.0613728	0.0485832		-0.140673	-0.0575705	1.48398	1.54155	1.54155
[truncated: 899 more rows]
