# Supplementary material for: The antagonistic transcription factors, EspM and EspN, regulate the ESX-1 secretion system in M. marinum
Source: mBio. 2024 Mar 6;15(4):e03357-23. doi: 10.1128/mbio.03357-23 (PMC11005418; doi:10.1128/mbio.03357-23)
Supplement: Data Set S2 — Data related to whole genome sequencing of mycobacterial strains. [file mbio.03357-23-s0002.xlsx]

## Sheet: S2A  Sample 1 (WT)
evidence	seq id	position	mutation	annotation	gene	description
RA	223	40	T→C	intergenic (–/–)	– / –	–/–
RA	223	64	G→A	intergenic (–/–)	– / –	–/–
JC	74	64	+75 bp	coding (11/471 nt)	KGGLFH_25415 →	hypothetical protein
JC	8	119	+TGC	coding (92/2286 nt)	KGGLFH_06260 →	hypothetical protein
RA	247	148	G→C	intergenic (–/–)	– / –	–/–
RA	247	152	G→C	intergenic (–/–)	– / –	–/–
RA	186	172	T→C	intergenic (–/–)	– / –	–/–
RA	223	326	+C	intergenic (–/–)	– / –	–/–
RA	181	427	T→C	intergenic (–/–)	– / –	–/–
RA	187	604	G→C	T10T (ACC→ACG)	KGGLFH_28445 ←	hypothetical protein
RA	163	731	G→C	intergenic (‑287/–)	KGGLFH_28405 ← / –	hypothetical protein/–
JC	169	827	+75 bp	intergenic (‑13/–)	KGGLFH_28410 ← / –	hypothetical protein/–
JC	163	846	+CCACAACCCCACCCA	intergenic (‑402/–)	KGGLFH_28405 ← / –	hypothetical protein/–
RA	122	854	T→G	C63G (TGT→GGT)	KGGLFH_28155 →	hypothetical protein
RA	122	997	T→C	G110G (GGT→GGC)	KGGLFH_28155 →	hypothetical protein
RA	122	1181	T→G	F172V (TTC→GTC)	KGGLFH_28155 →	hypothetical protein
RA	122	1193	T→G	S176A (TCC→GCC)	KGGLFH_28155 →	hypothetical protein
RA	122	1400	C→G	P245A (CCC→GCC)	KGGLFH_28155 →	hypothetical protein
RA	122	1499	C→T	R78K (AGG→AAG)	KGGLFH_28160 ←	hypothetical protein
JC	114	5368	+93 bp	intergenic (+122/–)	KGGLFH_28035 → / –	hypothetical protein/–
RA	69	6725	Δ1 bp	intergenic (‑776/+89)	pPE ← / ← KGGLFH_24890	PPE family protein/Transposase ISMyma01_aa1‑like protein
RA	24	40585	C→T	A62T (GCC→ACC)	KGGLFH_14080 ←	hypothetical protein
RA	24	40608	A→G	V54A (GTG→GCG)	KGGLFH_14080 ←	hypothetical protein
RA	24	40613	C→T	P52P (CCG→CCA)	KGGLFH_14080 ←	hypothetical protein
RA	24	40625	C→G	T48T (ACG→ACC)	KGGLFH_14080 ←	hypothetical protein
RA	24	40831	A→G	intergenic (‑63/+204)	KGGLFH_14080 ← / ← KGGLFH_14085	hypothetical protein/hypothetical protein
RA	24	40844	C→T	intergenic (‑76/+191)	KGGLFH_14080 ← / ← KGGLFH_14085	hypothetical protein/hypothetical protein
RA	24	40848	G→T	intergenic (‑80/+187)	KGGLFH_14080 ← / ← KGGLFH_14085	hypothetical protein/hypothetical protein
RA	24	40853	A→G	intergenic (‑85/+182)	KGGLFH_14080 ← / ← KGGLFH_14085	hypothetical protein/hypothetical protein
RA	1	83216	A→G	I336V (ATA→GTG)	KGGLFH_00340 →	hypothetical protein
RA	1	83218	A→G	I336V (ATA→GTG)	KGGLFH_00340 →	hypothetical protein
RA	1	83221	G→T	A337A (GCG→GCT)	KGGLFH_00340 →	hypothetical protein
RA	1	83223	A→G	E338G (GAG→GGG)	KGGLFH_00340 →	hypothetical protein
RA	1	83227	G→A	A339A (GCG→GCA)	KGGLFH_00340 →	hypothetical protein
RA	1	83231	C→G	R341G (CGG→GGG)	KGGLFH_00340 →	hypothetical protein

## Sheet: S2B Sample 2 (dN)
evidence	seq id	position	mutation	annotation	gene	description
RA	223	40	T→C	intergenic (–/–)	– / –	–/–
RA	221	53	+G	intergenic (–/–)	– / –	–/–
RA	223	64	G→A	intergenic (–/–)	– / –	–/–
JC	74	64	+75 bp	coding (11/471 nt)	KGGLFH_25415 →	hypothetical protein
JC	74	65	10 bp→85 bp	coding (12‑21/471 nt)	KGGLFH_25415 →	hypothetical protein
RA	223	103	C→T	intergenic (–/–)	– / –	–/–
JC	8	119	+TGC	coding (92/2286 nt)	KGGLFH_06260 →	hypothetical protein
RA	230	132	G→C	intergenic (–/+33)	– / ← KGGLFH_28465	–/hypothetical protein
RA	230	145	G→A	intergenic (–/+20)	– / ← KGGLFH_28465	–/hypothetical protein
RA	223	326	+C	intergenic (–/–)	– / –	–/–
RA	101	666	G→A	V64I (GTA→ATA)	KGGLFH_27620 →	hypothetical protein
RA	101	670	T→C	I65T (ATA→ACA)	KGGLFH_27620 →	hypothetical protein
RA	101	706	G→C	G77A (GGC→GCC)	KGGLFH_27620 →	hypothetical protein
RA	101	712	G→A	S79N (AGC→AAC)	KGGLFH_27620 →	hypothetical protein
RA	101	718	A→C	N81T (AAC→ACC)	KGGLFH_27620 →	hypothetical protein
RA	101	727	G→A	R84K (AGA→AAA)	KGGLFH_27620 →	hypothetical protein
RA	163	757	A→G	intergenic (‑313/–)	KGGLFH_28405 ← / –	hypothetical protein/–
JC	163	846	+CCACAACCCCACCCA	intergenic (‑402/–)	KGGLFH_28405 ← / –	hypothetical protein/–
RA	122	854	T→G	C63G (TGT→GGT)	KGGLFH_28155 →	hypothetical protein
RA	122	1181	T→G	F172V (TTC→GTC)	KGGLFH_28155 →	hypothetical protein
RA	122	1193	T→G	S176A (TCC→GCC)	KGGLFH_28155 →	hypothetical protein
RA	122	1400	C→G	P245A (CCC→GCC)	KGGLFH_28155 →	hypothetical protein
RA	122	1499	C→T	R78K (AGG→AAG)	KGGLFH_28160 ←	hypothetical protein
RA	56	1529	A→G	T255A (ACT→GCT)	KGGLFH_22815 →	hypothetical protein
RA	69	6725	Δ1 bp	intergenic (‑776/+89)	pPE ← / ← KGGLFH_24890	PPE family protein/Transposase ISMyma01_aa1‑like protein
RA	31	8757	C→G	G1391A (GGC→GCC)	KGGLFH_16325 ←	hypothetical protein
MC JC	50	14726	665 bp→6 bp	coding (11‑675/675 nt)	hxlR →	transcriptional regulator
RA	50	15451	G→A	G713G (GGC→GGT)	caiA ←	acyl‑CoA dehydrogenase
RA	50	15562	T→C	L676L (CTA→CTG)	caiA ←	acyl‑CoA dehydrogenase
RA	84	16218	C→T	P296L (CCG→CTG)	lnt →	apolipoprotein N‑acyltransferase
RA	24	22515	G→T	intergenic (‑236/+34)	trcR ← / ← KGGLFH_13970	Transcriptional regulatory protein TrcR/type VII secretion protein EsxI
RA	75	24368	T→A	intergenic (+70/+200)	cspC → / ← KGGLFH_25705	cold‑shock protein/hypothetical protein
RA	65	30463	T→C	intergenic (+989/+331)	KGGLFH_24460 → / ← KGGLFH_24465	DUF2505 domain‑containing protein/hypothetical protein
RA	24	40585	C→T	A62T (GCC→ACC)	KGGLFH_14080 ←	hypothetical protein
RA	24	40608	A→G	V54A (GTG→GCG)	KGGLFH_14080 ←	hypothetical protein
RA	24	40613	C→T	P52P (CCG→CCA)	KGGLFH_14080 ←	hypothetical protein
RA	24	40625	C→G	T48T (ACG→ACC)	KGGLFH_14080 ←	hypothetical protein
RA	24	40831	A→G	intergenic (‑63/+204)	KGGLFH_14080 ← / ← KGGLFH_14085	hypothetical protein/hypothetical protein
RA	24	40844	C→T	intergenic (‑76/+191)	KGGLFH_14080 ← / ← KGGLFH_14085	hypothetical protein/hypothetical protein
RA	24	40848	G→T	intergenic (‑80/+187)	KGGLFH_14080 ← / ← KGGLFH_14085	hypothetical protein/hypothetical protein
RA	24	40853	A→G	intergenic (‑85/+182)	KGGLFH_14080 ← / ← KGGLFH_14085	hypothetical protein/hypothetical protein
JC	26	81774	56 bp x 3	amplification	gatB ← / –	Asp‑tRNA(Asn)/Glu‑tRNA(Gln) amidotransferase subunit GatB/–
RA	1	83216	A→G	I336V (ATA→GTG)	KGGLFH_00340 →	hypothetical protein
RA	1	83218	A→G	I336V (ATA→GTG)	KGGLFH_00340 →	hypothetical protein
RA	1	83221	G→T	A337A (GCG→GCT)	KGGLFH_00340 →	hypothetical protein
RA	1	83223	A→G	E338G (GAG→GGG)	KGGLFH_00340 →	hypothetical protein
RA	1	83227	G→A	A339A (GCG→GCA)	KGGLFH_00340 →	hypothetical protein
RA	1	83231	C→G	R341G (CGG→GGG)	KGGLFH_00340 →	hypothetical protein
RA	18	94613	T→G	intergenic (‑571/–)	KGGLFH_11895 ← / –	hypothetical protein/–

## Sheet: S2C Sample 3 (dN_N)
evidence	seq id	position	mutation	annotation	gene	description
RA	221	53	+G	intergenic (–/–)	– / –	–/–
JC	101	58	+75 bp	intergenic (–/‑419)	– / → KGGLFH_27620	–/hypothetical protein
RA	223	64	G→A	intergenic (–/–)	– / –	–/–
JC	74	64	+75 bp	coding (11/471 nt)	KGGLFH_25415 →	hypothetical protein
JC	8	119	+TGC	coding (92/2286 nt)	KGGLFH_06260 →	hypothetical protein
RA	247	148	G→C	intergenic (–/–)	– / –	–/–
RA	247	152	G→C	intergenic (–/–)	– / –	–/–
RA	223	322	2 bp→C	intergenic (–/–)	– / –	–/–
RA	223	326	+C	intergenic (–/–)	– / –	–/–
RA	187	604	G→C	T10T (ACC→ACG)	KGGLFH_28445 ←	hypothetical protein
RA	101	628	G→C	G51A (GGC→GCC)	KGGLFH_27620 →	hypothetical protein
RA	101	634	G→A	S53N (AGC→AAC)	KGGLFH_27620 →	hypothetical protein
RA	101	640	A→C	N55T (AAC→ACC)	KGGLFH_27620 →	hypothetical protein
RA	101	649	G→A	R58K (AGA→AAA)	KGGLFH_27620 →	hypothetical protein
RA	101	657	G→C	A61P (GCA→CCA)	KGGLFH_27620 →	hypothetical protein
RA	101	666	2 bp→AC	coding (190‑191/417 nt)	KGGLFH_27620 →	hypothetical protein
RA	101	670	T→C	I65T (ATA→ACA)	KGGLFH_27620 →	hypothetical protein
RA	101	706	G→C	G77A (GGC→GCC)	KGGLFH_27620 →	hypothetical protein
RA	101	712	G→A	S79N (AGC→AAC)	KGGLFH_27620 →	hypothetical protein
JC	169	827	+75 bp	intergenic (‑13/–)	KGGLFH_28410 ← / –	hypothetical protein/–
RA	122	854	T→G	C63G (TGT→GGT)	KGGLFH_28155 →	hypothetical protein
RA	122	1349	T→C	C228R (TGT→CGT)	KGGLFH_28155 →	hypothetical protein
RA	122	1499	C→T	R78K (AGG→AAG)	KGGLFH_28160 ←	hypothetical protein
RA	56	1529	A→G	T255A (ACT→GCT)	KGGLFH_22815 →	hypothetical protein
RA	69	6725	Δ1 bp	intergenic (‑776/+89)	pPE ← / ← KGGLFH_24890	PPE family protein/Transposase ISMyma01_aa1‑like protein
RA	50	15451	G→A	G713G (GGC→GGT)	caiA ←	acyl‑CoA dehydrogenase
RA	50	15562	T→C	L676L (CTA→CTG)	caiA ←	acyl‑CoA dehydrogenase
RA	84	16218	C→T	P296L (CCG→CTG)	lnt →	apolipoprotein N‑acyltransferase
RA	75	24368	T→A	intergenic (+70/+200)	cspC → / ← KGGLFH_25705	cold‑shock protein/hypothetical protein
RA	22	25531	A→C	intergenic (‑133/+37)	menH ← / ← adhE	alpha/beta hydrolase/aldehyde dehydrogenase
RA	65	30451	T→C	intergenic (+977/+343)	KGGLFH_24460 → / ← KGGLFH_24465	DUF2505 domain‑containing protein/hypothetical protein
RA	65	30463	T→C	intergenic (+989/+331)	KGGLFH_24460 → / ← KGGLFH_24465	DUF2505 domain‑containing protein/hypothetical protein
RA	24	40585	C→T	A62T (GCC→ACC)	KGGLFH_14080 ←	hypothetical protein
RA	24	40608	A→G	V54A (GTG→GCG)	KGGLFH_14080 ←	hypothetical protein
RA	24	40613	C→T	P52P (CCG→CCA)	KGGLFH_14080 ←	hypothetical protein
RA	24	40625	C→G	T48T (ACG→ACC)	KGGLFH_14080 ←	hypothetical protein
RA	24	40633	2 bp→CC	coding (135‑136/318 nt)	KGGLFH_14080 ←	hypothetical protein
RA	24	40637	A→T	A44A (GCT→GCA)	KGGLFH_14080 ←	hypothetical protein
RA	24	40641	C→G	G43A (GGG→GCG)	KGGLFH_14080 ←	hypothetical protein
RA	24	40643	T→G	T42T (ACA→ACC)	KGGLFH_14080 ←	hypothetical protein
RA	24	40648	C→G	V41L (GTC→CTC)	KGGLFH_14080 ←	hypothetical protein
RA	24	40666	2 bp→C	coding (102‑103/318 nt)	KGGLFH_14080 ←	hypothetical protein
RA	24	40831	A→G	intergenic (‑63/+204)	KGGLFH_14080 ← / ← KGGLFH_14085	hypothetical protein/hypothetical protein
RA	24	40844	C→T	intergenic (‑76/+191)	KGGLFH_14080 ← / ← KGGLFH_14085	hypothetical protein/hypothetical protein
RA	24	40848	G→T	intergenic (‑80/+187)	KGGLFH_14080 ← / ← KGGLFH_14085	hypothetical protein/hypothetical protein
RA	24	40853	A→G	intergenic (‑85/+182)	KGGLFH_14080 ← / ← KGGLFH_14085	hypothetical protein/hypothetical protein
JC	26	81774	56 bp x 3	amplification	gatB ← / –	Asp‑tRNA(Asn)/Glu‑tRNA(Gln) amidotransferase subunit GatB/–
RA	1	83216	A→G	I336V (ATA→GTG)	KGGLFH_00340 →	hypothetical protein
RA	1	83218	A→G	I336V (ATA→GTG)	KGGLFH_00340 →	hypothetical protein
RA	1	83221	G→T	A337A (GCG→GCT)	KGGLFH_00340 →	hypothetical protein
RA	1	83223	A→G	E338G (GAG→GGG)	KGGLFH_00340 →	hypothetical protein
RA	1	83227	G→A	A339A (GCG→GCA)	KGGLFH_00340 →	hypothetical protein
RA	1	83231	C→G	R341G (CGG→GGG)	KGGLFH_00340 →	hypothetical protein

## Sheet: S2D Sample 4 (dM_N)
evidence	seq id	position	mutation	annotation	gene	description
RA	193	26	C→T	intergenic (–/–)	– / –	–/–
RA	221	53	+G	intergenic (–/–)	– / –	–/–
RA	223	64	G→A	intergenic (–/–)	– / –	–/–
JC	74	64	+150 bp	coding (11/471 nt)	KGGLFH_25415 →	hypothetical protein
RA	235	77	G→C	intergenic (–/–)	– / –	–/–
RA	235	83	G→C	intergenic (–/–)	– / –	–/–
RA	235	86	G→C	intergenic (–/–)	– / –	–/–
RA	235	101	T→C	intergenic (–/–)	– / –	–/–
JC	8	119	+TGC	coding (92/2286 nt)	KGGLFH_06260 →	hypothetical protein
RA	247	148	G→C	intergenic (–/–)	– / –	–/–
RA	223	322	2 bp→C	intergenic (–/–)	– / –	–/–
RA	223	326	+C	intergenic (–/–)	– / –	–/–
RA	161	574	G→C	A105G (GCC→GGC)	KGGLFH_28400 ←	Conserved hypothetical membrane protein
RA	122	767	T→G	C34G (TGC→GGC)	KGGLFH_28155 →	hypothetical protein
JC	163	846	+CCACAACCCCACCCA	intergenic (‑402/–)	KGGLFH_28405 ← / –	hypothetical protein/–
RA	122	848	T→G	S61A (TCC→GCC)	KGGLFH_28155 →	hypothetical protein
RA	122	854	T→G	C63G (TGT→GGT)	KGGLFH_28155 →	hypothetical protein
RA	122	1181	T→G	F172V (TTC→GTC)	KGGLFH_28155 →	hypothetical protein
RA	122	1193	T→G	S176A (TCC→GCC)	KGGLFH_28155 →	hypothetical protein
RA	122	1499	C→T	R78K (AGG→AAG)	KGGLFH_28160 ←	hypothetical protein
RA	56	1529	A→G	T255A (ACT→GCT)	KGGLFH_22815 →	hypothetical protein
MC JC	77	2288	Δ3,014 bp		KGGLFH_25875–espE	KGGLFH_25875, espE
RA	69	6725	Δ1 bp	intergenic (‑776/+89)	pPE ← / ← KGGLFH_24890	PPE family protein/Transposase ISMyma01_aa1‑like protein
RA	31	8757	C→G	G1391A (GGC→GCC)	KGGLFH_16325 ←	hypothetical protein
RA	24	22515	G→T	intergenic (‑236/+34)	trcR ← / ← KGGLFH_13970	Transcriptional regulatory protein TrcR/type VII secretion protein EsxI
RA	24	22520	G→T	intergenic (‑241/+29)	trcR ← / ← KGGLFH_13970	Transcriptional regulatory protein TrcR/type VII secretion protein EsxI
RA	75	24368	T→A	intergenic (+70/+200)	cspC → / ← KGGLFH_25705	cold‑shock protein/hypothetical protein
RA	65	30451	T→C	intergenic (+977/+343)	KGGLFH_24460 → / ← KGGLFH_24465	DUF2505 domain‑containing protein/hypothetical protein
RA	65	30463	T→C	intergenic (+989/+331)	KGGLFH_24460 → / ← KGGLFH_24465	DUF2505 domain‑containing protein/hypothetical protein
RA	24	40585	C→T	A62T (GCC→ACC)	KGGLFH_14080 ←	hypothetical protein
RA	24	40608	A→G	V54A (GTG→GCG)	KGGLFH_14080 ←	hypothetical protein
RA	24	40613	C→T	P52P (CCG→CCA)	KGGLFH_14080 ←	hypothetical protein
RA	49	52713	G→A	intergenic (‑961/–)	KGGLFH_21400 ← / –	hypothetical protein/–
RA	49	52716	3 bp→GTG	intergenic (‑964/–)	KGGLFH_21400 ← / –	hypothetical protein/–
JC	26	81774	56 bp x 2	duplication	gatB ← / –	Asp‑tRNA(Asn)/Glu‑tRNA(Gln) amidotransferase subunit GatB/–
RA	1	83216	A→G	I336V (ATA→GTG)	KGGLFH_00340 →	hypothetical protein
RA	1	83218	A→G	I336V (ATA→GTG)	KGGLFH_00340 →	hypothetical protein
RA	1	83221	G→T	A337A (GCG→GCT)	KGGLFH_00340 →	hypothetical protein
RA	1	83223	A→G	E338G (GAG→GGG)	KGGLFH_00340 →	hypothetical protein
RA	1	83227	G→A	A339A (GCG→GCA)	KGGLFH_00340 →	hypothetical protein
RA	1	83231	C→G	R341G (CGG→GGG)	KGGLFH_00340 →	hypothetical protein
RA	18	94613	T→G	intergenic (‑571/–)	KGGLFH_11895 ← / –	hypothetical protein/–
RA	8	100965	C→T	A230V (GCA→GTA)	ligW →	amidohydrolase

## Sheet: S2E Sample 5 (dMdN)
evidence	seq id	position	mutation	annotation	gene	description
JC	74	26	49 bp→124 bp		[KGGLFH_25415]	[KGGLFH_25415]
RA	223	40	T→C	intergenic (–/–)	– / –	–/–
RA	221	53	+G	intergenic (–/–)	– / –	–/–
RA	223	64	G→A	intergenic (–/–)	– / –	–/–
JC	74	64	+75 bp	coding (11/471 nt)	KGGLFH_25415 →	hypothetical protein
RA	235	83	G→C	intergenic (–/–)	– / –	–/–
RA	235	86	G→C	intergenic (–/–)	– / –	–/–
RA	235	101	T→C	intergenic (–/–)	– / –	–/–
RA	13	113	Δ1 bp	intergenic (–/+241)	– / ← menE_fadK	–/long‑chain fatty acid‑‑CoA ligase
RA	13	117	Δ2 bp	intergenic (–/+236)	– / ← menE_fadK	–/long‑chain fatty acid‑‑CoA ligase
RA	230	132	G→C	intergenic (–/+33)	– / ← KGGLFH_28465	–/hypothetical protein
RA	230	145	G→A	intergenic (–/+20)	– / ← KGGLFH_28465	–/hypothetical protein
RA	223	322	Δ1 bp	intergenic (–/–)	– / –	–/–
RA	179	492	G→C	intergenic (–/–)	– / –	–/–
RA	101	628	G→C	G51A (GGC→GCC)	KGGLFH_27620 →	hypothetical protein
RA	101	634	G→A	S53N (AGC→AAC)	KGGLFH_27620 →	hypothetical protein
RA	101	640	A→C	N55T (AAC→ACC)	KGGLFH_27620 →	hypothetical protein
RA	101	649	G→A	R58K (AGA→AAA)	KGGLFH_27620 →	hypothetical protein
RA	101	657	G→C	A61P (GCA→CCA)	KGGLFH_27620 →	hypothetical protein
RA	101	667	T→C	V64A (GTA→GCA)	KGGLFH_27620 →	hypothetical protein
RA	101	670	T→C	I65T (ATA→ACA)	KGGLFH_27620 →	hypothetical protein
RA	101	706	G→C	G77A (GGC→GCC)	KGGLFH_27620 →	hypothetical protein
RA	101	712	G→A	S79N (AGC→AAC)	KGGLFH_27620 →	hypothetical protein
RA	101	718	A→C	N81T (AAC→ACC)	KGGLFH_27620 →	hypothetical protein
RA	101	727	G→A	R84K (AGA→AAA)	KGGLFH_27620 →	hypothetical protein
RA	163	730	2 bp→AC	intergenic (‑286/–)	KGGLFH_28405 ← / –	hypothetical protein/–
RA	163	757	A→G	intergenic (‑313/–)	KGGLFH_28405 ← / –	hypothetical protein/–
JC	163	846	+CCACAACCCCACCCA	intergenic (‑402/–)	KGGLFH_28405 ← / –	hypothetical protein/–
RA	122	854	T→G	C63G (TGT→GGT)	KGGLFH_28155 →	hypothetical protein
RA	122	1349	T→C	C228R (TGT→CGT)	KGGLFH_28155 →	hypothetical protein
RA	122	1400	C→G	P245A (CCC→GCC)	KGGLFH_28155 →	hypothetical protein
RA	122	1499	C→T	R78K (AGG→AAG)	KGGLFH_28160 ←	hypothetical protein
RA	56	1529	A→G	T255A (ACT→GCT)	KGGLFH_22815 →	hypothetical protein
MC JC	77	2288	Δ3,014 bp		KGGLFH_25875–espE	KGGLFH_25875, espE
RA	69	6725	Δ1 bp	intergenic (‑776/+89)	pPE ← / ← KGGLFH_24890	PPE family protein/Transposase ISMyma01_aa1‑like protein
MC JC	50	14726	665 bp→6 bp	coding (11‑675/675 nt)	hxlR →	transcriptional regulator
RA	24	40585	C→T	A62T (GCC→ACC)	KGGLFH_14080 ←	hypothetical protein
RA	24	40608	A→G	V54A (GTG→GCG)	KGGLFH_14080 ←	hypothetical protein
RA	24	40613	C→T	P52P (CCG→CCA)	KGGLFH_14080 ←	hypothetical protein
RA	24	40831	A→G	intergenic (‑63/+204)	KGGLFH_14080 ← / ← KGGLFH_14085	hypothetical protein/hypothetical protein
RA	24	40844	C→T	intergenic (‑76/+191)	KGGLFH_14080 ← / ← KGGLFH_14085	hypothetical protein/hypothetical protein
RA	24	40848	G→T	intergenic (‑80/+187)	KGGLFH_14080 ← / ← KGGLFH_14085	hypothetical protein/hypothetical protein
RA	24	40853	A→G	intergenic (‑85/+182)	KGGLFH_14080 ← / ← KGGLFH_14085	hypothetical protein/hypothetical protein
JC	26	81774	56 bp x 3	amplification	gatB ← / –	Asp‑tRNA(Asn)/Glu‑tRNA(Gln) amidotransferase subunit GatB/–
RA	1	83216	A→G	I336V (ATA→GTG)	KGGLFH_00340 →	hypothetical protein
RA	1	83218	A→G	I336V (ATA→GTG)	KGGLFH_00340 →	hypothetical protein
RA	1	83221	G→T	A337A (GCG→GCT)	KGGLFH_00340 →	hypothetical protein
RA	1	83223	A→G	E338G (GAG→GGG)	KGGLFH_00340 →	hypothetical protein
RA	1	83227	G→A	A339A (GCG→GCA)	KGGLFH_00340 →	hypothetical protein
RA	1	83231	C→G	R341G (CGG→GGG)	KGGLFH_00340 →	hypothetical protein
RA	8	100965	C→T	A230V (GCA→GTA)	ligW →	amidohydrolase

## Sheet: WT vs all
WT (1)		dN		dN/N		dM/N		dMdN
position	mutation	position	mutation	position	mutation	position	mutation	position	mutation
						26	C→T	26	49 bp→124 bp
40	T→C	40	T→C					40	T→C
		53	+G	53	+G	53	+G	53	+G
				58	+75 bp
64	G→A	64	G→A	64	G→A	64	G→A	64	G→A
64	+75 bp	64	+75 bp	64	+75 bp	64	+150 bp	64	+75 bp
		65	10 bp→85 bp
						77	G→C
						83	G→C	83	G→C
						86	G→C	86	G→C
						101	T→C	101	T→C
		103	C→T
								113	Δ1 bp
								117	Δ2 bp
119	+TGC	119	+TGC	119	+TGC	119	+TGC
		132	G→C					132	G→C
		145	G→A					145	G→A
148	G→C			148	G→C	148	G→C
152	G→C			152	G→C
172	T→C
				322	2 bp→C	322	2 bp→C	322	Δ1 bp
326	+C	326	+C	326	+C	326	+C	492	G→C
427	T→C
						574	G→C
604	G→C			604	G→C
				628	G→C			628	G→C
				634	G→A			634	G→A
				640	A→C			640	A→C
				649	G→A			649	G→A
				657	G→C			657	G→C
		666	G→A	666	2 bp→AC			667	T→C
		670	T→C	670	T→C			670	T→C
		706	G→C	706	G→C			706	G→C
		712	G→A	712	G→A			712	G→A
		718	A→C					718	A→C
		727	G→A					727	G→A
731	G→C							730	2 bp→AC
		757	A→G					757	A→G
						767	T→G
827	+75 bp			827	+75 bp
846	+CCACAACCCCACCCA	846	+CCACAACCCCACCCA			846	+CCACAACCCCACCCA	846	+CCACAACCCCACCCA
						848	T→G
854	T→G	854	T→G	854	T→G	854	T→G	854	T→G
997	T→C
1181	T→G	1181	T→G			1181	T→G
1193	T→G	1193	T→G			1193	T→G
				1349	T→C			1349	T→C
1400	C→G	1400	C→G					1400	C→G
1499	C→T	1499	C→T	1499	C→T	1499	C→T	1499	C→T
		1529	A→G	1529	A→G	1529	A→G	1529	A→G
						2288	Δ3,014 bp	2288	Δ3,014 bp
5368	+93 bp
6725	Δ1 bp	6725	Δ1 bp	6725	Δ1 bp	6725	Δ1 bp	6725	Δ1 bp
		8757	C→G			8757	C→G
		14726	665 bp→6 bp					14726	665 bp→6 bp
		15451	G→A	15451	G→A
		15562	T→C	15562	T→C
		16218	C→T	16218	C→T
		22515	G→T			22515	G→T
						22520	G→T
		24368	T→A	24368	T→A	24368	T→A
				25531	A→C
				30451	T→C	30451	T→C
		30463	T→C	30463	T→C	30463	T→C
40585	C→T	40585	C→T	40585	C→T	40585	C→T	40585	C→T
40608	A→G	40608	A→G	40608	A→G	40608	A→G	40608	A→G
40613	C→T	40613	C→T	40613	C→T	40613	C→T	40613	C→T
40625	C→G	40625	C→G	40625	C→G
				40633	2 bp→CC
				40637	A→T
				40641	C→G
				40643	T→G
				40648	C→G
				40666	2 bp→C
40831	A→G	40831	A→G	40831	A→G			40831	A→G
40844	C→T	40844	C→T	40844	C→T			40844	C→T
40848	G→T	40848	G→T	40848	G→T			40848	G→T
40853	A→G	40853	A→G	40853	A→G			40853	A→G
						52713	G→A
						52716	3 bp→GTG
		81774	56 bp x 3	81774	56 bp x 3	81774	56 bp x 2	81774	56 bp x 3
83216	A→G	83216	A→G	83216	A→G	83216	A→G	83216	A→G
83218	A→G	83218	A→G	83218	A→G	83218	A→G	83218	A→G
83221	G→T	83221	G→T	83221	G→T	83221	G→T	83221	G→T
83223	A→G	83223	A→G	83223	A→G	83223	A→G	83223	A→G
83227	G→A	83227	G→A	83227	G→A	83227	G→A	83227	G→A
83231	C→G	83231	C→G	83231	C→G	83231	C→G	83231	C→G
		94613	T→G			94613	T→G
						100965	C→T	100965	C→T

## Sheet: WT vs all (1 and 6) 
WT (1)		WT (6)		dN		dN/N		dM/N		dMdN
position	mutation	position	mutation	position	mutation	position	mutation	position	mutation	position	mutation
								26	C→T	26	49 bp→124 bp
40	T→C			40	T→C					40	T→C
				53	+G	53	+G	53	+G	53	+G
		55	+78 bp			58	+75 bp
64	G→A	65	1 bp→76 bp	64	G→A	64	G→A	64	G→A	64	G→A
64	+75 bp	81	C→A	64	+75 bp	64	+75 bp	64	+150 bp	64	+75 bp
		101	T→G	65	10 bp→85 bp
		110	G→C					77	G→C
		111	A→G					83	G→C	83	G→C
		114	C→G					86	G→C	86	G→C
		115	G→C					101	T→C	101	T→C
		130	C→T	103	C→T
		157	T→C							113	Δ1 bp
		390	C→T							117	Δ2 bp
119	+TGC	519	A→G	119	+TGC	119	+TGC	119	+TGC
		663	A→G	132	G→C					132	G→C
		670	A→G	145	G→A					145	G→A
148	G→C	705	C→T			148	G→C	148	G→C
152	G→C	718	C→G			152	G→C
172	T→C	806	T→A
		886	G→T			322	2 bp→C	322	2 bp→C	322	Δ1 bp
326	+C	6725	Δ1 bp	326	+C	326	+C	326	+C	492	G→C
427	T→C	26405	34 bp→109 bp
		26475	+75 bp					574	G→C
604	G→C	41226	A→G			604	G→C
		41231	C→T			628	G→C			628	G→C
		41243	C→G			634	G→A			634	G→A
		41251	2 bp→CC			640	A→C			640	A→C
		41255	A→T			649	G→A			649	G→A
		41259	C→G			657	G→C			657	G→C
		41261	T→G	666	G→A	666	2 bp→AC			667	T→C
		41266	C→G	670	T→C	670	T→C			670	T→C
		41284	2 bp→C	706	G→C	706	G→C			706	G→C
		41294	C→G	712	G→A	712	G→A			712	G→A
		41300	C→G	718	A→C					718	A→C
		41449	A→G	727	G→A					727	G→A
731	G→C	41462	C→T							730	2 bp→AC
		41466	G→T	757	A→G					757	A→G
		41471	A→G					767	T→G
827	+75 bp					827	+75 bp
846	+CCACAACCCCACCCA			846	+CCACAACCCCACCCA			846	+CCACAACCCCACCCA	846	+CCACAACCCCACCCA
								848	T→G
854	T→G			854	T→G	854	T→G	854	T→G	854	T→G
997	T→C
1181	T→G			1181	T→G			1181	T→G
1193	T→G			1193	T→G			1193	T→G
						1349	T→C			1349	T→C
1400	C→G			1400	C→G					1400	C→G
1499	C→T			1499	C→T	1499	C→T	1499	C→T	1499	C→T
				1529	A→G	1529	A→G	1529	A→G	1529	A→G
								2288	Δ3,014 bp	2288	Δ3,014 bp
5368	+93 bp
6725	Δ1 bp			6725	Δ1 bp	6725	Δ1 bp	6725	Δ1 bp	6725	Δ1 bp
				8757	C→G			8757	C→G
				14726	665 bp→6 bp					14726	665 bp→6 bp
				15451	G→A	15451	G→A
				15562	T→C	15562	T→C
				16218	C→T	16218	C→T
				22515	G→T			22515	G→T
								22520	G→T
				24368	T→A	24368	T→A	24368	T→A
						25531	A→C
						30451	T→C	30451	T→C
				30463	T→C	30463	T→C	30463	T→C
40585	C→T			40585	C→T	40585	C→T	40585	C→T	40585	C→T
40608	A→G			40608	A→G	40608	A→G	40608	A→G	40608	A→G
40613	C→T			40613	C→T	40613	C→T	40613	C→T	40613	C→T
40625	C→G			40625	C→G	40625	C→G
						40633	2 bp→CC
						40637	A→T
						40641	C→G
						40643	T→G
						40648	C→G
						40666	2 bp→C
40831	A→G			40831	A→G	40831	A→G			40831	A→G
40844	C→T			40844	C→T	40844	C→T			40844	C→T
40848	G→T			40848	G→T	40848	G→T			40848	G→T
40853	A→G			40853	A→G	40853	A→G			40853	A→G
								52713	G→A
								52716	3 bp→GTG
				81774	56 bp x 3	81774	56 bp x 3	81774	56 bp x 2	81774	56 bp x 3
83216	A→G			83216	A→G	83216	A→G	83216	A→G	83216	A→G
83218	A→G			83218	A→G	83218	A→G	83218	A→G	83218	A→G
83221	G→T			83221	G→T	83221	G→T	83221	G→T	83221	G→T
83223	A→G			83223	A→G	83223	A→G	83223	A→G	83223	A→G
83227	G→A			83227	G→A	83227	G→A	83227	G→A	83227	G→A
83231	C→G			83231	C→G	83231	C→G	83231	C→G	83231	C→G
				94613	T→G			94613	T→G
								100965	C→T	100965	C→T

## Sheet: S2F WT vs all busy
WT (1)		dN		dN/N		dM/N		dMdN
position	mutation	position	mutation	position	mutation	position	mutation	position	mutation	Annotation	Gene
						26	C→T	26	49 bp→124 bp	[KGGLFH_25415]	[KGGLFH_25415]
40	T→C	40	T→C					40	T→C	intergenic (–/–)	– / –
		53	+G	53	+G	53	+G	53	+G	intergenic (–/–)	–/–
				58	+75 bp					intergenic (–/‑419)	– / → KGGLFH_27620
64	G→A	64	G→A	64	G→A	64	G→A	64	G→A	intergenic (–/–)	– / –
64	+75 bp	64	+75 bp	64	+75 bp	64	+150 bp	64	+75 bp	coding (11/471 nt)	KGGLFH_25415 →
		65	10 bp→85 bp							coding (12‑21/471 nt)	KGGLFH_25415 →
						77	G→C			intergenic (–/–)	– / –
						83	G→C	83	G→C	intergenic (–/–)	– / –
						86	G→C	86	G→C	intergenic (–/–)	– / –
						101	T→C	101	T→C	intergenic (–/–)	– / –
		103	C→T							intergenic (–/–)	– / –
								113	Δ1 bp	intergenic (–/+241)	– / ← menE_fadK
								117	Δ2 bp	intergenic (–/+236)	– / ← menE_fadK
119	+TGC	119	+TGC	119	+TGC	119	+TGC			coding (92/2286 nt)	KGGLFH_06260 →
		132	G→C					132	G→C	intergenic (–/+33)	– / ← KGGLFH_28465
		145	G→A					145	G→A	intergenic (–/+20)	– / ← KGGLFH_28465
148	G→C			148	G→C	148	G→C			intergenic (–/–)	– / –
152	G→C			152	G→C					intergenic (–/–)	– / –
172	T→C									intergenic (–/–)	– / –
				322	2 bp→C	322	2 bp→C	322	Δ1 bp	intergenic (–/–)	– / –
326	+C	326	+C	326	+C	326	+C	492	G→C	intergenic (–/–)	– / –
427	T→C									intergenic (–/–)	– / –
						574	G→C			A105G (GCC→GGC)	KGGLFH_28400 ←
604	G→C			604	G→C					T10T (ACC→ACG)	KGGLFH_28445 ←
				628	G→C			628	G→C	G51A (GGC→GCC)	KGGLFH_27620 →
				634	G→A			634	G→A	S53N (AGC→AAC)	KGGLFH_27620 →
				640	A→C			640	A→C	N55T (AAC→ACC)	KGGLFH_27620 →
				649	G→A			649	G→A	R58K (AGA→AAA)	KGGLFH_27620 →
				657	G→C			657	G→C	A61P (GCA→CCA)	KGGLFH_27620 →
		666	G→A	666	2 bp→AC			667	T→C	V64A (GTA→GCA)	KGGLFH_27620 →
		670	T→C	670	T→C			670	T→C	I65T (ATA→ACA)	KGGLFH_27620 →
		706	G→C	706	G→C			706	G→C	G77A (GGC→GCC)	KGGLFH_27620 →
		712	G→A	712	G→A			712	G→A	S79N (AGC→AAC)	KGGLFH_27620 →
		718	A→C					718	A→C	N81T (AAC→ACC)	KGGLFH_27620 →
		727	G→A					727	G→A	R84K (AGA→AAA)	KGGLFH_27620 →
731	G→C							730	2 bp→AC	intergenic (‑287/–)	KGGLFH_28405 ← / –
		757	A→G					757	A→G	intergenic (‑313/–)	KGGLFH_28405 ← / –
						767	T→G			C34G (TGC→GGC)	KGGLFH_28155 →
827	+75 bp			827	+75 bp					intergenic (‑13/–)	KGGLFH_28410 ← / –
846	+CCACAACCCCACCCA	846	+CCACAACCCCACCCA			846	+CCACAACCCCACCCA	846	+CCACAACCCCACCCA	intergenic (‑402/–)	KGGLFH_28405 ← / –
						848	T→G			S61A (TCC→GCC)	KGGLFH_28155 →
854	T→G	854	T→G	854	T→G	854	T→G	854	T→G	C63G (TGT→GGT)	KGGLFH_28155 →
997	T→C									G110G (GGT→GGC)	KGGLFH_28155 →
1181	T→G	1181	T→G			1181	T→G			F172V (TTC→GTC)	KGGLFH_28155 →
1193	T→G	1193	T→G			1193	T→G			S176A (TCC→GCC)	KGGLFH_28155 →
				1349	T→C			1349	T→C	C228R (TGT→CGT)	KGGLFH_28155 →
1400	C→G	1400	C→G					1400	C→G	P245A (CCC→GCC)	KGGLFH_28155 →
1499	C→T	1499	C→T	1499	C→T	1499	C→T	1499	C→T	R78K (AGG→AAG)	KGGLFH_28160 ←
		1529	A→G	1529	A→G	1529	A→G	1529	A→G	T255A (ACT→GCT)	KGGLFH_22815 →
						2288	Δ3,014 bp	2288	Δ3,014 bp		KGGLFH_25875–espE
5368	+93 bp									intergenic (+122/–)	KGGLFH_28035 → / –
6725	Δ1 bp	6725	Δ1 bp	6725	Δ1 bp	6725	Δ1 bp	6725	Δ1 bp	intergenic (‑776/+89)	pPE ← / ← KGGLFH_24890
		8757	C→G			8757	C→G			G1391A (GGC→GCC)	KGGLFH_16325 ←
		14726	665 bp→6 bp					14726	665 bp→6 bp	coding (11‑675/675 nt)	hxlR →
		15451	G→A	15451	G→A					G713G (GGC→GGT)	caiA ←
		15562	T→C	15562	T→C					L676L (CTA→CTG)	caiA ←
		16218	C→T	16218	C→T					P296L (CCG→CTG)	lnt →
		22515	G→T			22515	G→T			intergenic (‑236/+34)	trcR ← / ← KGGLFH_13970
						22520	G→T			intergenic (‑241/+29)	trcR ← / ← KGGLFH_13970
		24368	T→A	24368	T→A	24368	T→A			intergenic (+70/+200)	cspC → / ← KGGLFH_25705
				25531	A→C					intergenic (‑133/+37)	menH ← / ← adhE
				30451	T→C	30451	T→C			intergenic (+977/+343)	KGGLFH_24460 → / ← KGGLFH_24465
		30463	T→C	30463	T→C	30463	T→C			intergenic (+989/+331)	KGGLFH_24460 → / ← KGGLFH_24465
40585	C→T	40585	C→T	40585	C→T	40585	C→T	40585	C→T	A62T (GCC→ACC)	KGGLFH_14080 ←
40608	A→G	40608	A→G	40608	A→G	40608	A→G	40608	A→G	V54A (GTG→GCG)	KGGLFH_14080 ←
40613	C→T	40613	C→T	40613	C→T	40613	C→T	40613	C→T	P52P (CCG→CCA)	KGGLFH_14080 ←
40625	C→G	40625	C→G	40625	C→G					T48T (ACG→ACC)	KGGLFH_14080 ←
				40633	2 bp→CC					coding (135‑136/318 nt)	KGGLFH_14080 ←
				40637	A→T					A44A (GCT→GCA)	KGGLFH_14080 ←
				40641	C→G					G43A (GGG→GCG)	KGGLFH_14080 ←
				40643	T→G					T42T (ACA→ACC)	KGGLFH_14080 ←
				40648	C→G					V41L (GTC→CTC)	KGGLFH_14080 ←
				40666	2 bp→C					coding (102‑103/318 nt)	KGGLFH_14080 ←
40831	A→G	40831	A→G	40831	A→G			40831	A→G	intergenic (‑63/+204)	KGGLFH_14080 ← / ← KGGLFH_14085
40844	C→T	40844	C→T	40844	C→T			40844	C→T	intergenic (‑76/+191)	KGGLFH_14080 ← / ← KGGLFH_14085
40848	G→T	40848	G→T	40848	G→T			40848	G→T	intergenic (‑80/+187)	KGGLFH_14080 ← / ← KGGLFH_14085
40853	A→G	40853	A→G	40853	A→G			40853	A→G	intergenic (‑85/+182)	KGGLFH_14080 ← / ← KGGLFH_14085
						52713	G→A			intergenic (‑961/–)	KGGLFH_21400 ← / –
						52716	3 bp→GTG			intergenic (‑964/–)	KGGLFH_21400 ← / –
		81774	56 bp x 3	81774	56 bp x 3	81774	56 bp x 2	81774	56 bp x 3	amplification	gatB ← / –
83216	A→G	83216	A→G	83216	A→G	83216	A→G	83216	A→G	I336V (ATA→GTG)	KGGLFH_00340 →
83218	A→G	83218	A→G	83218	A→G	83218	A→G	83218	A→G	I336V (ATA→GTG)	KGGLFH_00340 →
83221	G→T	83221	G→T	83221	G→T	83221	G→T	83221	G→T	A337A (GCG→GCT)	KGGLFH_00340 →
83223	A→G	83223	A→G	83223	A→G	83223	A→G	83223	A→G	E338G (GAG→GGG)	KGGLFH_00340 →
83227	G→A	83227	G→A	83227	G→A	83227	G→A	83227	G→A	A339A (GCG→GCA)	KGGLFH_00340 →
83231	C→G	83231	C→G	83231	C→G	83231	C→G	83231	C→G	R341G (CGG→GGG)	KGGLFH_00340 →
		94613	T→G			94613	T→G			intergenic (‑571/–)	KGGLFH_11895 ← / –
						100965	C→T	100965	C→T	A230V (GCA→GTA)	ligW →

## Sheet: S2G WT vs all clean
Position	WT	dN	dN/N	dM/N	dMdN	Annotation	Gene (KGGLFH)	Gene (MMAR)
26				C→T	49 bp→124 bp	[KGGLFH_25415]	[KGGLFH_25415]	MMAR_1028
40	T→C	T→C			T→C	intergenic (–/–)	– / –
53		+G	+G	+G	+G	intergenic (–/–)	–/–
58			+75 bp			intergenic (–/‑419)	– / → KGGLFH_27620
64	G→A	G→A	G→A	G→A	G→A	intergenic (–/–)	– / –
64	+75 bp	+75 bp	+75 bp	+150 bp	+75 bp	coding (11/471 nt)	KGGLFH_25415 →	MMAR_1028
65		10 bp→85 bp				coding (12‑21/471 nt)	KGGLFH_25415 →	MMAR_1028
77				G→C		intergenic (–/–)	– / –
83				G→C	G→C	intergenic (–/–)	– / –
86				G→C	G→C	intergenic (–/–)	– / –
101				T→C	T→C	intergenic (–/–)	– / –
103		C→T				intergenic (–/–)	– / –
113					Δ1 bp	intergenic (–/+241)	– / ← menE_fadK
117					Δ2 bp	intergenic (–/+236)	– / ← menE_fadK
119	+TGC	+TGC	+TGC	+TGC		coding (92/2286 nt)	KGGLFH_06260 →
132		G→C			G→C	intergenic (–/+33)	– / ← KGGLFH_28465
145		G→A			G→A	intergenic (–/+20)	– / ← KGGLFH_28465
148	G→C		G→C	G→C		intergenic (–/–)	– / –
152	G→C		G→C			intergenic (–/–)	– / –
172	T→C					intergenic (–/–)	– / –
322			2 bp→C	2 bp→C	Δ1 bp	intergenic (–/–)	– / –
326	+C	+C	+C	+C	G→C	intergenic (–/–)	– / –
427	T→C					intergenic (–/–)	– / –
574				G→C		A105G (GCC→GGC)	KGGLFH_28400 ←	MMAR_5435
604	G→C		G→C			T10T (ACC→ACG)	KGGLFH_28445 ←
628			G→C		G→C	G51A (GGC→GCC)	KGGLFH_27620 →
634			G→A		G→A	S53N (AGC→AAC)	KGGLFH_27620 →
640			A→C		A→C	N55T (AAC→ACC)	KGGLFH_27620 →
649			G→A		G→A	R58K (AGA→AAA)	KGGLFH_27620 →
657			G→C		G→C	A61P (GCA→CCA)	KGGLFH_27620 →
666		G→A	2 bp→AC		T→C	V64A (GTA→GCA)	KGGLFH_27620 →
670		T→C	T→C		T→C	I65T (ATA→ACA)	KGGLFH_27620 →
706		G→C	G→C		G→C	G77A (GGC→GCC)	KGGLFH_27620 →
712		G→A	G→A		G→A	S79N (AGC→AAC)	KGGLFH_27620 →
718		A→C			A→C	N81T (AAC→ACC)	KGGLFH_27620 →
727		G→A			G→A	R84K (AGA→AAA)	KGGLFH_27620 →
731	G→C				2 bp→AC	intergenic (‑287/–)	KGGLFH_28405 ← / –
757		A→G			A→G	intergenic (‑313/–)	KGGLFH_28405 ← / –
767				T→G		C34G (TGC→GGC)	KGGLFH_28155 →
827	+75 bp		+75 bp			intergenic (‑13/–)	KGGLFH_28410 ← / –
846	+CCACAACCCCACCCA	+CCACAACCCCACCCA		+CCACAACCCCACCCA	+CCACAACCCCACCCA	intergenic (‑402/–)	KGGLFH_28405 ← / –
848				T→G		S61A (TCC→GCC)	KGGLFH_28155 →
854	T→G	T→G	T→G	T→G	T→G	C63G (TGT→GGT)	KGGLFH_28155 →
997	T→C					G110G (GGT→GGC)	KGGLFH_28155 →
1181	T→G	T→G		T→G		F172V (TTC→GTC)	KGGLFH_28155 →
1193	T→G	T→G		T→G		S176A (TCC→GCC)	KGGLFH_28155 →
1349			T→C		T→C	C228R (TGT→CGT)	KGGLFH_28155 →
1400	C→G	C→G			C→G	P245A (CCC→GCC)	KGGLFH_28155 →
1499	C→T	C→T	C→T	C→T	C→T	R78K (AGG→AAG)	KGGLFH_28160 ←
1529		A→G	A→G	A→G	A→G	T255A (ACT→GCT)	KGGLFH_22815 →
2288				Δ3,014 bp	Δ3,014 bp		KGGLFH_25875–espE	MMAR_5437, 5439
5368	+93 bp					intergenic (+122/–)	KGGLFH_28035 → / –
6725	Δ1 bp	Δ1 bp	Δ1 bp	Δ1 bp	Δ1 bp	intergenic (‑776/+89)	pPE ← / ← KGGLFH_24890
8757		C→G		C→G		G1391A (GGC→GCC)	KGGLFH_16325 ←
14726		665 bp→6 bp			665 bp→6 bp	coding (11‑675/675 nt)	hxlR →
15451		G→A	G→A			G713G (GGC→GGT)	caiA ←
15562		T→C	T→C			L676L (CTA→CTG)	caiA ←
16218		C→T	C→T			P296L (CCG→CTG)	lnt →
22515		G→T		G→T		intergenic (‑236/+34)	trcR ← / ← KGGLFH_13970
22520				G→T		intergenic (‑241/+29)	trcR ← / ← KGGLFH_13970
24368		T→A	T→A	T→A		intergenic (+70/+200)	cspC → / ← KGGLFH_25705
25531			A→C			intergenic (‑133/+37)	menH ← / ← adhE
30451			T→C	T→C		intergenic (+977/+343)	KGGLFH_24460 → / ← KGGLFH_24465
30463		T→C	T→C	T→C		intergenic (+989/+331)	KGGLFH_24460 → / ← KGGLFH_24465
40585	C→T	C→T	C→T	C→T	C→T	A62T (GCC→ACC)	KGGLFH_14080 ←
40608	A→G	A→G	A→G	A→G	A→G	V54A (GTG→GCG)	KGGLFH_14080 ←
40613	C→T	C→T	C→T	C→T	C→T	P52P (CCG→CCA)	KGGLFH_14080 ←
40625	C→G	C→G	C→G			T48T (ACG→ACC)	KGGLFH_14080 ←
40633			2 bp→CC			coding (135‑136/318 nt)	KGGLFH_14080 ←
40637			A→T			A44A (GCT→GCA)	KGGLFH_14080 ←
40641			C→G			G43A (GGG→GCG)	KGGLFH_14080 ←
40643			T→G			T42T (ACA→ACC)	KGGLFH_14080 ←
40648			C→G			V41L (GTC→CTC)	KGGLFH_14080 ←
40666			2 bp→C			coding (102‑103/318 nt)	KGGLFH_14080 ←
40831	A→G	A→G	A→G		A→G	intergenic (‑63/+204)	KGGLFH_14080 ← / ← KGGLFH_14085
40844	C→T	C→T	C→T		C→T	intergenic (‑76/+191)	KGGLFH_14080 ← / ← KGGLFH_14085
40848	G→T	G→T	G→T		G→T	intergenic (‑80/+187)	KGGLFH_14080 ← / ← KGGLFH_14085
40853	A→G	A→G	A→G		A→G	intergenic (‑85/+182)	KGGLFH_14080 ← / ← KGGLFH_14085
52713				G→A		intergenic (‑961/–)	KGGLFH_21400 ← / –
52716				3 bp→GTG		intergenic (‑964/–)	KGGLFH_21400 ← / –
81774		56 bp x 3	56 bp x 3	56 bp x 2	56 bp x 3	amplification	gatB ← / –
83216	A→G	A→G	A→G	A→G	A→G	I336V (ATA→GTG)	KGGLFH_00340 →
83218	A→G	A→G	A→G	A→G	A→G	I336V (ATA→GTG)	KGGLFH_00340 →
83221	G→T	G→T	G→T	G→T	G→T	A337A (GCG→GCT)	KGGLFH_00340 →
83223	A→G	A→G	A→G	A→G	A→G	E338G (GAG→GGG)	KGGLFH_00340 →
83227	G→A	G→A	G→A	G→A	G→A	A339A (GCG→GCA)	KGGLFH_00340 →
83231	C→G	C→G	C→G	C→G	C→G	R341G (CGG→GGG)	KGGLFH_00340 →
94613		T→G		T→G		intergenic (‑571/–)	KGGLFH_11895 ← / –
100965				C→T	C→T	A230V (GCA→GTA)	ligW →

## Sheet: S2H WT vs all final
Position	WT	dN	dN/N	dM/N	dMdN	Annotation	Gene (KGGLFH)	Gene (MMAR)
26				C→T	49 bp→124 bp	[KGGLFH_25415]	[KGGLFH_25415]	MMAR_1028
64	+75 bp	+75 bp	+75 bp	+150 bp	+75 bp	coding (11/471 nt)	KGGLFH_25415 →	MMAR_1028
65		10 bp→85 bp				coding (12‑21/471 nt)	KGGLFH_25415 →	MMAR_1028
119	+TGC	+TGC	+TGC	+TGC		coding (92/2286 nt)	KGGLFH_06260 →	KGGLFH_06255 is MMAR_2804, KGGLFH_06270 is MMAR_1591
574				G→C		A105G (GCC→GGC)	KGGLFH_28400 ←	MMAR_5435
604	G→C		G→C			T10T (ACC→ACG)	KGGLFH_28445 ←	KGGLFH_28455 is MMAR_1369
628			G→C		G→C	G51A (GGC→GCC)	KGGLFH_27620 →	KGGLFH_27615 is MMAR_0796
634			G→A		G→A	S53N (AGC→AAC)	KGGLFH_27620 →	KGGLFH_27615 is MMAR_0796
640			A→C		A→C	N55T (AAC→ACC)	KGGLFH_27620 →	KGGLFH_27615 is MMAR_0796
649			G→A		G→A	R58K (AGA→AAA)	KGGLFH_27620 →	KGGLFH_27615 is MMAR_0796
657			G→C		G→C	A61P (GCA→CCA)	KGGLFH_27620 →	KGGLFH_27615 is MMAR_0796
666		G→A	2 bp→AC		T→C	V64A (GTA→GCA)	KGGLFH_27620 →	KGGLFH_27615 is MMAR_0796
670		T→C	T→C		T→C	I65T (ATA→ACA)	KGGLFH_27620 →	KGGLFH_27615 is MMAR_0796
706		G→C	G→C		G→C	G77A (GGC→GCC)	KGGLFH_27620 →	KGGLFH_27615 is MMAR_0796
712		G→A	G→A		G→A	S79N (AGC→AAC)	KGGLFH_27620 →	KGGLFH_27615 is MMAR_0796
718		A→C			A→C	N81T (AAC→ACC)	KGGLFH_27620 →	KGGLFH_27615 is MMAR_0796
727		G→A			G→A	R84K (AGA→AAA)	KGGLFH_27620 →	KGGLFH_27615 is MMAR_0796
767				T→G		C34G (TGC→GGC)	KGGLFH_28155 →	KGGLFH_28145 is MMAR_0100
848				T→G		S61A (TCC→GCC)	KGGLFH_28155 →	KGGLFH_28145 is MMAR_0100
854	T→G	T→G	T→G	T→G	T→G	C63G (TGT→GGT)	KGGLFH_28155 →	KGGLFH_28145 is MMAR_0100
997	T→C					G110G (GGT→GGC)	KGGLFH_28155 →	KGGLFH_28145 is MMAR_0100
1181	T→G	T→G		T→G		F172V (TTC→GTC)	KGGLFH_28155 →	KGGLFH_28145 is MMAR_0100
1193	T→G	T→G		T→G		S176A (TCC→GCC)	KGGLFH_28155 →	KGGLFH_28145 is MMAR_0100
1349			T→C		T→C	C228R (TGT→CGT)	KGGLFH_28155 →	KGGLFH_28145 is MMAR_0100
1400	C→G	C→G			C→G	P245A (CCC→GCC)	KGGLFH_28155 →	KGGLFH_28145 is MMAR_0100
1499	C→T	C→T	C→T	C→T	C→T	R78K (AGG→AAG)	KGGLFH_28160 ←	KGGLFH_28145 is MMAR_0100
1529		A→G	A→G	A→G	A→G	T255A (ACT→GCT)	KGGLFH_22815 →	MMAR_2248
2288				Δ3,014 bp	Δ3,014 bp		KGGLFH_25875–espE	MMAR_5437, 5439
8757		C→G		C→G		G1391A (GGC→GCC)	KGGLFH_16325 ←	MMAR_1199
14726		665 bp→6 bp			665 bp→6 bp	coding (11‑675/675 nt)	hxlR →
15451		G→A	G→A			G713G (GGC→GGT)	caiA ←	MMAR_1625
15562		T→C	T→C			L676L (CTA→CTG)	caiA ←	MMAR_1625
16218		C→T	C→T			P296L (CCG→CTG)	lnt →
40585	C→T	C→T	C→T	C→T	C→T	A62T (GCC→ACC)	KGGLFH_14080 ←	MMAR_1396
40608	A→G	A→G	A→G	A→G	A→G	V54A (GTG→GCG)	KGGLFH_14080 ←	MMAR_1396
40613	C→T	C→T	C→T	C→T	C→T	P52P (CCG→CCA)	KGGLFH_14080 ←	MMAR_1396
40625	C→G	C→G	C→G			T48T (ACG→ACC)	KGGLFH_14080 ←	MMAR_1396
40633			2 bp→CC			coding (135‑136/318 nt)	KGGLFH_14080 ←	MMAR_1396
40637			A→T			A44A (GCT→GCA)	KGGLFH_14080 ←	MMAR_1396
40641			C→G			G43A (GGG→GCG)	KGGLFH_14080 ←	MMAR_1396
40643			T→G			T42T (ACA→ACC)	KGGLFH_14080 ←	MMAR_1396
40648			C→G			V41L (GTC→CTC)	KGGLFH_14080 ←	MMAR_1396
40666			2 bp→C			coding (102‑103/318 nt)	KGGLFH_14080 ←	MMAR_1396
81774		56 bp x 3	56 bp x 3	56 bp x 2	56 bp x 3	amplification	gatB ← / –	MMAR_1704
83216	A→G	A→G	A→G	A→G	A→G	I336V (ATA→GTG)	KGGLFH_00340 →	MMAR_3661
83218	A→G	A→G	A→G	A→G	A→G	I336V (ATA→GTG)	KGGLFH_00340 →	MMAR_3661
83221	G→T	G→T	G→T	G→T	G→T	A337A (GCG→GCT)	KGGLFH_00340 →	MMAR_3661
83223	A→G	A→G	A→G	A→G	A→G	E338G (GAG→GGG)	KGGLFH_00340 →	MMAR_3661
83227	G→A	G→A	G→A	G→A	G→A	A339A (GCG→GCA)	KGGLFH_00340 →	MMAR_3661
83231	C→G	C→G	C→G	C→G	C→G	R341G (CGG→GGG)	KGGLFH_00340 →	MMAR_3661
100965				C→T	C→T	A230V (GCA→GTA)	ligW →

[truncated: 1 more sheets: S2I locusmap]
